# Supplementary material for: Alternative polyadenylation of single cells delineates cell types and serves as a prognostic marker in early stage breast cancer
Source: PLoS One. 2019 May 17;14(5):e0217196. doi: 10.1371/journal.pone.0217196 (PMC6524824; doi:10.1371/journal.pone.0217196)
Supplement: S1 Table — (XLSX) [file pone.0217196.s004.xlsx]

## Sheet: Table S1
S1 Table. Overview of the collected single-cell RNA sequencing dataset
							No. of single cells
Cancer type	Patient index	Sample ID	Age	Pathologic stage	Molecular subtype	Recurrent	*Tumor	Lymph node
Breast cancer (BC)	BC01 ER+	BC01	66	pT1N0 (IA)	Luminal A		22 (20)	-
	BC02 ER+	BC02	72	pT3N1 (IIIA)	Luminal A		53 (39)	-
	BC03 ER+/HER+	BC03 / BC03LN	72	pT2N1 (IIB)	Luminal B		33 (22)	53 (44)
	BC04 HER2+	BC04	67	pT2N0 (IIA)	HER2-enriched		55 (41)	-
	BC05 HER2+	BC05	46	ypT1N1mi (IB)	HER2-enriched		76 (74)	-
	BC06 HER2+	BC06	67	T2N1 (IIB)	HER2-enriched		18 (12)	-
	BC07 TNBC	BC07 / BC07LN	71	pT1N3 (IIIC)	Basal-like		50 (42)	52 (49)
	BC08 TNBC	BC08	67	pT2N0 (IIA)	Basal-like		22 (14)	-
	BC09 TNBC	BC09	53	pT2N0 (IIA)	Basal-like		55 (39)	-
	BC10 TNBC	BC10	82	pT2N2 (IIIA)	Basal-like		15 (12)	-
	BC11 TNBC	BC11	47	T2N0 (IIA)	Basal-like		11 (11)	-
Glioblastoma (GBM)	GBM2	GBM363_T1	21	WHO grade IV			74 (69)
		GBM363T2	21	WHO grade IV			63 (56)
	GBM9	GBM352_T1	63	WHO grade IV			29 (25)
		GBM352_T2	63	WHO grade IV			60 (56)
		GBM352_T1_RLPS	64	WHO grade IV		O	44 (33)
	GBM10	GBM549_T1	52	WHO grade IV			31 (26)
		GBM549_T2	52	WHO grade IV			54 (23)
Renal cell carcinoma (RCC)	Pt_mRCC	Pt_mRCC	43	pT1Nx; Fuhrman Grade III			34 (30)
ER, estrogen receptor; HER2, human epidermal growth factor receptor 2; PR, progesterone receptor
* the number of total cells (the number of analyzed cells with APA signals on 10% of total genes)
