# Supplementary material for: Alternative polyadenylation of single cells delineates cell types and serves as a prognostic marker in early stage breast cancer
Source: PLoS One. 2019 May 17;14(5):e0217196. doi: 10.1371/journal.pone.0217196 (PMC6524824; doi:10.1371/journal.pone.0217196)
Supplement: S2 Table — (XLSX) [file pone.0217196.s005.xlsx]

## Sheet: Table_S1
S2 Table. List of 1176 gene sets with significantly altered APA and concurrent expression specific for five cell types
GO terms	Cell types satisfied with significance	Clusters in Fig. 2b	B cells				Myeloid cells				Stromal cells				T cells				Tumor cells
			PCC	PCC p.value	OR	OR p.value	PCC	PCC p.value	OR	OR p.value	PCC	PCC p.value	OR	OR p.value	PCC	PCC p.value	OR	OR p.value	PCC	PCC p.value	OR	OR p.value
GO_CARBOHYDRATE_CATABOLIC_PROCESS	Myeloid&Tumor	Cluster1	-0.408913	0.00065095	0.186499	0.999978	-0.464939	0.0072717	3.02795	0.00618225	0.0318433	0.4534	0.191667	0.991034	0.0982898	0.28138	0.242215	0.998577	-0.110141	0.032857	2.40816	0.000521702
GO_MYOBLAST_DIFFERENTIATION	Myeloid&Tumor	Cluster3	-0.137234	0.14999	0.207708	0.999979	-0.419262	0.014744	3.06184	0.0051835	-0.292159	0.1361	1.19574	0.468024	0.053459	0.37667	0.134336	0.999945	-0.223889	7.9148e-05	2.0587	0.00232406
GO_PLASMA_MEMBRANE_RAFT	Myeloid&Tumor	Cluster13	-0.439948	0.00024457	0.0340553	1	-0.357378	0.033618	3.32944	0.00267949	-0.150287	0.28926	3.29962	0.0190554	-0.471032	0.0016279	0.124762	0.999973	-0.108757	0.034601	2.13013	0.00126725
GO_CIRCADIAN_RHYTHM	Tumor	n.s.	-0.441954	0.00022883	1.09543	0.43706	-0.10074	0.30855	0.290254	0.994241	-0.184945	0.24644	0.0001	1	-0.364385	0.013303	0.358297	0.993841	-0.341899	2.1345e-09	2.23181	0.000715175
GO_POSITIVE_REGULATION_OF_EPITHELIAL_CELL_DIFFERENTIATION	Tumor	Cluster3	-0.212788	0.052823	0.0719596	1	-0.228849	0.12545	0.547431	0.92798	0.362879	0.083577	0.159104	0.995983	-0.0190082	0.45554	0.362772	0.993282	-0.199089	0.00040393	5.99466	6.97993e-11
GO_POSITIVE_REGULATION_OF_KINASE_ACTIVITY	Tumor	n.s.	0.160154	0.11282	0.450348	0.98971	-0.0908515	0.32611	0.528911	0.925926	-0.0381769	0.44418	1.05155	0.56501	-0.155033	0.17978	0.255702	0.99788	-0.134199	0.012362	2.61563	0.00022858
GO_DENDRITE_DEVELOPMENT	Tumor	Cluster3	-0.218627	0.048099	0.0776942	1	-0.210747	0.14567	0.590075	0.902693	0.111001	0.34118	1.63889	0.248621	-0.17054	0.15645	0.391342	0.988832	-0.108755	0.034603	3.50725	1.36929e-06
GO_ENDOTHELIAL_CELL_DEVELOPMENT	Tumor	Cluster3	-0.101769	0.22155	0.431373	0.992716	0.042947	0.41578	0.857143	0.701154	-0.217838	0.20883	0.690023	0.803689	0.134122	0.21435	0.245486	0.998427	-0.172948	0.0018484	2.55	0.000267065
GO_LIPID_MODIFICATION	Tumor	Cluster1	-0.0834836	0.2648	0.541861	0.975336	0.0559858	0.39075	0.301087	0.992846	-0.363386	0.083259	0.845029	0.705484	-0.289342	0.041197	0.284955	0.997996	-0.275042	1.4903e-06	2.7747	3.81807e-05
GO_DIGESTION	Tumor	n.s.	-0.237834	0.034848	0.197262	0.999989	0.0464539	0.40901	0.547431	0.92798	-0.372447	0.077707	1.13834	0.503126	0.0916113	0.29485	0.199849	0.999705	-0.11048	0.032441	3.85206	1.67873e-07
GO_HINDBRAIN_DEVELOPMENT	Tumor	Cluster3	0.118013	0.18668	0.0787103	1	-0.0360967	0.42907	0.451536	0.962216	-0.0318928	0.45333	1.65981	0.241429	-0.0141837	0.4668	0.0669643	0.999995	-0.266998	2.9458e-06	5.38462	1.34687e-09
GO_STEROID_BIOSYNTHETIC_PROCESS	Tumor	Cluster1	-0.292946	0.012172	0.0892857	1	-0.0298562	0.44124	0.0001	1	-0.235288	0.19018	0.0001	1	-0.159559	0.17276	0.103361	0.999996	-0.326949	1.0649e-08	24.2476	3.17465e-23
GO_ALDITOL_PHOSPHATE_METABOLIC_PROCESS	Tumor	Cluster1	-0.257078	0.024674	0.143651	0.999999	-0.304256	0.061416	0.655462	0.868433	-0.371805	0.078092	1.43193	0.332592	-0.390944	0.0083672	0.341146	0.995677	-0.260782	4.914e-06	3.32035	1.37366e-06
GO_RESPONSE_TO_ETHANOL	Tumor	Cluster7	-0.261297	0.022804	0.17841	0.999997	-0.312185	0.056447	0.632319	0.88498	-0.235787	0.18967	0.75	0.773818	-0.364248	0.013334	0.41248	0.988644	-0.23835	2.8039e-05	3.47536	4.94805e-07
GO_SULFUR_COMPOUND_METABOLIC_PROCESS	Tumor	Cluster1	-0.383854	0.0013444	0.0970982	1	-0.295827	0.067042	0.362889	0.987789	0.28974	0.13818	0.495793	0.921877	-0.357293	0.014967	0.112071	0.999991	-0.328896	8.6802e-09	7.82246	6.54346e-14
GO_POSITIVE_REGULATION_OF_DNA_REPLICATION	Tumor	Cluster1	-0.284983	0.014344	0.760952	0.850417	-0.411297	0.016529	0.227518	0.998864	-0.259383	0.166	0.438296	0.949044	-0.145976	0.19432	0.214317	0.999834	-0.404002	1.0177e-12	2.89113	5.23271e-06
GO_NUCLEOTIDE_PHOSPHORYLATION	Tumor	Cluster1	-0.416449	0.00051761	0.101959	1	-0.658946	9.2882e-05	0.502981	0.950365	-0.660267	0.0026868	0.317714	0.977308	-0.417179	0.0051023	0.417489	0.98769	-0.375321	4.2618e-11	5.04919	5.72877e-10
GO_POSITIVE_REGULATION_OF_PROTEIN_BINDING	Tumor	n.s.	-0.087226	0.25562	0.199805	0.999987	0.198135	0.16092	0.875	0.689027	0.366332	0.081425	0.161017	0.995757	-0.295355	0.03797	0.281423	0.998181	-0.144664	0.0077044	4.11236	6.06699e-08
GO_FATTY_ACID_CATABOLIC_PROCESS	Tumor	Cluster1	-0.310643	0.0083191	0.0936478	1	-0.535874	0.0019825	0.157576	0.999701	-0.500485	0.024164	0.479154	0.93026	-0.257919	0.061631	0.169062	0.999939	-0.486071	0	9.11639	1.77783e-15
GO_MITOCHONDRIAL_RESPIRATORY_CHAIN_COMPLEX_I_BIOGENESIS	Tumor	n.s.	-0.619817	8.2655e-08	0.845925	0.755957	-0.25285	0.1016	0.0692308	0.99999	-0.470234	0.033025	0.125238	0.998786	-0.373394	0.011413	0.15601	0.999974	-0.478551	0	3.67364	6.27129e-08
GO_PHOSPHOLIPID_METABOLIC_PROCESS	Tumor	Cluster1	0.0434966	0.37179	0.286349	0.999632	-0.326791	0.048082	0.215849	0.997356	-0.302379	0.1275	0.40027	0.947619	0.18504	0.13645	0.0713915	0.999991	-0.10706	0.036841	6.16791	3.38555e-10
GO_AMMONIUM_ION_METABOLIC_PROCESS	Tumor	Cluster1	-0.131333	0.16072	0.218934	0.999959	-0.0116583	0.47699	0.956667	0.615363	-0.206584	0.22135	0.380519	0.955786	0.28969	0.041005	0.0001	1	-0.228634	5.6714e-05	4.80769	1.01574e-08
GO_REGULATION_OF_FAT_CELL_DIFFERENTIATION	Tumor	Cluster3	-0.245278	0.030574	0.0797448	1	-0.501448	0.0038529	0.956667	0.615363	0.127862	0.3185	0.380519	0.955786	-0.162129	0.16885	0.401577	0.986837	-0.158989	0.0038441	4.01087	1.94649e-07
GO_GLUTAMINE_FAMILY_AMINO_ACID_BIOSYNTHETIC_PROCESS	Tumor	Cluster1	-0.329237	0.0054447	0.218132	0.999987	-0.0831634	0.34002	1.5964	0.172089	-0.484417	0.028617	1.36585	0.364836	-0.652887	5.9403e-06	0.179272	0.999892	-0.174194	0.0017269	2.52912	8.82829e-05
GO_NEGATIVE_REGULATION_OF_CELL_DEVELOPMENT	Tumor	Cluster3	-0.425402	0.00039147	0.03125	1	-0.343761	0.039572	0.624855	0.890124	-0.2769	0.14958	3.03214	0.0278044	-0.224639	0.090663	0.325101	0.996997	-0.128319	0.015918	3.52824	3.49446e-07
GO_MAMMARY_GLAND_MORPHOGENESIS	Tumor	Cluster3	-0.00661315	0.48018	0.0001	1	-0.337236	0.042697	0.497044	0.953023	0.240924	0.18436	1.38197	0.356712	0.0914547	0.29517	0.181412	0.999879	-0.23253	4.2912e-05	6.13167	1.22736e-11
GO_CELLULAR_PROTEIN_COMPLEX_DISASSEMBLY	Tumor	Cluster4	-0.242384	0.032183	0.845666	0.751252	-0.288168	0.07247	0.0821538	0.999956	-0.102029	0.35346	0.321429	0.976239	-0.0980136	0.28193	0.258321	0.999092	-0.240436	2.401e-05	2.93491	9.9509e-06
GO_NUCLEOSIDE_DIPHOSPHATE_METABOLIC_PROCESS	Tumor	Cluster1	-0.409721	0.00063531	0.17841	0.999997	-0.532062	0.0021412	0.267	0.996578	-0.483208	0.028974	0.144882	0.997427	-0.268725	0.053893	0.503306	0.968298	-0.287373	5.0237e-07	5.125	3.77647e-10
GO_PHOSPHATIDYLCHOLINE_METABOLIC_PROCESS	Tumor	Cluster1	-0.000415046	0.49876	0.0340553	1	-0.145986	0.23374	1.47059	0.232709	-0.427925	0.049113	0.805085	0.734182	-0.203623	0.11337	0.271186	0.998644	-0.218503	0.00011457	3.67529	3.10984e-07
GO_METENCEPHALON_DEVELOPMENT	Tumor	Cluster3	-0.0289226	0.41393	0.489026	0.987001	-0.0703904	0.36359	0.0926421	0.999887	-0.263294	0.16224	2.09786	0.121032	-0.0310638	0.42759	0.134336	0.999945	-0.249382	1.2152e-05	3.10435	7.90169e-06
GO_AMINO_ACID_ACTIVATION	Tumor	Cluster1	-0.500149	2.7473e-05	1.28307	0.23858	-0.166044	0.20391	0.0001	1	-0.716045	0.00090478	0.684343	0.820237	-0.2564	0.062782	0.165192	0.999952	-0.367034	1.1737e-10	2.34602	0.000208253
GO_REGULATION_OF_PROTEASOMAL_UBIQUITIN_DEPENDENT_PROTEIN_CATABOLIC_PROCESS	Tumor	n.s.	-0.284008	0.014631	0.915921	0.662957	-0.253395	0.1011	0.185763	0.999002	-0.0634295	0.40774	0.345036	0.968828	-0.0707786	0.3386	0.277952	0.998349	-0.270396	2.2147e-06	2.5	0.000157102
GO_MUSCLE_TISSUE_DEVELOPMENT	Tumor	Cluster3	-0.421038	0.00044899	0.067608	1	-0.347963	0.037655	1.18966	0.41375	-0.418476	0.053353	4.17391	0.00588674	-0.0679705	0.34468	0.188042	0.99983	-0.174639	0.0016852	2.70368	3.85253e-05
GO_REGULATION_OF_PROTEIN_BINDING	Tumor	n.s.	-0.0864888	0.25741	0.347339	0.999032	0.288901	0.071937	0.293803	0.993807	0.534982	0.016368	0.345036	0.968828	-0.479316	0.001343	0.362772	0.993282	-0.179404	0.0012931	3.85206	1.67873e-07
GO_POSITIVE_REGULATION_OF_MITOCHONDRIAL_FISSION	Tumor	Cluster4	-0.0254072	0.42426	0.298077	0.999698	-0.266355	0.089645	0.705436	0.830056	-0.0770574	0.38834	0.161017	0.995757	-0.0566305	0.3696	0.202333	0.999671	-0.20397	0.00029739	4.11236	6.06699e-08
GO_INTERMEDIATE_FILAMENT_BASED_PROCESS	Tumor	Cluster4	-0.310078	0.0084235	0.260689	0.999871	0.0275925	0.44567	0.741809	0.800351	-0.645999	0.0034314	0.876877	0.682798	-0.104537	0.26903	0.977072	0.590703	-0.321968	1.7852e-08	2.02517	0.00290652
GO_PIGMENT_GRANULE_LOCALIZATION	Tumor	n.s.	-0.144482	0.13746	0.386124	0.997246	-0.288415	0.07229	0.457327	0.959938	-0.476674	0.030966	0.622442	0.847763	-0.136698	0.2099	0.503956	0.961892	-0.167702	0.0024496	2.70547	7.76363e-05
GO_GLAND_MORPHOGENESIS	Tumor	Cluster3	-0.143859	0.13851	0.0301395	1	-0.206542	0.15065	0.47423	0.96248	-0.0687135	0.40019	0.716146	0.797942	-0.140073	0.20415	0.110769	0.999992	-0.246423	1.5265e-05	7.9375	4.0157e-14
GO_IRE1_MEDIATED_UNFOLDED_PROTEIN_RESPONSE	Tumor	n.s.	-0.0859535	0.25872	0.20029	0.999996	-0.206532	0.15066	0.243421	0.998159	-0.475111	0.031457	1.26	0.422523	-0.387822	0.0088527	0.229568	0.99968	-0.345232	1.4742e-09	4.53342	1.54993e-09
GO_SINGLE_ORGANISM_BEHAVIOR	Tumor	n.s.	-0.475639	7.0279e-05	0.264151	0.99985	0.00794495	0.48431	1.62896	0.166982	-0.109101	0.34376	1.22602	0.450359	-0.0714431	0.33717	0.0661259	0.999996	-0.130903	0.01426	2.60251	0.000119795
GO_MUSCLE_ORGAN_DEVELOPMENT	Tumor	Cluster3	-0.414536	0.0005489	0.140133	1	-0.263116	0.092419	0.965944	0.607153	-0.342227	0.097235	4.07407	0.00669927	-0.173567	0.15213	0.183586	0.999864	-0.228318	5.8e-05	2.61303	5.88511e-05
GO_REGULATION_OF_MAMMARY_GLAND_EPITHELIAL_CELL_PROLIFERATION	Tumor	n.s.	-0.1678	0.10198	0.0324138	1	-0.205245	0.15221	0.0821538	0.999956	-0.522364	0.018958	1.415	0.340587	-0.376288	0.010855	0.337035	0.99605	-0.24256	2.0473e-05	6.55827	4.84086e-12
GO_REGULATION_OF_MORPHOGENESIS_OF_A_BRANCHING_STRUCTURE	Tumor	n.s.	-0.164627	0.10638	0.039185	1	-0.0209237	0.45875	0.328704	0.9883	0.126386	0.32046	0.630342	0.842711	0.104188	0.26972	0.223856	0.999231	-0.185589	0.0009081	7.27877	1.38955e-11
GO_ENDOSOME_ORGANIZATION	Tumor	Cluster4	0.0792208	0.27545	0.370192	0.99728	0.0658949	0.372	0.365	0.979968	0.22785	0.19802	0.196732	0.99005	0.301924	0.034674	0.248824	0.998262	-0.102055	0.044142	4.16043	3.02905e-07
GO_POSITIVE_REGULATION_OF_NEURON_DEATH	Tumor	n.s.	-0.188519	0.076371	0.259381	0.999943	-0.454637	0.0085977	0.165	0.999575	-0.51946	0.019595	0.30692	0.980262	-0.398497	0.0072847	0.402706	0.990354	-0.234882	3.6177e-05	4.85594	8.17688e-10
GO_VESICLE_LOCALIZATION	Tumor	Cluster14	-0.375845	0.0016757	0.595745	0.956649	-0.109518	0.29329	0.0882353	0.999922	-0.41183	0.056486	0.824713	0.720058	-0.339608	0.019871	0.199849	0.999705	-0.185518	0.00091187	3.30556	2.16643e-06
GO_RESPONSE_TO_STEROID_HORMONE	Tumor	Cluster7	0.00355016	0.48936	0.0340553	1	-0.419913	0.014606	0.679803	0.850149	0.191282	0.23896	0.550743	0.891644	0.234229	0.081454	0.124762	0.999973	-0.217711	0.00012088	6.84804	4.54414e-12
GO_STEROL_HOMEOSTASIS	Tumor	Cluster9	-0.332345	0.0050596	0.121753	0.999999	-0.219776	0.13534	1.65049	0.159574	0.061407	0.41063	0.614685	0.852689	-0.465118	0.0018622	0.303586	0.996776	-0.149797	0.0060444	2.95909	2.00531e-05
GO_MEMBRANE_BIOGENESIS	Tumor	n.s.	-0.272097	0.018543	0.0620783	1	-0.256588	0.098189	0.47423	0.96248	-0.240838	0.18445	2.92683	0.0323799	-0.330935	0.022714	0.173051	0.999923	-0.209256	0.00021177	4.27356	7.58506e-09
GO_ALPHA_AMINO_ACID_BIOSYNTHETIC_PROCESS	Tumor	Cluster1	-0.447002	0.0001932	0.763106	0.844953	-0.322358	0.050515	0.249046	0.997845	-0.400044	0.062353	0.7	0.809317	-0.172821	0.15318	0.052005	1	-0.295216	2.4477e-07	3.10049	2.40733e-06
GO_NADP_METABOLIC_PROCESS	Tumor	Cluster1	0.208355	0.056643	0.194764	0.999991	-0.329685	0.046541	0.40877	0.976721	0.284733	0.14256	0.557366	0.887772	-0.439793	0.0032279	0.27454	0.998504	-0.233417	4.0243e-05	4.6125	6.48248e-09
GO_FATTY_ACID_BETA_OXIDATION	Tumor	Cluster1	-0.408259	0.00066388	0.415365	0.997578	-0.354418	0.034849	0.148905	0.999809	-0.415011	0.05497	0.453054	0.942572	-0.328481	0.023575	0.159602	0.999966	-0.432821	1.632e-14	4.73684	4.53139e-10
GO_ACTIN_FILAMENT_BASED_PROCESS	Tumor	Cluster4	-0.17426	0.093417	0.192308	0.999992	-0.0692664	0.36569	0.534188	0.935096	0.108343	0.3448	1.11111	0.520504	-0.159067	0.17352	0.271186	0.998644	-0.26561	3.3058e-06	3.67529	3.10984e-07
GO_ESTABLISHMENT_OR_MAINTENANCE_OF_EPITHELIAL_CELL_APICAL_BASAL_POLARITY	Tumor	Cluster4	-0.202942	0.06159	0.260689	0.999871	0.0162228	0.46799	0.3125	0.991146	-0.219459	0.20706	1.61835	0.255897	-0.194894	0.12385	0.21271	0.999495	-0.194552	0.00053349	3.56315	9.73889e-07
GO_POSITIVE_REGULATION_OF_BINDING	Tumor	n.s.	-0.101252	0.22272	0.267678	0.999825	0.0732041	0.35835	0.451536	0.962216	0.347871	0.093367	0.0001	1	-0.174762	0.15044	0.497437	0.964492	-0.117333	0.024919	4.0748	1.35266e-07
GO_POSITIVE_REGULATION_OF_CELLULAR_AMIDE_METABOLIC_PROCESS	Tumor	Cluster1	-0.260326	0.023224	0.932066	0.643324	-0.316153	0.054075	0.172903	0.999399	-0.357405	0.087065	0.525328	0.906074	-0.400304	0.007044	0.258321	0.999092	-0.338725	3.0243e-09	2.41453	0.000199248
GO_GLUTAMINE_FAMILY_AMINO_ACID_CATABOLIC_PROCESS	Tumor	Cluster1	-0.367972	0.0020698	0.0936478	1	-0.206248	0.151	0.589286	0.913215	-0.302272	0.12758	0.479154	0.93026	-0.68311	1.5908e-06	0.384073	0.993096	-0.264595	3.5956e-06	4.75474	7.56016e-10
GO_REGULATION_OF_CELL_MORPHOGENESIS_INVOLVED_IN_DIFFERENTIATION	Tumor	Cluster3	-0.211119	0.054237	0.0340553	1	-0.224085	0.13058	0.843043	0.718113	-0.40749	0.058599	5.78739	0.000953142	-0.378857	0.010379	0.271186	0.998644	-0.152881	0.0052062	2.75859	3.32533e-05
GO_ALPHA_AMINO_ACID_METABOLIC_PROCESS	Tumor	Cluster1	-0.217789	0.048756	0.158034	1	-0.147474	0.23146	0.0001	1	-0.455962	0.037944	0.45812	0.940267	-0.231825	0.083696	0.0496756	1	-0.389955	6.6314e-12	12.34	2.01788e-18
GO_HYDROGEN_PEROXIDE_CATABOLIC_PROCESS	Tumor	Cluster1	-0.371813	0.0018683	0.149153	0.999999	-0.290268	0.070951	0.843043	0.718113	-0.416709	0.054174	1.48448	0.308917	-0.498018	0.00085444	0.443826	0.981759	-0.103361	0.042133	2.75859	3.32533e-05
GO_RESPONSE_TO_ENDOPLASMIC_RETICULUM_STRESS	Tumor	Cluster7	-0.057134	0.33366	0.235123	0.999964	-0.252522	0.10191	0.0851198	0.999942	-0.551622	0.013375	0.795518	0.741075	-0.291036	0.040267	0.123259	0.999976	-0.390908	5.8563e-12	6.27149	1.86645e-11
GO_NEGATIVE_REGULATION_OF_STEM_CELL_DIFFERENTIATION	Tumor	Cluster3	-0.407279	0.00068366	0.0643735	1	-0.230067	0.12416	0.0793269	0.999967	-0.343391	0.096429	0.741333	0.780021	-0.552084	0.00019817	0.249212	0.999332	-0.250249	1.136e-05	8.47587	2.19379e-14
GO_MATURATION_OF_SSU_RRNA	Tumor	Cluster1	-0.576587	8.7944e-07	1.57265	0.0808773	-0.186431	0.17591	0.0001	1	-0.377078	0.074969	0.317714	0.977308	-0.34758	0.01752	0.255235	0.999179	-0.339035	2.9237e-09	2.04244	0.00187025
GO_POSITIVE_REGULATION_OF_CELLULAR_AMINE_METABOLIC_PROCESS	Tumor	Cluster1	-0.110576	0.20221	0.133429	1	-0.218694	0.13656	0.257812	0.99728	-0.28866	0.13912	0.0001	1	-0.351429	0.016469	0.243379	0.999457	-0.339099	2.9033e-09	8.72727	8.11232e-15
GO_GLUTAMATE_METABOLIC_PROCESS	Tumor	Cluster1	-0.348141	0.0034462	0.223608	0.999981	0.0891442	0.32918	1.16102	0.435971	-0.530919	0.017171	0.317714	0.977308	-0.504659	0.00072319	0.255235	0.999179	-0.206926	0.00024622	3.4231	6.98021e-07
GO_TRNA_METABOLIC_PROCESS	Tumor	Cluster1	-0.691975	6.4317e-10	1.37865	0.168064	-0.170917	0.197	0.0001	1	-0.709885	0.0010324	0.676692	0.825528	-0.571297	0.0001108	0.295928	0.998594	-0.459778	2.2204e-16	2.00625	0.00183195
GO_REGULATION_OF_DENDRITE_MORPHOGENESIS	Tumor	Cluster3	-0.0595574	0.32705	0.218934	0.999959	0.242881	0.1111	0.605353	0.892827	0.412041	0.056384	0.910494	0.659151	-0.339653	0.019857	0.141299	0.999912	-0.22151	9.3295e-05	4.01087	1.94649e-07
GO_MAMMARY_GLAND_EPITHELIUM_DEVELOPMENT	Tumor	Cluster3	-0.192553	0.071995	0.03125	1	-0.165075	0.2053	0.0793269	0.999967	-0.214774	0.2122	0.507326	0.91584	-0.102063	0.27389	0.114736	0.999989	-0.123459	0.019484	14.5606	1.78971e-18
GO_POSITIVE_REGULATION_OF_KIDNEY_DEVELOPMENT	Tumor	n.s.	-0.0915974	0.24511	0.0001	1	-0.42866	0.012843	0.240672	0.9983	0.26534	0.1603	0.130882	0.998465	-0.478046	0.0013836	0.10455	0.999996	-0.192902	0.00058943	19.4888	1.16534e-21
GO_PEROXISOME_ORGANIZATION	Tumor	Cluster4	-0.371751	0.0018715	0.543941	0.977424	-0.384718	0.023769	0.270161	0.99631	-0.0512857	0.42519	0.0001	1	-0.0507954	0.38264	0.0001	1	-0.174831	0.0016676	5.51111	1.09404e-10
GO_POSITIVE_REGULATION_OF_TRANSCRIPTION_INITIATION_FROM_RNA_POLYMERASE_II_PROMOTER	Tumor	Cluster1	0.0271344	0.41918	0.745059	0.85082	-0.126372	0.26497	0.324541	0.989081	-0.335841	0.10174	0.622442	0.847763	-0.131889	0.21825	0.503956	0.961892	-0.115906	0.026353	2.05554	0.00267567
GO_APICAL_JUNCTION_ASSEMBLY	Tumor	Cluster4	-0.0117171	0.46491	0.0001	1	-0.0913753	0.32517	0.0001	1	-0.10853	0.34455	1.0848	0.537729	0.00730698	0.48288	0.0001	1	-0.149563	0.0061125	19.8087	1.17038e-19
GO_HEME_METABOLIC_PROCESS	Tumor	Cluster1	0.107351	0.20918	0.247454	0.999931	-0.432284	0.012165	0.554226	0.924187	0.285773	0.14165	0.834783	0.712827	-0.426565	0.0042347	0.460748	0.977087	-0.194492	0.00053546	3.02564	9.57088e-06
GO_COFACTOR_METABOLIC_PROCESS	Tumor	Cluster1	-0.290474	0.012814	0.56535	0.969918	-0.325505	0.048778	0.0841151	0.999947	0.426731	0.049635	0.0001	1	-0.268415	0.054104	0.264646	0.998889	-0.293103	2.9773e-07	4.43863	9.037e-09
GO_PLASMA_MEMBRANE_ORGANIZATION	Tumor	Cluster4	0.131383	0.16063	0.0001	1	-0.224697	0.12991	0.819945	0.743809	-0.306826	0.12386	1.56136	0.268338	-0.352238	0.016254	0.15601	0.999974	-0.169101	0.0022741	5.26645	3.88196e-11
GO_MITOCHONDRIAL_RESPIRATORY_CHAIN_COMPLEX_ASSEMBLY	Tumor	n.s.	-0.509284	1.9e-05	0.614509	0.953895	-0.235058	0.11895	0.0001	1	-0.578498	0.009447	0.133831	0.998275	-0.407402	0.0061623	0.106982	0.999995	-0.417671	1.5055e-13	5.22731	1.00039e-10
GO_NEGATIVE_REGULATION_OF_LOCOMOTION	Tumor	n.s.	-0.455875	0.00014257	0.0372051	1	-0.109025	0.29414	1.1215	0.472287	0.0163854	0.47599	6.325	0.000535692	-0.274285	0.05021	0.484759	0.969234	-0.156011	0.0044625	2.02517	0.00290652
GO_REGULATION_OF_CELLULAR_COMPONENT_SIZE	Tumor	Cluster4	-0.0458408	0.36514	0.0684498	1	-0.103976	0.30289	0.394203	0.980728	0.0916389	0.36786	0.537826	0.899067	-0.1884	0.13206	0.12178	0.999979	-0.215327	0.0001419	7.87371	2.48674e-13
GO_MITOCHONDRIAL_TRANSPORT	Tumor	Cluster10	-0.394895	0.0009834	0.48	0.991992	-0.200492	0.158	0.0001	1	-0.581657	0.0090517	0.0001	1	-0.58981	6.1095e-05	0.370845	0.994665	-0.361474	2.2791e-10	4.9686	2.16521e-10
GO_SULFUR_COMPOUND_BIOSYNTHETIC_PROCESS	Tumor	Cluster1	-0.355882	0.0028349	0.149153	0.999999	-0.22729	0.12711	0.181333	0.999156	0.0053	0.49223	0.805085	0.734182	-0.0505938	0.38309	0.195007	0.999763	-0.292213	3.2315e-07	6.17814	2.9069e-11
GO_MITOCHONDRIAL_TRANSLATION	Tumor	n.s.	-0.0870467	0.25605	0.534722	0.977646	-0.371673	0.028137	0.089309	0.999915	-0.157826	0.27969	0.349206	0.967411	0.0486019	0.38757	0.202333	0.999671	-0.257214	6.5534e-06	4.11236	6.06699e-08
GO_REGULATION_OF_RETINOIC_ACID_RECEPTOR_SIGNALING_PATHWAY	Tumor	Cluster8	-0.200012	0.064401	0.202393	0.999985	-0.317832	0.053094	0.424104	0.971992	-0.384041	0.070975	1.16653	0.485623	-0.105274	0.2676	0.284955	0.997996	-0.248103	1.3415e-05	3.73457	3.42848e-07
GO_REGULATION_OF_MUSCLE_CONTRACTION	Tumor	Cluster12	-0.449115	0.00017985	0.0701754	1	0.0652033	0.3733	1.02678	0.552234	-0.386888	0.069385	1.48448	0.308917	-0.210711	0.10532	0.195007	0.999763	-0.207696	0.0002343	3.67529	3.10984e-07
GO_VESICLE_TARGETING	Tumor	Cluster10	-0.328094	0.0055925	0.70515	0.887366	-0.229402	0.12486	0.195088	0.998611	-0.41768	0.053722	1.19574	0.468024	-0.455449	0.0023086	0.292208	0.997571	-0.230014	5.1408e-05	2.34486	0.000450876
GO_POSITIVE_REGULATION_OF_DNA_METABOLIC_PROCESS	Tumor	Cluster1	-0.397338	0.00091633	1.55844	0.0830887	-0.508084	0.0034075	0.0748988	0.99998	-0.507726	0.022335	0.29329	0.983664	-0.171134	0.15559	0.108225	0.999994	-0.405952	7.7904e-13	2.27586	0.000348776
GO_MORPHOGENESIS_OF_AN_EPITHELIUM	Tumor	Cluster3	-0.329941	0.0053553	0.0001	1	-0.114493	0.2848	0.301087	0.992846	0.0882625	0.37257	0.577926	0.87549	-0.203152	0.11392	0.0629155	0.999998	-0.196442	0.00047548	12.3855	6.33763e-16
GO_OSTEOBLAST_DIFFERENTIATION	Tumor	Cluster3	-0.509125	1.9124e-05	0.862299	0.728195	-0.412028	0.016358	0.429396	0.970238	0.283668	0.14351	0.0001	1	-0.241813	0.074665	0.57697	0.933961	-0.122388	0.020355	2.09259	0.00185083
GO_CELLULAR_PIGMENTATION	Tumor	Cluster4	-0.141841	0.14195	0.271271	0.999797	-0.354045	0.035007	0.605353	0.892827	-0.401697	0.061505	0.175375	0.993805	-0.0709361	0.33826	0.30752	0.996461	-0.169435	0.002234	4.01087	1.94649e-07
GO_SUPEROXIDE_METABOLIC_PROCESS	Tumor	Cluster1	-0.319335	0.0068449	0.130102	0.999998	-0.500455	0.0039236	0.812325	0.740176	-0.0920603	0.36727	0.958333	0.6262	-0.0378765	0.41194	0.232773	0.998951	-0.15637	0.0043835	3.76197	8.05658e-07
GO_ORGANIC_HYDROXY_COMPOUND_METABOLIC_PROCESS	Tumor	Cluster1	-0.0680436	0.3043	0.0386766	1	-0.122725	0.27099	0.457327	0.959938	0.0268872	0.46063	0.175375	0.993805	0.135655	0.2117	0.0001	1	-0.122098	0.020596	13.5038	1.13698e-15
GO_ALPHA_AMINO_ACID_CATABOLIC_PROCESS	Tumor	Cluster1	-0.0831012	0.26574	0.0903518	1	-0.0207114	0.45916	0.152296	0.999771	0.384417	0.070764	0.0001	1	-0.253269	0.065206	0.0001	1	-0.256986	6.6741e-06	23.9027	5.83332e-23
GO_REGULATION_OF_CARDIAC_MUSCLE_CELL_CONTRACTION	Tumor	Cluster12	-0.432611	0.00031088	0.0882353	1	-0.120635	0.27446	0.148905	0.999809	-0.570213	0.010547	0.453054	0.942572	-0.36797	0.012522	0.221773	0.999769	-0.132412	0.013362	8.78486	1.1936e-15
GO_MONOSACCHARIDE_CATABOLIC_PROCESS	Tumor	Cluster1	-0.429605	0.00034245	0.278665	0.999726	-0.408915	0.017094	0.0998589	0.999804	-0.216567	0.21023	0.179817	0.993109	-0.0260181	0.43926	0.412202	0.984525	-0.221345	9.4359e-05	5.13745	4.55442e-09
GO_HORMONE_TRANSPORT	Tumor	Cluster10	-0.092497	0.24297	0.224868	0.999943	-0.195412	0.16433	0.791209	0.758435	-0.218002	0.20865	0.933962	0.642873	0.102837	0.27237	0.0001	1	-0.168924	0.0022957	4.24505	9.80953e-08
GO_INORGANIC_ANION_TRANSPORT	Tumor	Cluster10	-0.208956	0.056113	0.0659649	1	-0.498183	0.0040894	0.965944	0.607153	-0.127489	0.31899	0.519231	0.909426	-0.328327	0.023629	0.332992	0.996392	-0.192882	0.00059012	4.28493	1.23088e-08
GO_PROTEIN_IMPORT	Tumor	n.s.	-0.598986	2.6975e-07	1.03857	0.503813	-0.501424	0.0038546	0.148905	0.999809	-0.842989	2.0604e-05	0.453054	0.942572	-0.483476	0.0012171	0.362358	0.995523	-0.39638	2.8448e-12	2.18755	0.000528837
GO_REGULATION_OF_INTRACELLULAR_STEROID_HORMONE_RECEPTOR_SIGNALING_PATHWAY	Tumor	Cluster7	-0.0886977	0.25205	1.12907	0.402076	-0.301553	0.063181	0.205091	0.998078	0.20143	0.22721	0.175375	0.993805	-0.0448044	0.39615	0.401577	0.986837	-0.104631	0.040251	2.05554	0.00267567
GO_REGULATION_OF_HEART_CONTRACTION	Tumor	Cluster12	-0.525525	9.6036e-06	0.0738052	1	-0.18104	0.18308	1.29817	0.337452	-0.0460568	0.43275	0.577926	0.87549	-0.20354	0.11347	0.204859	0.999634	-0.146617	0.0070308	4.04929	8.78468e-08
GO_CELLULAR_AMINO_ACID_BIOSYNTHETIC_PROCESS	Tumor	Cluster1	-0.424339	0.00040483	0.873434	0.719101	-0.24493	0.1091	0.362889	0.987789	-0.458752	0.036943	0.724409	0.792083	-0.183066	0.13907	0.0538462	1	-0.290403	3.8149e-07	2.60769	5.03158e-05
GO_RESPONSE_TO_AXON_INJURY	Tumor	Cluster7	-0.25295	0.026622	0.455294	0.991136	0.0419888	0.41764	0.207706	0.997918	0.324913	0.10975	2.23611	0.0991628	-0.498857	0.00083679	0.510599	0.959129	-0.128369	0.015885	2.15997	0.00154085
GO_OXALOACETATE_METABOLIC_PROCESS	Tumor	Cluster1	-0.557498	2.2518e-06	0.512228	0.987632	-0.252131	0.10227	0.323707	0.993874	-0.277743	0.14882	0.647202	0.845584	-0.385989	0.0091485	0.820118	0.758618	-0.403469	1.0946e-12	2.1314	0.00072564
GO_REGULATION_OF_WNT_SIGNALING_PATHWAY	Tumor	Cluster8	-0.0143094	0.45717	0.143222	0.999994	-0.256772	0.098023	0.236768	0.995443	-0.372193	0.077859	1.4536	0.336105	-0.243431	0.073271	0.465495	0.968955	-0.115896	0.026362	3.6646	2.38902e-06
GO_NEGATIVE_REGULATION_OF_EPITHELIAL_TO_MESENCHYMAL_TRANSITION	Tumor	Cluster3	-0.519209	1.2574e-05	0.342877	0.999155	-0.101002	0.30809	0.0871795	0.999929	-0.185496	0.24579	0.340936	0.970191	-0.40984	0.0058819	0.197408	0.999736	-0.141467	0.0089294	5.5223	2.58416e-10
GO_CHAPERONE_MEDIATED_PROTEIN_COMPLEX_ASSEMBLY	Tumor	n.s.	-0.169987	0.099021	0.63396	0.939552	-0.513524	0.0030754	0.394203	0.980728	-0.224515	0.20159	0.151762	0.99678	-0.503261	0.00074924	0.264646	0.998889	-0.333358	5.4032e-09	3.0475	6.12637e-06
GO_ORGANELLE_TRANSPORT_ALONG_MICROTUBULE	Tumor	Cluster10	-0.317571	0.0071244	1.235	0.289783	-0.165775	0.2043	0.089309	0.999915	-0.101363	0.35438	0.349206	0.967411	-0.252256	0.066005	0.367325	0.992676	-0.191714	0.00063296	2.02994	0.00251849
GO_MEMBRANE_RAFT_ORGANIZATION	Tumor	Cluster4	-0.336348	0.0045987	0.202393	0.999985	-0.121252	0.27343	1.29817	0.337452	0.0957539	0.36213	1.16653	0.485623	-0.386874	0.0090045	0.204859	0.999634	-0.29925	1.6768e-07	2.7747	3.81807e-05
GO_XENOPHAGY	Tumor	n.s.	-0.117146	0.18845	0.42	0.995591	-0.0214709	0.45767	0.0915119	0.999897	-0.12252	0.32562	0.357764	0.964404	-0.159536	0.1728	0.951886	0.616826	-0.10988	0.033181	2.73096	5.11087e-05
GO_POSITIVE_REGULATION_OF_EPITHELIAL_CELL_PROLIFERATION	Tumor	Cluster9	0.0271858	0.41903	0.147288	0.999999	-0.00268029	0.49471	0.527735	0.938428	-0.298322	0.13087	1.09784	0.529137	-0.0428806	0.40052	0.0591985	0.999999	-0.188121	0.00078326	5.1907	5.92817e-10
GO_OVULATION_CYCLE	Tumor	n.s.	-0.0887786	0.25186	0.25729	0.99989	-0.370762	0.028464	1.10721	0.483838	0.081847	0.38158	1.19574	0.468024	-0.0399597	0.40718	0.210047	0.999546	-0.150558	0.0058272	2.68768	6.81523e-05
GO_REGULATION_OF_LAMELLIPODIUM_ASSEMBLY	Tumor	Cluster4	0.115309	0.19224	0.335885	0.998923	-0.288729	0.072062	0.332944	0.987469	-0.0935246	0.36523	1.29004	0.414952	0.28102	0.046009	0.315609	0.995742	-0.181653	0.0011386	3.04094	1.65275e-05
GO_CELLULAR_KETONE_METABOLIC_PROCESS	Tumor	Cluster1	-0.442141	0.00022741	0.725926	0.87346	-0.179806	0.18474	0.679803	0.850149	0.0570135	0.41694	0.155372	0.996402	0.0807263	0.31741	0.195007	0.999763	-0.211325	0.00018499	2.58013	9.05859e-05
GO_THIOESTER_METABOLIC_PROCESS	Tumor	Cluster1	-0.334126	0.0048498	0.650778	0.928844	-0.281202	0.077675	0.0861411	0.999936	-0.103121	0.35196	0.155372	0.996402	-0.0336034	0.42174	0.0599174	0.999999	-0.230321	5.0293e-05	4.68319	4.36464e-09
GO_PEPTIDYL_CYSTEINE_MODIFICATION	Tumor	n.s.	-0.201155	0.063293	0.161039	0.999997	-0.0507319	0.40079	0.195088	0.998611	-0.397765	0.063534	0.362155	0.96281	-0.413352	0.0054971	0.210047	0.999546	-0.231374	4.6636e-05	6.98182	1.0182e-11
GO_ACTIN_POLYMERIZATION_OR_DEPOLYMERIZATION	Tumor	Cluster4	-0.0571291	0.33368	0.766248	0.829616	0.0177149	0.46506	0.0998589	0.999804	-0.174119	0.25948	1.725	0.220378	0.0228381	0.44663	0.226773	0.999146	-0.147607	0.0067095	2.27349	0.000856318
GO_TRANSLATIONAL_TERMINATION	Tumor	n.s.	-0.309632	0.0085068	0.834695	0.764526	-0.376611	0.026415	0.0811966	0.99996	-0.447632	0.041048	0.519231	0.909426	-0.159122	0.17343	0.183586	0.999864	-0.302412	1.2414e-07	2.98024	7.28995e-06
GO_ORGANOPHOSPHATE_BIOSYNTHETIC_PROCESS	Tumor	Cluster1	-0.279636	0.015978	0.594453	0.96066	-0.377274	0.026191	0.0001	1	-0.182679	0.24915	0.143229	0.997568	-0.393047	0.0080532	0.249212	0.999332	-0.372013	6.4076e-11	4.41519	5.64798e-09
GO_PROTEIN_LOCALIZATION_TO_CELL_PERIPHERY	Tumor	n.s.	0.177055	0.089876	0.0001	1	-0.320353	0.051646	0.658824	0.874248	-0.343247	0.096529	0.433516	0.95106	-0.412481	0.0055905	0.152521	0.999979	-0.227782	6.0241e-05	8.4	1.27841e-15
GO_NEGATIVE_REGULATION_OF_FIBROBLAST_PROLIFERATION	Tumor	Cluster9	-0.186199	0.078975	0.174271	0.999991	-0.18829	0.17347	0.982039	0.593007	-0.19531	0.23426	1.29004	0.414952	0.0388145	0.40979	0.226773	0.999146	-0.196658	0.00046922	3.04094	1.65275e-05
GO_ORGANIC_ACID_BIOSYNTHETIC_PROCESS	Tumor	Cluster1	-0.212441	0.053115	0.366013	0.998353	-0.238294	0.11566	1.33178	0.316348	0.220323	0.20612	0.362155	0.96281	-0.0179926	0.45791	0.0001	1	-0.222767	8.5549e-05	3.34771	2.42243e-06
GO_ENDOTHELIAL_CELL_DIFFERENTIATION	Tumor	Cluster3	-0.139146	0.14662	0.176623	0.999989	-0.11951	0.27634	1.74094	0.13185	0.213641	0.21346	0.946032	0.634585	0.115333	0.24834	0.524272	0.953082	-0.184714	0.00095532	2.08868	0.00244935
GO_REGULATION_OF_CELLULAR_AMINE_METABOLIC_PROCESS	Tumor	Cluster1	-0.12058	0.18149	0.620061	0.943721	-0.125342	0.26666	0.304825	0.992316	0.365853	0.081722	0.0001	1	-0.0166431	0.46106	0.690921	0.86266	-0.238177	2.84e-05	2.54885	0.000137809
GO_EPITHELIAL_TO_MESENCHYMAL_TRANSITION	Tumor	Cluster3	-0.314376	0.0076557	0.0635965	1	-0.165936	0.20407	0.931838	0.638796	0.0860752	0.37564	1.35	0.372996	-0.0923439	0.29336	0.32125	0.997262	-0.390871	5.885e-12	3.58173	2.45871e-07
GO_SINGLE_ORGANISM_MEMBRANE_BUDDING	Tumor	n.s.	-0.276674	0.016948	0.502355	0.98394	-0.170927	0.19699	0.2	0.998365	-0.458796	0.036928	1.22602	0.450359	-0.468277	0.0017336	0.299725	0.997065	-0.198729	0.00041304	2.7945	4.35084e-05
GO_NEGATIVE_REGULATION_OF_NERVOUS_SYSTEM_DEVELOPMENT	Tumor	Cluster3	-0.185189	0.080129	0.0320197	1	-0.303536	0.061883	0.502981	0.950365	-0.170189	0.2643	1.04694	0.563225	-0.0564475	0.37001	0.255235	0.999179	-0.139144	0.009923	5.51111	1.09404e-10
GO_RNA_METHYLATION	Tumor	Cluster1	-0.669024	3.4797e-09	1.025	0.522098	-0.163722	0.20725	0.0757576	0.999978	-0.613242	0.0057653	0.136869	0.998065	-0.500419	0.00080476	0.310059	0.997934	-0.383252	1.5728e-11	2.68808	2.8233e-05
GO_REGULATION_OF_PHOSPHOLIPID_METABOLIC_PROCESS	Tumor	Cluster1	-0.190124	0.074606	0.18289	0.999996	-0.0826605	0.34094	0.802941	0.754342	-0.23936	0.18597	0.321429	0.976239	-0.0679054	0.34482	0.0571111	0.999999	-0.160406	0.0035775	5.42959	1.67794e-10
GO_CELLULAR_AMINO_ACID_METABOLIC_PROCESS	Tumor	Cluster1	-0.458926	0.00012818	0.633117	0.946717	0.0395666	0.42233	0.0001	1	-0.694836	0.0014066	0.271326	0.988373	-0.411726	0.0056725	0.15601	0.999974	-0.548397	0	4.52799	9.19211e-10
GO_AEROBIC_RESPIRATION	Tumor	Cluster1	-0.363193	0.0023472	0.799488	0.808701	-0.296391	0.066654	0.0001	1	-0.0359793	0.44738	0.12944	0.998552	-0.461854	0.0020036	0.447074	0.984857	-0.511593	0	3.08551	2.04957e-06
GO_MEMBRANE_ASSEMBLY	Tumor	Cluster4	-0.460417	0.00012164	0.169875	0.999999	-0.214717	0.14107	0.47423	0.96248	-0.191516	0.23868	2.25	0.091411	-0.29341	0.038991	0.24053	0.999511	-0.238298	2.8148e-05	3.44118	4.32281e-07
GO_MONOCARBOXYLIC_ACID_METABOLIC_PROCESS	Tumor	Cluster1	-0.151903	0.12538	0.136727	1	-0.312125	0.056484	0.943019	0.628372	0.202931	0.22549	0.310461	0.979318	0.0758391	0.32775	0.0551215	0.999999	-0.360451	2.5717e-10	5.67711	4.60235e-11
GO_CELLULAR_RESPONSE_TO_TOPOLOGICALLY_INCORRECT_PROTEIN	Tumor	Cluster7	-0.12072	0.18121	0.321702	0.999579	-0.19857	0.16038	0.509016	0.947581	-0.491907	0.026472	1.05935	0.554776	-0.328754	0.023478	0.118894	0.999984	-0.388813	7.6937e-12	3.62471	2.78299e-07
GO_DICARBOXYLIC_ACID_METABOLIC_PROCESS	Tumor	Cluster1	-0.490517	4.0078e-05	0.570779	0.973046	-0.339953	0.041374	0.145612	0.999841	-0.406917	0.058882	0.271326	0.988373	-0.589151	6.2441e-05	0.216766	0.999815	-0.441341	4.5519e-15	3.93083	1.64101e-08
GO_POSITIVE_REGULATION_OF_PROTEASOMAL_PROTEIN_CATABOLIC_PROCESS	Tumor	n.s.	-0.200675	0.063757	0.322569	0.999288	-0.221471	0.13346	0.202523	0.998227	0.114696	0.33616	0.173214	0.994128	-0.0453091	0.39501	0.139511	0.999922	-0.23366	3.954e-05	5.9716	2.40627e-10
GO_REGULATION_OF_MEMBRANE_POTENTIAL	Tumor	Cluster9	-0.265707	0.020977	0.0651629	1	-0.130347	0.25848	1.14706	0.447109	-0.741508	0.00050517	1.03474	0.57162	-0.0341694	0.42044	0.0557743	0.999999	-0.307216	7.8098e-08	4.71354	1.84762e-09
GO_POSITIVE_REGULATION_OF_RELEASE_OF_CYTOCHROME_C_FROM_MITOCHONDRIA	Tumor	Cluster8	-0.0737312	0.28945	0.267678	0.999825	0.0241948	0.45233	1.15088	0.449134	-0.519996	0.019476	0.375804	0.957644	-0.115807	0.24745	0.497437	0.964492	-0.12092	0.021601	2.56061	0.000157906
GO_MULTICELLULAR_ORGANISMAL_RESPONSE_TO_STRESS	Tumor	Cluster7	-0.194756	0.069685	0.15897	0.999997	0.292578	0.069307	0.429396	0.970238	0.00764299	0.48879	3.5119	0.0142503	-0.171194	0.15551	0.57697	0.933961	-0.28078	9.0433e-07	2.38302	0.000348455
GO_GLUTAMINE_FAMILY_AMINO_ACID_METABOLIC_PROCESS	Tumor	Cluster1	-0.30137	0.010183	0.135065	1	-0.0954844	0.31784	0.165	0.999575	-0.676092	0.0020183	0.732804	0.78611	-0.563286	0.00014181	0.177165	0.999904	-0.14235	0.0085753	6.95706	7.63212e-13
GO_RESPONSE_TO_INORGANIC_SUBSTANCE	Tumor	Cluster7	-0.292136	0.012379	0.24429	0.999941	-0.220392	0.13466	1.50802	0.215248	-0.0756047	0.3904	0.345036	0.968828	-0.251476	0.066624	0.362772	0.993282	-0.21868	0.0001132	2.67332	5.94069e-05
GO_ORGANIC_ACID_TRANSPORT	Tumor	Cluster10	-0.211739	0.053708	0.163145	0.999996	-0.427746	0.013018	1.1215	0.472287	-0.0555613	0.41903	0.366625	0.961154	-0.0423086	0.40182	0.13603	0.999938	-0.110853	0.031988	4.20477	6.46369e-08
GO_MITOCHONDRIAL_TRANSMEMBRANE_TRANSPORT	Tumor	Cluster10	-0.505027	2.2592e-05	1.10526	0.419578	-0.430697	0.012458	0.0692308	0.99999	-0.694967	0.0014029	0.125238	0.998786	-0.582578	7.742e-05	0.216766	0.999815	-0.345377	1.4506e-09	2.84873	7.1471e-06
GO_ORGANIC_HYDROXY_COMPOUND_TRANSPORT	Tumor	Cluster10	-0.264559	0.02144	0.149153	0.999999	0.119306	0.27668	2.83191	0.0086613	-0.00712475	0.48955	1.11111	0.520504	-0.269621	0.053286	0.271186	0.998644	-0.164698	0.0028682	2.13013	0.00126725
GO_REGULATION_OF_ACTIN_FILAMENT_BASED_PROCESS	Tumor	Cluster9	0.01358	0.45935	0.202393	0.999985	-0.02158	0.45746	0.714286	0.822945	-0.158172	0.27925	3.46789	0.015125	-0.240859	0.075495	0.131034	0.999957	-0.231586	4.5929e-05	2.7747	3.81807e-05
GO_HEXOSE_CATABOLIC_PROCESS	Tumor	Cluster1	-0.432115	0.00031589	0.398571	0.997297	-0.561489	0.0011541	1.03959	0.540985	-0.437433	0.045093	0.157222	0.996198	-0.156984	0.17673	0.548538	0.948941	-0.362592	1.9966e-10	2.37913	0.00030139
GO_GLUTAMINE_METABOLIC_PROCESS	Tumor	Cluster1	-0.381234	0.0014457	0.378621	0.998373	-0.417632	0.015096	0.655462	0.868433	-0.651178	0.0031443	1.07197	0.546277	-0.481089	0.001288	0.188042	0.99983	-0.196865	0.00046331	2.89008	1.35315e-05
GO_NUCLEOBASE_CONTAINING_SMALL_MOLECULE_METABOLIC_PROCESS	Tumor	Cluster1	-0.519097	1.2633e-05	0.862319	0.733148	-0.592777	0.00056044	0.161231	0.999643	0.302944	0.12703	0.0001	1	-0.592992	5.4951e-05	0.479733	0.976216	-0.460396	2.2204e-16	2.64766	3.77639e-05
GO_CELLULAR_PROTEIN_COMPLEX_ASSEMBLY	Tumor	n.s.	-0.374205	0.0017518	0.813336	0.789752	-0.492099	0.0045628	0.0793269	0.999967	-0.34272	0.096893	0.310461	0.979318	-0.304253	0.033561	0.179272	0.999892	-0.385199	1.2264e-11	3.28928	1.20178e-06
GO_PORPHYRIN_CONTAINING_COMPOUND_METABOLIC_PROCESS	Tumor	Cluster1	0.122147	0.17836	0.314103	0.999463	-0.349494	0.036975	0.440266	0.966436	0.331859	0.10461	0.876877	0.682798	-0.371653	0.01176	0.386364	0.989722	-0.169457	0.0022313	3.05541	1.08185e-05
GO_POSITIVE_REGULATION_OF_TELOMERASE_ACTIVITY	Tumor	Cluster1	-0.367965	0.0020702	1.26233	0.262294	-0.1718	0.19576	0.177049	0.999287	-0.594707	0.007553	0.151762	0.99678	-0.0305875	0.42869	0.12178	0.999979	-0.261482	4.6416e-06	2.49414	0.000135543
GO_ORGANOPHOSPHATE_ESTER_TRANSPORT	Tumor	Cluster10	-0.0154185	0.45386	0.351881	0.998893	-0.138263	0.2458	0.705436	0.830056	-0.325347	0.10942	0.570955	0.879697	-0.334611	0.021471	0.202333	0.999671	-0.156981	0.004252	3.25442	3.01064e-06
GO_PIGMENTATION	Tumor	n.s.	-0.231396	0.038918	0.18289	0.999996	-0.561349	0.0011576	1.17521	0.424848	-0.528631	0.017636	0.76776	0.761065	-0.138616	0.20662	0.185796	0.999848	-0.240766	2.3425e-05	3.37143	9.81034e-07
GO_POSITIVE_REGULATION_OF_PROTEIN_LOCALIZATION_TO_CELL_PERIPHERY	Tumor	n.s.	-0.00786209	0.47644	0.111264	1	-0.0331581	0.43479	0.413793	0.97523	0.442435	0.043075	0.159104	0.995983	-0.250036	0.06778	0.455008	0.97875	-0.128193	0.016003	5.43924	3.93916e-10
GO_LIPID_HOMEOSTASIS	Tumor	Cluster9	-0.206804	0.058028	0.169697	0.999994	-0.135817	0.24969	1.16599	0.43755	-0.0301625	0.45585	0.622442	0.847763	-0.265959	0.055799	0.30752	0.996461	-0.145469	0.0074203	3.14101	8.84432e-06
GO_CELLULAR_RESPIRATION	Tumor	Cluster1	-0.427906	0.00036156	0.425532	0.997487	-0.397182	0.020113	0.136276	0.999909	0.187952	0.24288	0.0001	1	-0.457507	0.0022065	0.202585	0.999906	-0.54846	0	5.74283	2.6342e-12
GO_GLYCEROLIPID_METABOLIC_PROCESS	Tumor	Cluster1	-0.00551205	0.48348	0.481224	0.98621	-0.188396	0.17333	1.022	0.558575	-0.225756	0.20026	0.405442	0.945381	-0.0993784	0.27921	0.23586	0.998838	-0.101834	0.044489	2.49092	0.00030868
GO_ANION_TRANSPORT	Tumor	Cluster10	-0.158849	0.11474	0.0367316	1	-0.294768	0.067774	0.908716	0.658397	-0.0449867	0.4343	0.59224	0.866729	-0.234311	0.081379	0.134336	0.999945	-0.161925	0.0033103	5.64016	3.86497e-10
GO_GUANOSINE_CONTAINING_COMPOUND_METABOLIC_PROCESS	Tumor	Cluster1	-0.357352	0.0027302	0.0320197	1	-0.39028	0.022078	0.270161	0.99631	-0.334391	0.10278	0.758808	0.767499	-0.186054	0.13511	0.255235	0.999179	-0.403301	1.1198e-12	7.37626	4.45715e-13
GO_REGULATION_OF_EPITHELIAL_CELL_PROLIFERATION	Tumor	Cluster9	-0.13778	0.14902	0.0349174	1	0.00829875	0.48362	0.293803	0.993807	0.0879144	0.37306	0.824713	0.720058	-0.011895	0.47215	0.0613912	0.999998	-0.10243	0.043558	9.48718	2.47085e-14
GO_RESPONSE_TO_XENOBIOTIC_STIMULUS	Tumor	Cluster7	-0.200597	0.063832	0.0316318	1	-0.41888	0.014826	0.783884	0.771322	-0.180356	0.25193	1.03474	0.57162	-0.119852	0.23992	0.181412	0.999879	-0.208869	0.00021716	5.125	3.77647e-10
GO_POSITIVE_REGULATION_OF_CELL_CYCLE_G2_M_PHASE_TRANSITION	Tumor	Cluster9	-0.238484	0.034457	0.827922	0.769498	0.0424878	0.41667	0.185763	0.999002	0.163403	0.2727	0.159104	0.995983	-0.286661	0.042703	0.277952	0.998349	-0.186931	0.00083984	2.86364	2.10652e-05
GO_NEGATIVE_REGULATION_OF_EXTRINSIC_APOPTOTIC_SIGNALING_PATHWAY	Tumor	Cluster8	0.179213	0.08721	0.0766962	1	0.0150128	0.47038	0.92037	0.647863	-0.209915	0.21761	2.76636	0.0428355	-0.279706	0.046806	0.708991	0.847639	-0.101047	0.045744	2.16	0.00133954
GO_POSITIVE_REGULATION_OF_CELL_MATRIX_ADHESION	Tumor	n.s.	-0.33442	0.0048159	0.035809	1	-0.0681813	0.36772	2.15849	0.0461894	-0.269094	0.15677	2.04605	0.130526	-0.33064	0.022816	0.284955	0.997996	-0.16178	0.003335	2.42159	0.000268242
GO_REGULATION_OF_STRIATED_MUSCLE_CONTRACTION	Tumor	Cluster12	-0.375251	0.0017029	0.115602	1	0.147911	0.23078	1.31481	0.326851	-0.393108	0.065996	0.58502	0.871168	0.0734713	0.33281	0.472537	0.973414	-0.14831	0.0064892	2.93168	1.7739e-05
GO_ESTABLISHMENT_OF_CELL_POLARITY	Tumor	Cluster4	-0.0213341	0.43629	0.321702	0.999579	-0.135248	0.2506	0.509016	0.947581	-0.244878	0.18034	1.05935	0.554776	0.00688825	0.48386	0.258321	0.999092	-0.178781	0.0013392	3.14256	3.22971e-06
GO_EPIDERMAL_CELL_DIFFERENTIATION	Tumor	Cluster3	-0.259986	0.023373	0.0001	1	-0.0546005	0.39339	0.297414	0.993343	0.0766076	0.38898	0.570955	0.879697	0.189291	0.13092	0.0621469	0.999998	-0.146158	0.0071843	12.5714	3.77608e-16
GO_EMBRYONIC_PLACENTA_DEVELOPMENT	Tumor	Cluster3	-0.284801	0.014397	0.0001	1	-0.327278	0.04782	0.276639	0.995713	0.279588	0.14715	0.531526	0.902621	-0.333997	0.021675	0.120325	0.999981	-0.134408	0.012249	11.7538	1.91388e-16
GO_SMALL_MOLECULE_BIOSYNTHETIC_PROCESS	Tumor	Cluster1	-0.389658	0.0011421	0.291317	0.99987	-0.320297	0.051678	0.157576	0.999701	0.0231316	0.46612	0.0001	1	-0.247253	0.070055	0.0001	1	-0.348408	1.0319e-09	10.2538	1.89451e-16
GO_FATTY_ACYL_COA_METABOLIC_PROCESS	Tumor	n.s.	-0.34066	0.0041435	0.279586	0.999856	0.152712	0.2235	0.177049	0.999287	-0.113792	0.33738	0.537826	0.899067	0.258596	0.061123	0.190326	0.99981	-0.209347	0.00021052	5.2694	3.90587e-10
GO_REGULATION_OF_RNA_POLYMERASE_II_TRANSCRIPTIONAL_PREINITIATION_COMPLEX_ASSEMBLY	Tumor	Cluster1	-0.124523	0.17369	0.874212	0.713547	-0.375955	0.026639	0.195088	0.998611	-0.44009	0.044013	0.166957	0.995004	-0.138136	0.20744	0.584404	0.929695	-0.124141	0.018946	2.19556	0.00105513
GO_EPITHELIAL_CELL_CELL_ADHESION	Tumor	n.s.	-0.0764518	0.28247	0.0591778	1	-0.147882	0.23083	0.15403	0.99975	-0.138934	0.30392	1.26	0.422523	-0.231472	0.08403	0.105757	0.999995	-0.174441	0.0017037	8.41239	5.50107e-15
GO_POLYAMINE_METABOLIC_PROCESS	Tumor	Cluster1	-0.159592	0.11364	1.17909	0.350396	-0.181335	0.18268	0.475362	0.952372	-0.121789	0.3266	0.646589	0.832222	0.231005	0.084471	0.0001	1	-0.149456	0.006144	2.08868	0.00244935
GO_POSITIVE_REGULATION_OF_MUSCLE_CONTRACTION	Tumor	Cluster12	-0.0656749	0.31058	0.187519	0.999995	0.00585814	0.48843	1.00181	0.574489	-0.148723	0.29126	2.47414	0.0653911	-0.262736	0.058086	0.190326	0.99981	-0.225368	7.1389e-05	2.66204	5.14277e-05
GO_PTERIDINE_CONTAINING_COMPOUND_BIOSYNTHETIC_PROCESS	Tumor	Cluster1	-0.196582	0.067814	0.342877	0.999155	-0.0708184	0.36279	0.183529	0.999082	-0.0907301	0.36913	0.157222	0.996198	-0.341472	0.0193	0.27454	0.998504	-0.224924	7.3639e-05	5.03602	1.35145e-09
GO_BLOOD_VESSEL_ENDOTHELIAL_CELL_MIGRATION	Tumor	n.s.	-0.403267	0.00077029	0.256203	0.999952	-0.323923	0.049646	0.257812	0.99728	-0.357257	0.087161	2.27642	0.0878333	-0.423386	0.0045132	0.243379	0.999457	-0.131128	0.014123	3.38995	6.10127e-07
GO_STRIATED_MUSCLE_CONTRACTION	Tumor	n.s.	-0.181612	0.084315	0.489026	0.987001	0.0682298	0.36762	0.732468	0.808094	0.0606332	0.41174	0.166957	0.995004	-0.297475	0.036881	0.478592	0.971391	-0.120832	0.021678	2.50825	0.000181018
GO_MITOCHONDRIAL_ELECTRON_TRANSPORT_UBIQUINOL_TO_CYTOCHROME_C	Tumor	Cluster1	-0.168343	0.10124	0.267678	0.999825	-0.291928	0.069767	0.0961538	0.999851	0.288899	0.13891	0.0001	1	-0.425687	0.0043102	0.0669643	0.999995	-0.30473	9.9375e-08	9.825	8.18243e-14
GO_REGULATION_OF_ANATOMICAL_STRUCTURE_SIZE	Tumor	Cluster9	0.0197168	0.44108	0.123362	0.999999	-0.0416056	0.41838	2.336	0.0309992	0.0410857	0.43996	1.25743	0.432658	-0.09933	0.2793	0.30752	0.996461	-0.172933	0.0018499	2.19618	0.00121476
GO_MITOCHONDRIAL_MEMBRANE_ORGANIZATION	Tumor	Cluster4	-0.272877	0.018263	0.707071	0.890172	-0.0263749	0.44805	0.0841151	0.999947	-0.66395	0.0025174	0.32904	0.973966	-0.399395	0.0071643	0.345326	0.995273	-0.269416	2.4056e-06	3.0475	6.12637e-06
GO_ENERGY_DERIVATION_BY_OXIDATION_OF_ORGANIC_COMPOUNDS	Tumor	Cluster1	-0.1696	0.09954	0.469949	0.990619	-0.164078	0.20674	0.0001	1	0.240765	0.18452	0.0001	1	-0.237117	0.078818	0.202333	0.999671	-0.328039	9.4986e-09	5.90451	1.07613e-10
GO_POST_GOLGI_VESICLE_MEDIATED_TRANSPORT	Tumor	Cluster10	-0.0180763	0.44596	0.111264	1	-0.221725	0.13317	0.547431	0.92798	-0.526509	0.018075	1.13834	0.503126	-0.329302	0.023284	0.127845	0.999966	-0.274893	1.5095e-06	4.96	2.02993e-09
GO_GOLGI_TO_PLASMA_MEMBRANE_TRANSPORT	Tumor	Cluster10	0.0172845	0.44831	0.101959	1	-0.314592	0.054999	0.793333	0.762928	-0.404721	0.059976	1.83426	0.178422	-0.363249	0.013559	0.609678	0.921623	-0.280954	8.9059e-07	2.61303	5.88511e-05
GO_MACROMOLECULAR_COMPLEX_DISASSEMBLY	Tumor	Cluster4	-0.140518	0.14423	0.879809	0.708883	-0.000844496	0.49833	0.0851198	0.999942	0.177759	0.25507	0.0001	1	0.00706615	0.48345	0.123259	0.999976	-0.210839	0.00019099	3.73206	2.18069e-07
GO_POSITIVE_REGULATION_OF_MITOCHONDRIAL_MEMBRANE_PERMEABILITY	Tumor	n.s.	-0.174333	0.093324	0.218934	0.999959	-0.384954	0.023695	1.16599	0.43755	-0.487501	0.027718	0.910494	0.659151	-0.140458	0.2035	0.503956	0.961892	-0.170388	0.0021228	2.3501	0.000518225
GO_AMINE_METABOLIC_PROCESS	Tumor	Cluster1	0.0820401	0.26838	0.176623	0.999989	-0.0583801	0.3862	1.74094	0.13185	-0.278734	0.14792	0.646589	0.832222	0.145737	0.19471	0.0001	1	-0.160133	0.0036277	3.51189	2.09262e-06
GO_REGULATION_OF_ACTIN_FILAMENT_LENGTH	Tumor	Cluster4	-0.00127589	0.49617	0.451895	0.993303	-0.24014	0.11381	0.534188	0.935096	0.232832	0.19275	0.336905	0.9715	-0.254627	0.064147	0.195007	0.999763	-0.269806	2.3279e-06	3.40955	1.1094e-06
GO_GLUTATHIONE_DERIVATIVE_METABOLIC_PROCESS	Tumor	Cluster1	-0.299724	0.010548	0.0290787	1	-0.50078	0.0039003	0.346499	0.990683	-0.0470812	0.43127	2.17323	0.102716	-0.488588	0.0010767	0.167112	0.999946	-0.193142	0.00058097	5.68207	1.84914e-11
GO_CELL_JUNCTION_ORGANIZATION	Tumor	Cluster4	-0.471769	8.0995e-05	0.0290787	1	-0.191015	0.16994	0.246212	0.998008	-0.0546507	0.42034	1.67101	0.227705	0.028117	0.4344	0.0001	1	-0.182876	0.0010618	9.24942	1.06445e-15
GO_MEMBRANE_BUDDING	Tumor	n.s.	-0.27418	0.017802	0.431321	0.994409	0.0532342	0.396	0.0001	1	-0.449308	0.040409	0.876877	0.682798	-0.391864	0.0082286	0.21271	0.999495	-0.21656	0.00013064	4.20477	6.46369e-08
GO_REGULATION_OF_SYNAPTIC_PLASTICITY	Tumor	n.s.	-0.0656929	0.31053	0.250674	0.999919	0.25728	0.097566	0.301087	0.992846	-0.0177618	0.47397	0.0001	1	-0.322595	0.025747	0.131034	0.999957	-0.154321	0.0048514	7.19706	4.10509e-12
GO_NCRNA_TRANSCRIPTION	Tumor	Cluster1	-0.251723	0.027224	0.868217	0.72342	-0.116863	0.28079	0.0001	1	-0.354378	0.089034	0.786111	0.747853	-0.0802213	0.31847	0.433024	0.984383	-0.247977	1.3546e-05	2.34024	0.00033616
GO_NEGATIVE_REGULATION_OF_INTRINSIC_APOPTOTIC_SIGNALING_PATHWAY	Tumor	Cluster8	0.0443739	0.3693	0.468	0.988917	-0.469221	0.0067727	0.801664	0.749411	-0.041764	0.43897	0.946032	0.634585	-0.0133445	0.46876	0.146862	0.999876	-0.157594	0.0041235	2.5754	0.000179798
GO_NEGATIVE_REGULATION_OF_EPITHELIAL_CELL_APOPTOTIC_PROCESS	Tumor	n.s.	-0.306911	0.0090306	0.301975	0.99965	-0.175777	0.19024	0.424104	0.971992	-0.148375	0.29171	0.845029	0.705484	-0.279422	0.04698	0.939643	0.62963	-0.162536	0.003208	2.26781	0.000646847
GO_VENTRICULAR_CARDIAC_MUSCLE_TISSUE_DEVELOPMENT	Tumor	Cluster3	-0.0739445	0.2889	0.0362663	1	-0.0873256	0.33247	0.568182	0.91611	0.00631831	0.49074	0.58502	0.871168	-0.288012	0.041938	0.20743	0.999592	-0.163063	0.003122	6.35	4.26126e-11
GO_ER_NUCLEUS_SIGNALING_PATHWAY	Tumor	Cluster8	-0.242639	0.032038	0.355537	0.99916	-0.110403	0.29177	0.165	0.999575	-0.73261	0.00062374	0.732804	0.78611	-0.518781	0.00050155	0.693329	0.867512	-0.391019	5.7714e-12	2.91906	8.57841e-06
GO_RNA_MODIFICATION	Tumor	Cluster1	-0.57033	1.2047e-06	0.856457	0.74276	-0.503368	0.0037193	0.0001	1	-0.681242	0.0018323	0.654412	0.840735	-0.455832	0.0022892	0.358209	0.995902	-0.39368	4.0691e-12	2.64286	2.69924e-05
GO_CELL_DIFFERENTIATION_INVOLVED_IN_KIDNEY_DEVELOPMENT	Tumor	Cluster3	-0.280106	0.015828	0.0757156	1	-0.22686	0.12757	0.308628	0.99175	0.322897	0.11127	0.59224	0.866729	-0.338926	0.020083	0.292208	0.997571	-0.12156	0.02105	6.25379	6.60142e-11
GO_MUSCLE_STRUCTURE_DEVELOPMENT	Tumor	Cluster3	-0.439528	0.00024799	0.0001	1	-0.216773	0.13873	0.655462	0.868433	-0.258283	0.16706	3.18103	0.0224942	-0.149896	0.18794	0.120325	0.999981	-0.177476	0.0014405	4.50616	6.10936e-09
GO_CHLORIDE_TRANSPORT	Tumor	Cluster10	-0.206549	0.058258	0.105815	1	-0.201732	0.15648	0.82265	0.736601	-0.355341	0.088404	1.0848	0.537729	-0.114179	0.25051	0.264646	0.998889	-0.203427	0.00030781	3.78947	1.52358e-07
GO_PROTEIN_POLYMERIZATION	Tumor	n.s.	-0.352644	0.0030779	1.11047	0.419782	-0.146309	0.23324	0.413793	0.97523	0.0945111	0.36386	0.345036	0.968828	0.020038	0.45315	0.199849	0.999705	-0.215688	0.00013851	2.06298	0.00201123
GO_SIGNAL_TRANSDUCTION_IN_RESPONSE_TO_DNA_DAMAGE	Tumor	Cluster8	0.18706	0.078001	0.808889	0.787881	-0.332957	0.044845	0.0001	1	0.502389	0.023673	0.0001	1	0.107955	0.26239	0.718282	0.839692	-0.101926	0.044344	2.60251	0.000119795
GO_REGULATION_OF_ADHERENS_JUNCTION_ORGANIZATION	Tumor	Cluster4	-0.234525	0.036896	0.264151	0.99985	0.200691	0.15775	0.44585	0.964381	-0.0881904	0.37267	2.80189	0.0407336	0.0434342	0.39926	0.215421	0.999438	-0.202329	0.0003299	2.7945	4.35084e-05
GO_APOPTOTIC_SIGNALING_PATHWAY	Tumor	Cluster8	0.128641	0.16577	0.167473	0.999995	-0.293037	0.068984	0.94434	0.626341	-0.0901682	0.36991	0.899083	0.667138	-0.0600755	0.36197	0.396412	0.987871	-0.190135	0.00069544	2.95909	2.00531e-05
GO_NEURAL_NUCLEUS_DEVELOPMENT	Tumor	Cluster3	-0.178657	0.087892	0.702128	0.884937	-0.400423	0.01924	0.481605	0.94959	-0.145572	0.29531	0.184424	0.99234	-0.298024	0.036603	0.649175	0.88686	-0.138183	0.010361	2.05357	0.00306939
GO_RIBONUCLEOSIDE_TRIPHOSPHATE_BIOSYNTHETIC_PROCESS	Tumor	Cluster1	-0.445555	0.00020286	0.197897	0.999997	-0.537355	0.0019237	0.240672	0.9983	-0.603574	0.0066506	0.283598	0.98586	-0.523335	0.0004442	0.370845	0.994665	-0.37361	5.2653e-11	5.38235	4.20903e-11
GO_CELLULAR_HORMONE_METABOLIC_PROCESS	Tumor	Cluster9	-0.20943	0.055697	0.0301395	1	-0.130579	0.25811	0.7476	0.80297	-0.753604	0.00037417	0.987831	0.604604	-0.153753	0.18179	0.0001	1	-0.132984	0.013034	7.16388	2.96821e-13
GO_PTERIDINE_CONTAINING_COMPOUND_METABOLIC_PROCESS	Tumor	Cluster1	-0.370267	0.0019472	1.13821	0.386166	-0.142197	0.23962	0.0831266	0.999952	0.114463	0.33647	0.0001	1	-0.194976	0.12375	0.188042	0.99983	-0.287569	4.9353e-07	2.89008	1.35315e-05
GO_ANTERIOR_POSTERIOR_PATTERN_SPECIFICATION	Tumor	Cluster3	-0.166125	0.10429	0.0001	1	-0.50085	0.0038954	0.629371	0.876558	0.046826	0.43164	0.395194	0.949776	-0.382819	0.0096796	0.229745	0.999054	-0.248894	1.262e-05	7.0558	3.39543e-11
GO_CELLULAR_AMINO_ACID_CATABOLIC_PROCESS	Tumor	Cluster1	-0.147859	0.13187	0.12562	1	0.086288	0.33434	0.342556	0.991302	0.273181	0.15298	0.28678	0.985159	-0.233876	0.08178	0.105757	0.999995	-0.344696	1.5651e-09	8.41239	5.50107e-15
GO_NEPHRON_EPITHELIUM_DEVELOPMENT	Tumor	Cluster3	-0.302425	0.0099542	0.0001	1	-0.273621	0.083636	0.246212	0.998008	0.274946	0.15136	0.290011	0.984428	-0.307682	0.031974	0.0001	1	-0.117915	0.024353	23.2267	1.94922e-22
GO_KERATINOCYTE_DIFFERENTIATION	Tumor	Cluster3	-0.276303	0.017073	0.0332212	1	0.0248619	0.45102	0.279959	0.995382	0.0240442	0.46478	1.90123	0.161532	0.0958412	0.28628	0.0584914	0.999999	-0.212346	0.00017297	7.05556	1.81334e-12
GO_NEGATIVE_REGULATION_OF_PROTEIN_KINASE_B_SIGNALING	Tumor	Cluster8	-0.175832	0.091414	0.595745	0.956649	-0.433793	0.011891	0.293803	0.993807	-0.250063	0.17513	0.159104	0.995983	-0.183066	0.13907	0.555457	0.945493	-0.241492	2.2185e-05	2.67332	5.94069e-05
GO_CELLULAR_MODIFIED_AMINO_ACID_BIOSYNTHETIC_PROCESS	Tumor	Cluster1	-0.342442	0.003967	0.429275	0.995798	-0.291026	0.070409	0.38489	0.983046	0.232504	0.1931	0.0001	1	-0.047239	0.39065	0.118894	0.999984	-0.215725	0.00013817	4.97426	8.65967e-10
GO_PROTEIN_O_LINKED_MANNOSYLATION	Tumor	n.s.	-0.000476021	0.49857	0.221873	0.999952	-0.476748	0.0059645	0.463226	0.957541	0.178322	0.25439	0.385321	0.953857	-0.200742	0.11676	0.510599	0.959129	-0.23236	4.3442e-05	3.62682	1.06072e-06
GO_GUANOSINE_CONTAINING_COMPOUND_BIOSYNTHETIC_PROCESS	Tumor	Cluster1	-0.471041	8.3173e-05	0.224359	0.999992	-0.59405	0.00054336	0.144	0.999855	-0.357329	0.087114	0.640097	0.850324	-0.416442	0.0051763	0.279425	0.999143	-0.413291	2.8033e-13	5.3433	2.50267e-11
GO_OVULATION_CYCLE_PROCESS	Tumor	n.s.	-0.0919508	0.24427	0.117099	1	-0.319081	0.052373	0.732468	0.808094	0.0467534	0.43174	1.19574	0.468024	0.022623	0.44713	0.210047	0.999546	-0.162041	0.0032907	3.92525	1.82218e-07
GO_CEREBRAL_CORTEX_DEVELOPMENT	Tumor	Cluster3	-0.0241564	0.42795	0.386124	0.997246	-0.360977	0.032166	0.605353	0.892827	-0.301817	0.12796	2.20741	0.103323	-0.214452	0.10123	0.30752	0.996461	-0.18203	0.0011145	2.19618	0.00121476
GO_RNA_PHOSPHODIESTER_BOND_HYDROLYSIS	Tumor	Cluster1	-0.567581	1.3805e-06	1.25598	0.264277	-0.253781	0.10074	0.0775148	0.999973	-0.0942964	0.36416	0.303433	0.981167	-0.257731	0.061773	0.243379	0.999457	-0.312666	4.5697e-08	2.3069	0.000317922
GO_POSITIVE_REGULATION_OF_PHOSPHOLIPID_METABOLIC_PROCESS	Tumor	Cluster1	-0.284856	0.014381	0.494518	0.987925	-0.145337	0.23474	0.989654	0.585479	-0.346523	0.094282	0.325203	0.975126	0.019427	0.45457	0.261458	0.998995	-0.155236	0.0046373	2.53333	0.000103037
GO_G1_DNA_DAMAGE_CHECKPOINT	Tumor	Cluster9	0.12242	0.17783	1.24235	0.287478	-0.20748	0.14953	0.0001	1	0.473988	0.031813	0.0001	1	-0.0111163	0.47397	0.503956	0.961892	-0.187927	0.00079223	2.19618	0.00121476
GO_OXIDATIVE_PHOSPHORYLATION	Tumor	Cluster1	-0.298236	0.010888	0.272624	0.999894	-0.427776	0.013013	0.172903	0.999399	-0.0763274	0.38937	0.148267	0.997121	-0.312537	0.029828	0.118894	0.999984	-0.41972	1.1208e-13	7.26807	7.13948e-13
GO_DENDRITE_MORPHOGENESIS	Tumor	Cluster3	-0.260607	0.023102	0.0367316	1	-0.0695387	0.36518	0.308628	0.99175	0.155745	0.28232	1.19574	0.468024	-0.0675812	0.34553	0.134336	0.999945	-0.23431	3.7717e-05	6.98182	1.0182e-11
GO_MONOSACCHARIDE_BIOSYNTHETIC_PROCESS	Tumor	Cluster1	-0.431521	0.00032201	0.423862	0.996271	-0.689704	3.4472e-05	0.639906	0.879652	0.0819573	0.38142	0.146561	0.997278	-0.199574	0.11816	0.332992	0.996392	-0.267834	2.747e-06	3.19091	2.33178e-06
GO_POSITIVE_REGULATION_OF_CELL_JUNCTION_ASSEMBLY	Tumor	Cluster4	-0.344123	0.0038067	0.163818	0.999999	-0.197145	0.16215	1.25647	0.359518	-0.0229603	0.46637	2.82653	0.037505	-0.232631	0.08294	0.167112	0.999946	-0.370929	7.3166e-11	2.60465	4.27389e-05
GO_HEART_MORPHOGENESIS	Tumor	Cluster3	-0.160976	0.11162	0.0001	1	-0.366504	0.030032	0.145612	0.999841	-0.0431755	0.43693	0.271326	0.988373	-0.4548	0.0023416	0.15601	0.999974	-0.102337	0.043702	17.3072	1.87873e-21
GO_RAS_PROTEIN_SIGNAL_TRANSDUCTION	Tumor	Cluster8	-0.328959	0.0054803	0.827922	0.769498	0.0565847	0.38961	0.547431	0.92798	-0.0162741	0.47615	0.159104	0.995983	-0.183232	0.13885	0.362772	0.993282	-0.329644	8.0206e-09	2.19644	0.000912544
GO_NEGATIVE_REGULATION_OF_DENDRITE_DEVELOPMENT	Tumor	Cluster3	-0.189288	0.075522	0.0538671	1	-0.22822	0.12612	0.313043	0.995063	0.00065579	0.49904	0.262575	0.989986	-0.232725	0.082852	0.0464258	1	-0.209115	0.00021372	13.4483	6.83028e-20
GO_TERPENOID_METABOLIC_PROCESS	Tumor	Cluster1	-0.32518	0.0059851	0.0353594	1	-0.0697208	0.36484	0.554226	0.924187	0.165817	0.26969	3.42468	0.0160416	0.09231	0.29343	0.0621469	0.999998	-0.102469	0.043497	4.47352	1.41498e-08
GO_REGULATION_OF_FIBROBLAST_PROLIFERATION	Tumor	Cluster9	-0.135933	0.15231	0.0776942	1	0.107344	0.29704	1.13605	0.460716	0.445588	0.041837	3.64898	0.0118636	-0.200325	0.11726	0.491039	0.966937	-0.106998	0.036925	2.12482	0.00169382
GO_MULTIVESICULAR_BODY_ORGANIZATION	Tumor	Cluster4	0.0699254	0.29935	0.509362	0.978955	-0.0321334	0.43679	0.230495	0.996092	0.16437	0.27149	0.427157	0.935573	0.310503	0.030713	0.452806	0.973284	-0.134399	0.012254	2.9302	4.56252e-05
GO_REGULATION_OF_DENDRITIC_SPINE_DEVELOPMENT	Tumor	Cluster3	-0.135386	0.1533	0.355537	0.99916	-0.288219	0.072433	0.260827	0.997062	0.149454	0.29032	0.30692	0.980262	-0.309148	0.031313	0.113393	0.99999	-0.314918	3.6503e-08	5.27937	1.62374e-10
GO_TRICARBOXYLIC_ACID_METABOLIC_PROCESS	Tumor	Cluster1	-0.4921	3.7696e-05	0.770353	0.84064	-0.469754	0.0067127	0.0001	1	-0.155202	0.283	0.271326	0.988373	-0.533045	0.00034093	0.431841	0.988028	-0.490044	0	3.02914	2.39531e-06
GO_RENAL_TUBULE_DEVELOPMENT	Tumor	Cluster3	-0.255436	0.025434	0.039185	1	-0.0834627	0.33948	0.0986014	0.999821	-0.120878	0.32782	2.91262	0.0348777	-0.100915	0.27616	0.0001	1	-0.1172	0.02505	7.27877	1.38955e-11
GO_PROTEIN_STABILIZATION	Tumor	Cluster9	-0.285169	0.01429	1.16243	0.354791	-0.523583	0.0025331	0.240672	0.9983	-0.25293	0.17229	0.463261	0.937885	-0.234578	0.081133	0.10455	0.999996	-0.360238	2.637e-10	2.38172	0.000159967
GO_RNA_SPLICING_VIA_ENDONUCLEOLYTIC_CLEAVAGE_AND_LIGATION	Tumor	Cluster1	-0.38334	0.0013638	0.915921	0.662957	-0.0578914	0.38713	0.0882353	0.999922	-0.109499	0.34322	0.0001	1	-0.251252	0.066803	0.362772	0.993282	-0.1001	0.047291	2.86364	2.10652e-05
GO_ORGANIC_ACID_CATABOLIC_PROCESS	Tumor	Cluster1	-0.170227	0.0987	0.114286	1	-0.206707	0.15045	0.0669715	0.999993	-0.222261	0.20402	0.121212	0.998985	-0.260261	0.059888	0.0965795	0.999998	-0.529443	0	15.4653	4.95279e-21
GO_AMIDE_BIOSYNTHETIC_PROCESS	Tumor	Cluster1	-0.0779411	0.27868	0.950957	0.617437	0.131186	0.25713	0.0001	1	-0.204037	0.22423	0.63839	0.837531	0.095123	0.28773	0.315609	0.995742	-0.211101	0.00018773	2.4375	0.000353296
GO_NUCLEOSIDE_TRIPHOSPHATE_METABOLIC_PROCESS	Tumor	Cluster1	-0.318701	0.0069442	0.205189	0.999994	-0.745202	4.109e-06	0.157576	0.999701	-0.202309	0.2262	0.135338	0.998173	-0.244558	0.072312	0.306444	0.998122	-0.363547	1.7823e-10	6.69643	7.8675e-13
GO_MAINTENANCE_OF_PROTEIN_LOCALIZATION_IN_ORGANELLE	Tumor	n.s.	-0.0360214	0.39325	0.151049	0.999999	0.038037	0.4253	0.688199	0.843656	0.101791	0.35379	0.340936	0.970191	-0.252245	0.066013	0.358297	0.993841	-0.22503	7.3097e-05	4.24064	2.86306e-08
GO_POSITIVE_REGULATION_OF_TRANSCRIPTION_FROM_RNA_POLYMERASE_II_PROMOTER_IN_RESPONSE_TO_STRESS	Tumor	Cluster1	-0.450243	0.00017307	0.356506	0.998735	-0.241114	0.11284	0.301087	0.992846	-0.0300269	0.45605	0.353448	0.965937	-0.507228	0.00067741	0.284955	0.997996	-0.305426	9.2912e-08	4.04929	8.78468e-08
GO_GLOBAL_GENOME_NUCLEOTIDE_EXCISION_REPAIR	Tumor	Cluster1	0.19775	0.066637	0.850618	0.74241	-0.154431	0.22091	0.190345	0.998822	0.683613	0.0017514	0.0001	1	-0.292472	0.039492	0.56967	0.938011	-0.13692	0.010963	2.42159	0.000268242
GO_REGULATION_OF_ACYL_COA_BIOSYNTHETIC_PROCESS	Tumor	n.s.	-0.395468	0.0009673	1.55159	0.0877404	0.0124027	0.47552	0.0001	1	0.0561686	0.41816	0.144882	0.997427	-0.23268	0.082894	0.181412	0.999879	-0.34003	2.622e-09	2.34058	0.000288057
GO_NUCLEOSIDE_TRIPHOSPHATE_BIOSYNTHETIC_PROCESS	Tumor	Cluster1	-0.481927	5.5604e-05	0.398126	0.997984	-0.642754	0.00014988	0.254845	0.997482	-0.551304	0.013428	0.3	0.982035	-0.510651	0.00062037	0.479733	0.976216	-0.318525	2.5373e-08	3.44118	4.32281e-07
GO_GLYOXYLATE_METABOLIC_PROCESS	Tumor	Cluster1	-0.463926	0.00010744	1.06509	0.47014	-0.246268	0.10781	0.0001	1	-0.233658	0.19189	0.0001	1	-0.42697	0.0042003	0.226931	0.999713	-0.371356	6.9447e-11	3.24227	8.91573e-07
GO_PURINE_CONTAINING_COMPOUND_BIOSYNTHETIC_PROCESS	Tumor	Cluster1	-0.578774	7.8666e-07	0.815331	0.793099	-0.43324	0.011991	0.222518	0.999036	-0.402438	0.061128	0.428805	0.953009	-0.445617	0.0028546	0.417275	0.990593	-0.429009	2.881e-14	2.35735	0.000147378
GO_REGULATION_OF_MITOCHONDRIAL_FISSION	Tumor	Cluster4	-0.00818839	0.47546	0.393451	0.997615	-0.340483	0.041119	0.679803	0.850149	-0.369358	0.079571	0.336905	0.9715	0.0274245	0.436	0.124762	0.999973	-0.177313	0.0014536	3.67529	3.10984e-07
GO_PROTEIN_MANNOSYLATION	Tumor	n.s.	-0.0609224	0.32334	0.213218	0.99997	-0.453339	0.008778	0.751323	0.792395	-0.00687163	0.48993	0.371173	0.959432	-0.307549	0.032034	0.491039	0.966937	-0.26549	3.3389e-06	3.24324	4.66302e-06
GO_ELECTRON_TRANSPORT_CHAIN	Tumor	Cluster1	-0.324603	0.0060657	0.318462	0.999762	-0.271423	0.085423	0.148905	0.999809	0.252449	0.17277	0.0001	1	-0.374272	0.011241	0.10219	0.999997	-0.436343	9.5479e-15	7.93007	9.7458e-15
GO_NEGATIVE_REGULATION_OF_CELL_MORPHOGENESIS_INVOLVED_IN_DIFFERENTIATION	Tumor	Cluster3	-0.363931	0.0023023	0.0719596	1	-0.338855	0.041905	0.696742	0.836959	-0.235077	0.1904	1.99607	0.140443	-0.343862	0.018586	0.362772	0.993282	-0.138894	0.010035	3.30556	2.16643e-06
GO_GLOMERULUS_DEVELOPMENT	Tumor	Cluster3	-0.328943	0.0054824	0.0372051	1	-0.257821	0.09708	0.582645	0.907345	0.59437	0.0075891	0.876877	0.682798	-0.225014	0.090289	0.21271	0.999495	-0.12423	0.018877	5.55402	5.87932e-10
GO_REGULATION_OF_RELEASE_OF_CYTOCHROME_C_FROM_MITOCHONDRIA	Tumor	Cluster8	0.0746959	0.28697	0.247454	0.999931	-0.295105	0.067541	2.13084	0.0491787	-0.485653	0.028254	0.349206	0.967411	-0.000587012	0.49862	0.5625	0.941852	-0.155884	0.0044906	2.02994	0.00251849
GO_CELLULAR_LIPID_CATABOLIC_PROCESS	Tumor	Cluster1	-0.335855	0.0046535	0.121753	0.999999	0.0527425	0.39694	1.65049	0.159574	-0.599197	0.0070849	0.375804	0.957644	-0.0537165	0.37609	0.139511	0.999922	-0.284508	6.4978e-07	3.74425	5.29983e-07
GO_CARDIAC_MUSCLE_TISSUE_MORPHOGENESIS	Tumor	Cluster3	-0.0465551	0.36312	0.167473	0.999995	0.0924673	0.32322	0.597643	0.897855	0.130622	0.31484	1.24158	0.441511	-0.054939	0.37336	0.72775	0.83145	-0.110971	0.031847	2.56061	0.000157906
GO_MUSCLE_ORGAN_MORPHOGENESIS	Tumor	Cluster3	-0.0355223	0.3947	0.0701754	1	-0.0702614	0.36383	0.679803	0.850149	0.287723	0.13994	0.336905	0.9715	-0.0745212	0.33057	0.3539	0.994357	-0.140622	0.0092802	5.11291	8.96631e-10
GO_AMINO_ACID_TRANSPORT	Tumor	Cluster10	-0.329039	0.0054701	0.686335	0.902868	-0.367267	0.029746	0.886036	0.678983	-0.0630578	0.40827	0.845029	0.705484	-0.133666	0.21514	0.131034	0.999957	-0.153035	0.0051672	2.12684	0.00146803
GO_MULTI_ORGANISM_ORGANELLE_ORGANIZATION	Tumor	Cluster4	-0.193926	0.070549	0.707071	0.890172	-0.262909	0.092598	0.279959	0.995382	-0.0215233	0.46847	0.151762	0.99678	-0.0535566	0.37645	0.345326	0.995273	-0.290602	3.7464e-07	2.84576	1.83303e-05
GO_MESONEPHRIC_TUBULE_MORPHOGENESIS	Tumor	n.s.	-0.120928	0.18079	0.0001	1	-0.214122	0.14176	0.0871795	0.999929	-0.0943183	0.36413	4.38438	0.00450495	-0.280083	0.046576	0.0606481	0.999998	-0.216726	0.00012918	6.7461	7.15745e-12
GO_WATER_SOLUBLE_VITAMIN_METABOLIC_PROCESS	Tumor	Cluster1	-0.527189	8.9375e-06	0.986538	0.57244	-0.470441	0.0066359	0.342556	0.991302	-0.306073	0.12447	0.468479	0.935425	-0.491725	0.0009977	0.165192	0.999952	-0.344204	1.6533e-09	2.34602	0.000208253
GO_RNA_CAPPING	Tumor	Cluster1	-0.337643	0.0044576	0.944444	0.627182	-0.265387	0.090469	0.0001	1	-0.455912	0.037962	0.325203	0.975126	-0.214307	0.10139	0.188042	0.99983	-0.251967	9.9335e-06	3.09476	4.4566e-06
GO_ETHANOLAMINE_CONTAINING_COMPOUND_METABOLIC_PROCESS	Tumor	Cluster1	0.0726759	0.29218	0.143651	0.999999	-0.0893941	0.32873	0.655462	0.868433	-0.2371	0.1883	0.531526	0.902621	0.19417	0.12475	0.0577957	0.999999	-0.261289	4.7154e-06	5.86433	4.62485e-11
GO_SMALL_GTPASE_MEDIATED_SIGNAL_TRANSDUCTION	Tumor	Cluster8	-0.0996947	0.22625	0.20272	0.999995	-0.363225	0.031284	0.458042	0.968456	-0.228121	0.19773	0.290011	0.984428	-0.260476	0.05973	0.302885	0.998294	-0.35433	5.2487e-10	4.82515	5.00164e-10
GO_REGULATION_OF_CENTROSOME_CYCLE	Tumor	Cluster4	-0.281845	0.015285	1.07955	0.453876	-0.415076	0.015662	0.166929	0.999536	0.00545389	0.492	0.143229	0.997568	0.0721121	0.33573	0.179272	0.999892	-0.219486	0.00010716	2.69455	3.30953e-05
GO_POSITIVE_REGULATION_OF_AXON_EXTENSION	Tumor	Cluster3	-0.0413656	0.37787	0.305944	0.999596	-0.0451959	0.41144	0.723295	0.815625	0.10158	0.35408	3.5119	0.0142503	-0.042555	0.40126	0.20743	0.999592	-0.22067	9.8829e-05	2.23149	0.000827786
GO_TETRAPYRROLE_METABOLIC_PROCESS	Tumor	Cluster1	-0.00466884	0.486	0.356506	0.998735	-0.301453	0.063247	0.561142	0.920232	0.0112869	0.48345	0.577926	0.87549	-0.35806	0.014779	0.284955	0.997996	-0.21392	0.00015585	3.20385	4.16833e-06
GO_REGULATION_OF_CENTROSOME_DUPLICATION	Tumor	Cluster4	-0.294533	0.011774	0.923465	0.655715	-0.470094	0.0066746	0.157576	0.999701	-0.140232	0.30223	0.29329	0.983664	0.00435719	0.48979	0.108225	0.999994	-0.241795	2.1686e-05	3.10049	2.40733e-06
GO_BICELLULAR_TIGHT_JUNCTION_ASSEMBLY	Tumor	Cluster4	-0.0485235	0.35757	0.0001	1	0.159727	0.21307	0.0001	1	0.249135	0.17606	0.876877	0.682798	0.250461	0.067437	0.0001	1	-0.133874	0.012539	22.1672	9.26177e-19
GO_EPHRIN_RECEPTOR_SIGNALING_PATHWAY	Tumor	Cluster8	-0.297898	0.010966	0.105815	1	-0.0313695	0.43828	0.663438	0.862535	0.161609	0.27494	0.537826	0.899067	-0.308882	0.031433	0.345326	0.995273	-0.320479	2.0795e-08	4.43863	9.037e-09
GO_ORGANIC_ANION_TRANSPORT	Tumor	Cluster10	-0.151509	0.126	0.117099	1	-0.317236	0.053441	0.908716	0.658397	-0.207083	0.22079	0.59224	0.866729	-0.263417	0.057596	0.210047	0.999546	-0.209771	0.00020479	4.27083	4.44463e-08
GO_SKIN_EPIDERMIS_DEVELOPMENT	Tumor	Cluster3	-0.23877	0.034286	0.197188	0.999958	-0.142614	0.23897	0.700758	0.82377	0.135296	0.30868	5.71429	0.000961528	0.22271	0.092601	0.163348	0.999693	-0.142089	0.0086786	2.24762	0.00142084
GO_NEGATIVE_REGULATION_OF_RELEASE_OF_CYTOCHROME_C_FROM_MITOCHONDRIA	Tumor	Cluster8	0.0166731	0.45013	0.167473	0.999995	-0.262877	0.092626	1.38462	0.285511	-0.627875	0.0046043	0.614685	0.852689	-0.268127	0.054301	0.497437	0.964492	-0.271677	1.987e-06	2.56061	0.000157906
GO_REGULATION_OF_ARP2_3_COMPLEX_MEDIATED_ACTIN_NUCLEATION	Tumor	n.s.	-0.212019	0.053471	0.147288	0.999999	-0.232473	0.12163	0.398977	0.979467	-0.297695	0.1314	0.795518	0.741075	-0.470791	0.0016369	0.438379	0.983116	-0.19613	0.00048462	4.03333	5.59819e-08
GO_NEURON_PROJECTION_MORPHOGENESIS	Tumor	Cluster3	-0.165731	0.10484	0.0643735	1	0.0817084	0.34268	0.77459	0.779524	0.0897867	0.37044	1.36585	0.364836	-0.154988	0.17985	0.114736	0.999989	-0.19363	0.00056411	4.78431	1.23134e-09
GO_MULTIVESICULAR_BODY_SORTING_PATHWAY	Tumor	Cluster10	-0.0727488	0.292	0.82392	0.777361	-0.179907	0.18461	0.168889	0.999494	0.144968	0.29609	0.513231	0.912681	-0.0621553	0.35739	0.1161	0.999987	-0.233286	4.0628e-05	3.02609	5.32027e-06
GO_PURINE_NUCLEOSIDE_BIOSYNTHETIC_PROCESS	Tumor	Cluster1	-0.482768	5.3869e-05	0.46842	0.993586	-0.462808	0.0075311	0.331079	0.992942	-0.506075	0.022743	0.453054	0.942572	-0.291433	0.040052	0.52856	0.963526	-0.37258	5.9772e-11	2.76543	1.31774e-05
GO_FEMALE_SEX_DIFFERENTIATION	Tumor	Cluster3	-0.0792779	0.2753	0.165289	0.999995	-0.475885	0.0060529	0.751323	0.792395	0.15354	0.28511	1.22602	0.450359	-0.0286205	0.43323	0.215421	0.999438	-0.112081	0.030535	3.50725	1.36929e-06
GO_MAMMARY_GLAND_DEVELOPMENT	Tumor	Cluster3	-0.143595	0.13896	0.0001	1	-0.283874	0.075648	0.0692308	0.99999	-0.0505476	0.42626	0.443144	0.946959	-0.278221	0.04772	0.0480159	1	-0.213872	0.00015634	25.3111	5.01066e-24
GO_REGULATION_OF_GLYCOGEN_METABOLIC_PROCESS	Tumor	n.s.	-0.0807109	0.2717	0.0397026	1	-0.322671	0.050341	0.469237	0.955021	-0.155367	0.28279	1.29004	0.414952	-0.0170887	0.46002	0.0695719	0.999993	-0.138228	0.01034	6.36464	1.43742e-10
GO_VESICLE_COATING	Tumor	n.s.	-0.347752	0.0034798	0.457805	0.992498	-0.114957	0.28401	0.290254	0.994241	-0.501694	0.023851	1.12461	0.511832	-0.446313	0.0028126	0.27454	0.998504	-0.236106	3.3081e-05	2.90884	1.55577e-05
GO_GOLGI_TO_PLASMA_MEMBRANE_PROTEIN_TRANSPORT	Tumor	n.s.	0.0894266	0.2503	0.104508	1	-0.268982	0.087439	0.812712	0.745566	-0.366066	0.08159	1.07197	0.546277	-0.359379	0.014461	0.737069	0.829796	-0.24496	1.707e-05	2.70368	3.85253e-05
GO_CELL_MORPHOGENESIS_INVOLVED_IN_DIFFERENTIATION	Tumor	Cluster3	-0.403818	0.00075782	0.0001	1	-0.00233399	0.49539	0.52139	0.941617	0.051502	0.42488	1.90123	0.161532	-0.137943	0.20777	0.0584914	0.999999	-0.230473	4.9748e-05	6.36595	1.19435e-11
GO_COENZYME_BIOSYNTHETIC_PROCESS	Tumor	Cluster1	-0.309057	0.0086152	0.603699	0.95265	-0.122289	0.27171	0.0001	1	0.145036	0.296	0.0001	1	-0.0944618	0.28907	0.202333	0.999671	-0.252009	9.9005e-06	4.88485	3.0385e-09
GO_ER_ASSOCIATED_UBIQUITIN_DEPENDENT_PROTEIN_CATABOLIC_PROCESS	Tumor	n.s.	0.0731212	0.29103	0.437143	0.993716	-0.209387	0.14727	0.2	0.998365	-0.219092	0.20746	0.607069	0.857491	-0.227178	0.088156	0.299725	0.997065	-0.103921	0.041295	3.50725	1.36929e-06
GO_REGULATION_OF_EXOSOMAL_SECRETION	Tumor	n.s.	-0.176238	0.090902	0.3709	0.998124	-0.262576	0.092888	0.741809	0.800351	-0.121538	0.32694	0.366625	0.961154	-0.175086	0.14999	0.836927	0.733404	-0.112827	0.029678	2.16	0.00133954
GO_DICARBOXYLIC_ACID_TRANSPORT	Tumor	Cluster10	-0.157518	0.11673	0.186499	0.999978	-0.307672	0.059237	0.845599	0.711218	-0.339737	0.098974	0.9967	0.600491	-0.19435	0.12453	0.337234	0.993313	-0.105369	0.039188	3.03022	2.49368e-05
GO_PROTEIN_FOLDING	Tumor	Cluster4	-0.493891	3.5158e-05	1.43684	0.142042	-0.366692	0.029961	0.0871795	0.999929	-0.589678	0.0081056	0.557366	0.887772	-0.284187	0.044129	0.126291	0.99997	-0.249044	1.2474e-05	2.09638	0.00159968
GO_MOLTING_CYCLE	Tumor	n.s.	-0.309903	0.0084561	0.135504	0.999997	-0.201757	0.15644	1.05	0.53511	0.13802	0.30511	4.11161	0.00654842	0.197035	0.12123	0.242215	0.998577	-0.143415	0.0081643	2.24066	0.00124966
GO_SUBSTRATE_ADHESION_DEPENDENT_CELL_SPREADING	Tumor	Cluster3	0.000958526	0.49713	0.0001	1	-0.181253	0.18279	0.765447	0.787533	0.0454102	0.43369	1.77055	0.1962	-0.513938	0.00056963	0.177165	0.999904	-0.236423	3.232e-05	4.85594	8.17688e-10
GO_ENDOMEMBRANE_SYSTEM_ORGANIZATION	Tumor	Cluster4	0.239744	0.033709	0.0719596	1	-0.0222823	0.45608	0.413793	0.97523	-0.469116	0.033393	0.564103	0.88379	-0.255379	0.063566	0.127845	0.999966	-0.166526	0.0026064	7.41733	1.63358e-12
GO_GLYCEROPHOSPHOLIPID_METABOLIC_PROCESS	Tumor	Cluster1	-0.0624648	0.31918	0.509213	0.982182	-0.238708	0.11524	0.320455	0.989814	-0.305378	0.12504	0.614685	0.852689	-0.0719055	0.33618	0.218182	0.999376	-0.13649	0.011174	3.19185	6.43384e-06
GO_SODIUM_ION_HOMEOSTASIS	Tumor	Cluster9	-0.268238	0.019983	0.313725	0.999684	-0.0114022	0.47749	3.08628	0.00460481	-0.170547	0.26386	0.144882	0.997427	-0.394575	0.0078312	0.252199	0.999259	-0.22633	6.6735e-05	2.20238	0.000673653
GO_POSITIVE_REGULATION_OF_LAMELLIPODIUM_ASSEMBLY	Tumor	Cluster4	0.108132	0.20748	0.594499	0.948476	-0.141463	0.24077	0.369949	0.978614	0.458208	0.037137	0.432857	0.932893	0.281262	0.045863	0.459085	0.971192	-0.123486	0.019462	2.46414	0.000455014
GO_REGULATION_OF_PROTEIN_STABILITY	Tumor	Cluster9	-0.0653983	0.31132	0.617738	0.948905	-0.455871	0.008429	0.172903	0.999399	-0.0573643	0.41644	0.148267	0.997121	-0.178619	0.14509	0.185796	0.999848	-0.230188	5.077e-05	3.9063	7.35622e-08
GO_POSITIVE_REGULATION_OF_NUCLEOCYTOPLASMIC_TRANSPORT	Tumor	n.s.	-0.320374	0.0066848	1.02381	0.52536	-0.179924	0.18458	0.297414	0.993343	0.0555067	0.41911	0.161017	0.995757	-0.0533784	0.37685	0.281423	0.998181	-0.336693	3.7721e-09	2.30452	0.000503455
GO_REGULATION_OF_STEM_CELL_POPULATION_MAINTENANCE	Tumor	n.s.	-0.0659345	0.30989	0.777174	0.818255	-0.28795	0.072629	0.337264	0.986584	-0.588419	0.0082488	0.646589	0.832222	-0.237173	0.078767	0.146862	0.999876	-0.142056	0.0086916	2.5754	0.000179798
GO_DIGESTIVE_SYSTEM_PROCESS	Tumor	n.s.	-0.471738	8.1086e-05	0.108493	1	-0.111656	0.28963	0.286765	0.994648	-0.489436	0.027165	0.550743	0.891644	-0.0629408	0.35566	0.124762	0.999973	-0.155098	0.004669	7.64282	6.41585e-13
GO_REGULATION_OF_NOTCH_SIGNALING_PATHWAY	Tumor	Cluster8	-0.162441	0.10949	0.305944	0.999596	-0.159832	0.21291	0.568182	0.91611	-0.41965	0.052813	2.69725	0.0472726	-0.27466	0.049968	0.376674	0.991313	-0.124108	0.018972	2.23149	0.000827786
GO_ORGANIC_ACID_TRANSMEMBRANE_TRANSPORT	Tumor	Cluster10	-0.104274	0.21595	0.886364	0.698479	-0.434548	0.011756	0.92037	0.647863	0.198779	0.23025	0.169006	0.994727	-0.151792	0.1849	0.21271	0.999495	-0.143909	0.0079799	2.02517	0.00290652
GO_MONOCARBOXYLIC_ACID_BIOSYNTHETIC_PROCESS	Tumor	Cluster1	0.0584361	0.3301	0.0397026	1	-0.188489	0.17321	2.4	0.0268969	0.0860469	0.37568	0.390212	0.951854	-0.0528172	0.3781	0.315609	0.995742	-0.165786	0.0027097	3.04094	1.65275e-05
GO_SYNAPTIC_SIGNALING	Tumor	n.s.	-0.317321	0.0071648	0.0643735	1	0.00699787	0.48618	1.13333	0.458256	-0.45563	0.038064	1.36585	0.364836	-0.369333	0.012235	0.114736	0.999989	-0.148738	0.0063583	4.08669	2.40133e-08
GO_FATTY_ACID_METABOLIC_PROCESS	Tumor	Cluster1	-0.112712	0.19768	0.0947802	1	-0.162184	0.20948	1.28647	0.338797	-0.424947	0.050423	0.296619	0.982867	0.0798756	0.3192	0.109487	0.999993	-0.434167	1.3267e-14	5.07604	2.34339e-10
GO_VASCULATURE_DEVELOPMENT	Tumor	Cluster3	-0.299589	0.010578	0.180631	0.999997	-0.196942	0.16241	1.63578	0.157796	0.495083	0.025599	1.04694	0.563225	-0.0587663	0.36486	0.255235	0.999179	-0.231723	4.5481e-05	2.61303	5.88511e-05
GO_EPIDERMIS_DEVELOPMENT	Tumor	Cluster3	-0.520783	1.1763e-05	0.0001	1	-0.0517342	0.39887	0.0811966	0.99996	-0.336589	0.1012	0.758808	0.767499	-0.0329354	0.42328	0.117486	0.999986	-0.146007	0.0072356	14.1429	5.35538e-18
GO_VIRION_ASSEMBLY	Tumor	n.s.	-0.0126187	0.46221	0.495	0.982923	-0.0467699	0.4084	0.224466	0.996654	0.280156	0.14664	0.416089	0.940654	0.0517573	0.38048	0.154785	0.999804	-0.180835	0.0011928	3.91579	5.98702e-07
GO_SIGNAL_TRANSDUCTION_BY_P53_CLASS_MEDIATOR	Tumor	Cluster8	0.162743	0.10906	0.553335	0.967605	-0.368055	0.029453	0.218667	0.997139	0.288965	0.13886	0.186792	0.991925	0.204014	0.11292	0.538486	0.946286	-0.158983	0.0038452	2.89474	4.10519e-05
GO_STEROID_METABOLIC_PROCESS	Tumor	Cluster1	-0.189081	0.07575	0.0340553	1	-0.457952	0.0081509	0.534188	0.935096	-0.197361	0.23188	0.550743	0.891644	-0.0778895	0.3234	0.0001	1	-0.192972	0.00058693	9.77379	9.15351e-15
GO_TOXIN_TRANSPORT	Tumor	Cluster10	-0.395188	0.00097514	0.458333	0.993756	-0.150923	0.2262	0.0775148	0.999973	-0.27025	0.1557	0.14	0.99783	-0.38162	0.009887	0.0538462	1	-0.354691	5.0347e-10	6.40885	3.1569e-12
GO_COLUMNAR_CUBOIDAL_EPITHELIAL_CELL_DIFFERENTIATION	Tumor	Cluster3	-0.274085	0.017836	0.0787103	1	-0.182494	0.18113	0.451536	0.962216	0.148813	0.29114	1.24158	0.441511	0.0424616	0.40147	0.218182	0.999376	-0.120681	0.02181	4.88358	6.84755e-09
GO_NEGATIVE_REGULATION_OF_CELL_PROJECTION_ORGANIZATION	Tumor	Cluster4	-0.299147	0.010679	0.0994898	1	-0.488205	0.0048891	1.13333	0.458256	-0.123495	0.32432	1.36585	0.364836	-0.191973	0.1275	0.249212	0.999332	-0.112871	0.029629	3.28928	1.20178e-06
GO_OSSIFICATION	Tumor	n.s.	-0.155666	0.11954	0.26583	0.999635	-0.292639	0.069264	0.551341	0.913233	0.055269	0.41945	1.09574	0.537602	-0.278772	0.04738	0.746154	0.807524	-0.101908	0.044373	2.29752	0.00125942
GO_ALCOHOL_METABOLIC_PROCESS	Tumor	Cluster1	-0.014634	0.4562	0.039185	1	-0.217983	0.13736	0.780952	0.767245	-0.117426	0.33247	0.385321	0.953857	0.0499271	0.38459	0.0686869	0.999994	-0.154995	0.0046928	7.27877	1.38955e-11
GO_REGULATION_OF_SYSTEM_PROCESS	Tumor	Cluster12	-0.490515	4.0082e-05	0.121212	1	-0.337609	0.042513	0.556391	0.932266	-0.678491	0.0019298	0.912483	0.659644	-0.334244	0.021593	0.10219	0.999997	-0.296787	2.1138e-07	5.54133	1.74517e-11
GO_SMALL_MOLECULE_CATABOLIC_PROCESS	Tumor	Cluster1	-0.247624	0.029318	0.0903518	1	0.0617758	0.37976	0.152296	0.999771	-0.163168	0.27299	0.0001	1	-0.0697036	0.34093	0.10455	0.999996	-0.5022	0	16.3429	1.95342e-20
GO_CELLULAR_MODIFIED_AMINO_ACID_METABOLIC_PROCESS	Tumor	Cluster1	-0.329299	0.0054367	0.135065	1	-0.658452	9.4286e-05	0.260827	0.997062	-0.289131	0.13871	0.501514	0.918904	-0.122612	0.23485	0.113393	0.99999	-0.336456	3.8705e-09	7.70885	1.06256e-13
GO_TRANSLATIONAL_ELONGATION	Tumor	n.s.	-0.131593	0.16024	0.580271	0.963799	-0.21774	0.13763	0.181333	0.999156	-0.197725	0.23146	0.336905	0.9715	-0.0187057	0.45625	0.271186	0.998644	-0.280106	9.5955e-07	3.40955	1.1094e-06
GO_CELLULAR_ALDEHYDE_METABOLIC_PROCESS	Tumor	Cluster1	-0.335002	0.0047495	0.398126	0.997984	-0.213464	0.14251	0.0766295	0.999976	0.0333906	0.45115	0.138422	0.99795	-0.429774	0.0039686	0.173051	0.999923	-0.408619	5.389e-13	5.93374	1.22302e-11
GO_OXIDOREDUCTION_COENZYME_METABOLIC_PROCESS	Tumor	Cluster1	-0.369018	0.0020132	1.12313	0.402938	-0.472074	0.0064564	0.172903	0.999399	0.0100012	0.48534	0.0001	1	-0.271341	0.052135	0.515686	0.963549	-0.334952	4.5528e-09	2.13462	0.00108945
GO_CELLULAR_RESPONSE_TO_STEROID_HORMONE_STIMULUS	Tumor	Cluster7	-0.212494	0.05307	0.437564	0.991818	-0.14559	0.23435	0.681818	0.838315	-0.424091	0.050804	0.196732	0.99005	0.140501	0.20343	0.158982	0.999755	-0.12905	0.015433	3.46535	4.39017e-06
GO_COENZYME_METABOLIC_PROCESS	Tumor	Cluster1	-0.428637	0.00035322	0.802938	0.801694	-0.404048	0.018299	0.0784138	0.99997	0.268214	0.1576	0.0001	1	-0.315858	0.028428	0.177165	0.999904	-0.362835	1.9398e-10	3.85	6.58102e-08
GO_LAMELLIPODIUM_ORGANIZATION	Tumor	Cluster4	-0.188152	0.076778	0.403784	0.99694	0.0404647	0.42059	0.547431	0.92798	0.0390158	0.44296	0.824713	0.720058	-0.00918617	0.47848	0.665025	0.883078	-0.17076	0.0020807	2.19644	0.000912544
GO_GLUCOSE_METABOLIC_PROCESS	Tumor	Cluster1	-0.377319	0.0016098	0.488225	0.989149	-0.396628	0.020265	0.172903	0.999399	0.287469	0.14016	0.0001	1	-0.259888	0.060163	0.337035	0.99605	-0.262475	4.28e-06	4.22093	1.80727e-08
GO_MITOCHONDRIAL_FUSION	Tumor	Cluster4	-0.290205	0.012886	0.982993	0.577177	-0.35982	0.032628	0.181333	0.999156	-0.125237	0.32199	0.0001	1	0.12049	0.23874	0.443826	0.981759	-0.281872	8.2125e-07	2.41705	0.000231818
GO_DETECTION_OF_ABIOTIC_STIMULUS	Tumor	Cluster7	0.0020337	0.4939	0.342877	0.999155	-0.135752	0.24979	1.03959	0.540985	0.000568405	0.49917	1.97173	0.14556	-0.284621	0.043876	0.27454	0.998504	-0.14077	0.0092179	2.09638	0.00159968
GO_RETROGRADE_VESICLE_MEDIATED_TRANSPORT_GOLGI_TO_ER	Tumor	Cluster10	-0.391377	0.0010877	0.280894	0.999917	-0.343123	0.03987	0.0001	1	-0.550706	0.013528	0.933196	0.644301	-0.443408	0.0029916	0.163301	0.999957	-0.350967	7.7182e-10	5.85024	7.56154e-12
GO_MEMBRANE_PROTEIN_ECTODOMAIN_PROTEOLYSIS	Tumor	n.s.	-0.0374297	0.38918	0.199805	0.999987	-0.113081	0.2872	0.875	0.689027	-0.191487	0.23872	0.349206	0.967411	-0.145887	0.19447	0.794805	0.775336	-0.154322	0.0048512	2.63138	7.89459e-05
GO_POSITIVE_REGULATION_OF_ADHERENS_JUNCTION_ORGANIZATION	Tumor	Cluster4	-0.181137	0.084883	0.152978	0.999998	-0.0493436	0.40346	0.864159	0.698899	0.0862226	0.37543	1.52105	0.293426	0.0524833	0.37885	0.199849	0.999705	-0.270037	2.283e-06	3.30556	2.16643e-06
GO_REGULATION_OF_LAMELLIPODIUM_ORGANIZATION	Tumor	Cluster4	0.133038	0.15757	0.207708	0.999979	-0.269951	0.086635	0.308628	0.99175	-0.0856155	0.37628	1.19574	0.468024	0.290658	0.040473	0.292208	0.997571	-0.1878	0.00079819	3.92525	1.82218e-07
GO_GLYCOSYL_COMPOUND_METABOLIC_PROCESS	Tumor	Cluster1	-0.473573	7.5826e-05	0.510638	0.986347	-0.555562	0.001313	0.161231	0.999643	0.101299	0.35447	0.0001	1	-0.356968	0.015047	0.31373	0.99773	-0.408644	5.3729e-13	4.27356	7.58506e-09
GO_NEGATIVE_REGULATION_OF_APOPTOTIC_SIGNALING_PATHWAY	Tumor	Cluster8	0.209094	0.055992	0.169697	0.999994	-0.395685	0.020527	0.770889	0.775842	-0.27586	0.15053	1.25743	0.432658	-0.0978424	0.28227	0.401577	0.986837	-0.17472	0.0016778	2.9117	2.7148e-05
GO_REGULATION_OF_MITOCHONDRIAL_OUTER_MEMBRANE_PERMEABILIZATION_INVOLVED_IN_APOPTOTIC_SIGNALING_PATHWAY	Tumor	Cluster8	-0.203642	0.060932	0.523338	0.978146	-0.056873	0.38906	0.207706	0.997918	-0.455339	0.03817	0.922118	0.651062	-0.207076	0.1094	0.882353	0.687159	-0.117854	0.024412	2.02144	0.00334252
GO_REGULATION_OF_CELLULAR_AMIDE_METABOLIC_PROCESS	Tumor	Cluster1	-0.407826	0.00067254	1.42478	0.144856	-0.340021	0.041341	0.0001	1	-0.336444	0.1013	0.144882	0.997427	-0.228984	0.086403	0.1161	0.999987	-0.284749	6.3592e-07	2.65356	4.42184e-05
GO_GLUTATHIONE_METABOLIC_PROCESS	Tumor	Cluster1	-0.619834	8.2575e-08	0.0613365	1	-0.404572	0.018166	1.28647	0.338797	-0.632613	0.004271	1.70988	0.214831	-0.239289	0.076876	0.109487	0.999993	-0.255235	7.6744e-06	3.74603	8.37467e-08
GO_MORPHOGENESIS_OF_A_BRANCHING_STRUCTURE	Tumor	Cluster3	-0.111039	0.20122	0.0372051	1	-0.144331	0.2363	0.3125	0.991146	-0.292781	0.13557	0.876877	0.682798	-0.3386	0.020186	0.295932	0.997329	-0.108141	0.0354	6.15866	1.0193e-10
GO_HISTONE_MRNA_METABOLIC_PROCESS	Tumor	Cluster1	0.0384573	0.38622	0.950957	0.617437	0.0816168	0.34285	0.0001	1	0.0357765	0.44767	0.63839	0.837531	-0.17522	0.1498	0.51737	0.956195	-0.104347	0.040666	2.12414	0.00194663
GO_REGULATION_OF_ESTABLISHMENT_OF_PROTEIN_LOCALIZATION_TO_PLASMA_MEMBRANE	Tumor	n.s.	-0.204522	0.060113	0.235123	0.999964	0.0215097	0.4576	0.0851198	0.999942	0.547056	0.014151	0.33294	0.972757	-0.10659	0.26504	0.349576	0.994834	-0.123298	0.019612	5.69131	1.10075e-10
GO_REGULATION_OF_PHOSPHOLIPID_BIOSYNTHETIC_PROCESS	Tumor	Cluster1	-0.304134	0.0095932	0.0620783	1	-0.255765	0.098934	0.358696	0.98858	-0.18256	0.24929	0.138422	0.99795	-0.0534364	0.37672	0.0532231	1	-0.175683	0.0015911	13.016	4.51132e-18
GO_ORGANIC_HYDROXY_COMPOUND_BIOSYNTHETIC_PROCESS	Tumor	Cluster1	-0.0802642	0.27282	0.140133	1	0.250414	0.10387	0.0001	1	-0.384306	0.070826	0.317714	0.977308	-0.088067	0.30212	0.0564374	0.999999	-0.228002	5.9314e-05	14.1429	5.35538e-18
GO_RHYTHMIC_PROCESS	Tumor	n.s.	-0.465328	0.0001022	0.602079	0.957024	-0.285894	0.07414	0.168889	0.999494	-0.32165	0.11221	0.144882	0.997427	-0.472382	0.0015781	0.181412	0.999879	-0.393715	4.0506e-12	4.02585	3.5003e-08
GO_REGULATION_OF_CELL_CYCLE_ARREST	Tumor	Cluster9	-0.0104949	0.46856	0.886364	0.698479	-0.353197	0.035367	0.197522	0.998493	0.350725	0.09145	0.169006	0.994727	-0.156862	0.17692	0.484759	0.969234	-0.163845	0.0029982	2.3071	0.000581103
GO_BODY_FLUID_SECRETION	Tumor	Cluster10	-0.0908602	0.24686	0.039185	1	-0.132334	0.25527	0.207706	0.997918	0.0432264	0.43685	0.385321	0.953857	-0.100214	0.27755	0.747238	0.814065	-0.11704	0.025207	5.21893	3.04451e-09
GO_TOR_SIGNALING	Tumor	Cluster8	0.199345	0.065055	0.147288	0.999999	0.230141	0.12408	0.0851198	0.999942	-0.236077	0.18936	1.09784	0.529137	-0.267316	0.054858	0.755639	0.812773	-0.245747	1.6075e-05	3.73206	2.18069e-07
GO_REGULATION_OF_ATPASE_ACTIVITY	Tumor	n.s.	0.0443565	0.36935	0.70515	0.887366	-0.375393	0.026832	0.575348	0.911815	-0.535104	0.016345	0.866071	0.690469	-0.0979318	0.28209	0.134336	0.999945	-0.21223	0.00017429	2.34486	0.000450876
GO_CELLULAR_RESPONSE_TO_ALCOHOL	Tumor	Cluster7	-0.0892802	0.25065	0.380952	0.997574	-0.207907	0.14903	0.451536	0.962216	0.0943096	0.36414	0.614685	0.852689	-0.237923	0.078093	0.396412	0.987871	-0.233627	3.9635e-05	2.95909	2.00531e-05
GO_MESENCHYME_DEVELOPMENT	Tumor	Cluster3	-0.419599	0.00046957	0.0287356	1	-0.0374273	0.42648	1.04331	0.535808	-0.148065	0.2921	3.66402	0.0115838	-0.12085	0.23808	0.375186	0.994183	-0.419329	1.1868e-13	2.81222	1.15254e-05
GO_PROTEIN_FOLDING_IN_ENDOPLASMIC_RETICULUM	Tumor	Cluster4	-0.445178	0.00020545	0.891619	0.69395	-0.374768	0.027048	0.843043	0.718113	-0.0568188	0.41722	0.336905	0.9715	-0.103914	0.27025	0.195007	0.999763	-0.264607	3.5918e-06	2.00346	0.0027157
GO_MORPHOGENESIS_OF_A_POLARIZED_EPITHELIUM	Tumor	Cluster3	-0.423118	0.00042069	0.234205	0.999908	-0.192425	0.16813	0.346154	0.984641	-0.546236	0.014294	0.663462	0.821211	0.207242	0.10921	0.0001	1	-0.16599	0.0026808	6.07115	5.17078e-10
GO_REGULATION_OF_MAP_KINASE_ACTIVITY	Tumor	n.s.	0.0298414	0.41124	0.443888	0.990819	-0.0824149	0.34139	0.521739	0.929795	0.555971	0.012667	0.19934	0.989521	-0.101876	0.27426	0.704912	0.843039	-0.133445	0.012775	2.46414	0.000455014
GO_ASYMMETRIC_PROTEIN_LOCALIZATION	Tumor	n.s.	0.0914785	0.24539	0.0001	1	-0.351883	0.035932	0.440266	0.966436	-0.489137	0.02725	0.599588	0.86217	-0.297708	0.036763	0.21271	0.999495	-0.143657	0.0080735	7.74	2.24039e-12
GO_ASPARTATE_FAMILY_AMINO_ACID_METABOLIC_PROCESS	Tumor	Cluster1	-0.222557	0.04511	0.75487	0.849705	-0.101218	0.30771	0.0811966	0.99996	-0.0959926	0.3618	0.519231	0.909426	-0.100979	0.27603	0.183586	0.999864	-0.265052	3.4623e-06	3.19091	2.33178e-06
GO_PROTEIN_TRANSMEMBRANE_TRANSPORT	Tumor	n.s.	-0.410696	0.00061689	1.03795	0.507822	-0.354409	0.034853	0.0001	1	-0.60679	0.006345	0.353448	0.965937	-0.471775	0.0016003	0.0629155	0.999998	-0.137535	0.010666	3.20385	4.16833e-06
GO_RESPONSE_TO_RETINOIC_ACID	Tumor	Cluster7	-0.26136	0.022778	0.380933	0.996491	0.144538	0.23598	0.893233	0.669776	0.143312	0.29823	1.05155	0.56501	0.10483	0.26846	0.255702	0.99788	-0.149251	0.0062044	2.42186	0.00059042
GO_ODONTOGENESIS_OF_DENTIN_CONTAINING_TOOTH	Tumor	Cluster3	-0.530852	7.619e-06	0.176225	0.999998	-0.386921	0.023087	0.943019	0.628372	0.0745158	0.39194	3.03214	0.0278044	0.0838599	0.31084	0.114736	0.999989	-0.12759	0.016414	2.875	1.16738e-05
GO_POSITIVE_REGULATION_OF_SYNAPTIC_TRANSMISSION	Tumor	n.s.	0.102145	0.2207	0.107143	1	-0.0467384	0.40847	1.45237	0.241677	-0.231559	0.19409	0.795518	0.741075	-0.249204	0.068455	0.349576	0.994834	-0.153662	0.005011	3.00076	8.39e-06
GO_LIPID_CATABOLIC_PROCESS	Tumor	Cluster1	-0.29628	0.011348	0.112685	1	-0.0788347	0.34795	1.80787	0.10785	-0.779869	0.0001834	0.570955	0.879697	0.176548	0.14795	0.0001	1	-0.342987	1.8925e-09	4.11236	6.06699e-08
GO_RESPIRATORY_SYSTEM_DEVELOPMENT	Tumor	Cluster3	-0.0284299	0.41537	0.0001	1	-0.276152	0.081611	0.320455	0.989814	0.0584252	0.41491	1.24158	0.441511	-0.221103	0.094238	0.218182	0.999376	-0.226713	6.4959e-05	6.66803	3.88173e-11
GO_NUCLEOSIDE_MONOPHOSPHATE_METABOLIC_PROCESS	Tumor	Cluster1	-0.416343	0.0005193	0.322326	0.999725	-0.559259	0.0012118	0.150588	0.999791	0.0280987	0.45886	0.0001	1	-0.39503	0.007766	0.292528	0.998725	-0.426618	4.1134e-14	5.93592	4.80911e-12
GO_ADHERENS_JUNCTION_ORGANIZATION	Tumor	Cluster4	-0.252506	0.026839	0.0274126	1	-0.291557	0.07003	0.147246	0.999826	0.200119	0.22871	0.448063	0.944802	0.0147822	0.4654	0.0001	1	-0.197202	0.00045382	20.3447	1.93931e-22
GO_CELLULAR_RESPONSE_TO_OXYGEN_RADICAL	Tumor	Cluster7	-0.458452	0.00013033	0.053245	1	-0.57194	0.00091386	0.139301	0.99989	-0.284544	0.14273	0.42416	0.954891	-0.393651	0.0079647	0.270089	0.999368	-0.270681	2.1621e-06	9.5754	5.09659e-17
GO_PURINE_NUCLEOSIDE_MONOPHOSPHATE_BIOSYNTHETIC_PROCESS	Tumor	Cluster1	-0.58742	5.0211e-07	1.10425	0.419288	-0.454956	0.0085539	0.212931	0.99931	-0.530265	0.017303	0.251468	0.991822	-0.619162	2.1992e-05	0.398818	0.993245	-0.536434	0	2.12084	0.000653146
GO_ENDOCRINE_SYSTEM_DEVELOPMENT	Tumor	Cluster3	-0.22818	0.041088	0.0308741	1	-0.394246	0.020931	0.485455	0.957978	0.171906	0.26219	2.99646	0.0292708	-0.37413	0.011269	0.177165	0.999904	-0.214339	0.00015157	4.48148	3.80518e-09
GO_STEROL_BIOSYNTHETIC_PROCESS	Tumor	Cluster1	-0.236484	0.035672	0.342581	0.999442	-0.0535239	0.39545	0.0001	1	-0.280406	0.14641	0.136869	0.998065	-0.31239	0.029892	0.310059	0.997934	-0.387209	9.469e-12	6.0214	7.80743e-12
GO_ISOPRENOID_BIOSYNTHETIC_PROCESS	Tumor	Cluster1	-0.284317	0.01454	0.423862	0.996271	0.0435467	0.41462	0.0001	1	-0.139577	0.30308	0.146561	0.997278	-0.14481	0.19624	0.509444	0.965995	-0.346723	1.2475e-09	4.28493	1.23088e-08
GO_NEGATIVE_REGULATION_OF_NEURAL_PRECURSOR_CELL_PROLIFERATION	Tumor	Cluster9	-0.338722	0.004343	0.298077	0.999698	-0.0130656	0.47421	0.554226	0.924187	-0.368034	0.080379	0.834783	0.712827	-0.209412	0.10676	0.5625	0.941852	-0.161359	0.0034078	2.63138	7.89459e-05
GO_MRNA_CIS_SPLICING_VIA_SPLICEOSOME	Tumor	Cluster1	-0.392447	0.001055	1.24542	0.276837	-0.0543478	0.39387	0.0001	1	-0.151979	0.2871	0.15	0.996955	-0.432709	0.0037379	0.522034	0.960954	-0.260179	5.1603e-06	2.10129	0.00137718
GO_CYTOPLASMIC_SEQUESTERING_OF_PROTEIN	Tumor	n.s.	-0.229654	0.040082	0.0001	1	-0.325755	0.048643	0.783884	0.771322	-0.380204	0.073157	0.75	0.773818	-0.356267	0.015221	0.181412	0.999879	-0.259322	5.531e-06	6.13167	1.22736e-11
GO_REGULATION_OF_SPINDLE_ASSEMBLY	Tumor	Cluster4	-0.365076	0.0022342	0.774793	0.829122	-0.263294	0.092265	0.276639	0.995713	-0.377799	0.074548	0.77686	0.754516	-0.124729	0.23101	0.341146	0.995677	-0.233744	3.93e-05	2.23362	0.000615086
GO_CARDIAC_EPITHELIAL_TO_MESENCHYMAL_TRANSITION	Tumor	Cluster3	-0.277325	0.016731	0.0001	1	-0.397939	0.019906	1.02678	0.552234	0.355656	0.088199	0.805085	0.734182	-0.12114	0.23755	0.443826	0.981759	-0.164434	0.0029078	3.97222	8.10197e-08
GO_PROTEIN_LOCALIZATION_TO_MITOCHONDRION	Tumor	n.s.	-0.736408	1.6572e-11	1.07808	0.452674	-0.334443	0.044089	0.0001	1	-0.603804	0.0066284	0.122535	0.998922	-0.574457	0.00010034	0.276268	0.999225	-0.463579	2.2204e-16	2.93406	3.8161e-06
GO_REGULATION_OF_ACTIN_FILAMENT_BASED_MOVEMENT	Tumor	n.s.	-0.425907	0.00038527	0.0914339	1	-0.225043	0.12954	0.15403	0.99975	-0.582834	0.0089078	0.468479	0.935425	-0.432254	0.0037729	0.165192	0.999952	-0.116931	0.025316	9.38416	6.35101e-16
GO_REGULATION_OF_PROTEIN_LOCALIZATION_TO_NUCLEUS	Tumor	n.s.	-0.30115	0.010231	1.05238	0.490204	-0.366889	0.029887	0.192696	0.998721	-0.403573	0.060554	0.58502	0.871168	-0.288832	0.04148	0.288549	0.997793	-0.252472	9.5471e-06	2.09259	0.00185083
GO_STEM_CELL_DIFFERENTIATION	Tumor	Cluster3	-0.177512	0.089308	0.0001	1	-0.0729562	0.35881	0.647619	0.874137	0.206557	0.22138	1.85621	0.172692	0.193916	0.12507	0.258321	0.999092	-0.338163	3.2153e-09	4.57448	4.11546e-09
GO_ENDOPLASMIC_RETICULUM_ORGANIZATION	Tumor	Cluster4	0.00331537	0.49006	0.0283976	1	0.0123514	0.47562	0.338673	0.991884	-0.11949	0.32969	0.463261	0.937885	-0.545619	0.00023913	0.10455	0.999996	-0.252721	9.3622e-06	10.7078	3.85605e-17
GO_GOLGI_LOCALIZATION	Tumor	Cluster14	-0.0264574	0.42117	0.527714	0.979765	0.00271791	0.49463	0.0882353	0.999922	-0.240747	0.18454	0.564103	0.88379	0.035821	0.41665	0.362772	0.993282	-0.117402	0.024851	3.30556	2.16643e-06
GO_NEURON_FATE_COMMITMENT	Tumor	Cluster3	-0.254154	0.026041	0.174271	0.999991	-0.345512	0.038765	0.791209	0.758435	-0.403092	0.060797	2.26537	0.0951088	-0.0457165	0.39409	0.51737	0.956195	-0.197913	0.00043439	2.27349	0.000856318
GO_GOLGI_VESICLE_TRANSPORT	Tumor	Cluster10	-0.273319	0.018106	0.0947802	1	-0.299862	0.064304	0.159389	0.999673	-0.648011	0.0033175	0.70801	0.803686	-0.487282	0.0011111	0.109487	0.999993	-0.311972	4.8953e-08	8.98504	2.95898e-15
GO_PHOSPHATIDYLSERINE_METABOLIC_PROCESS	Tumor	Cluster1	-0.307284	0.0089573	0.07106	1	-0.346197	0.038452	0.688199	0.843656	-0.454063	0.038636	1.97173	0.14556	-0.341214	0.019378	0.126291	0.99997	-0.278369	1.1171e-06	4.24064	2.86306e-08
GO_NEURAL_TUBE_FORMATION	Tumor	n.s.	-0.0479796	0.3591	0.0344828	1	-0.250128	0.10414	0.290254	0.994241	-0.0456059	0.4334	0.557366	0.887772	-0.235153	0.080604	0.126291	0.99997	-0.099027	0.049095	9.62963	1.50631e-14
GO_ER_TO_GOLGI_VESICLE_MEDIATED_TRANSPORT	Tumor	Cluster10	-0.319905	0.0067567	0.25	0.999965	-0.407325	0.017481	0.159389	0.999673	-0.479318	0.030148	0.136869	0.998065	-0.519117	0.0004971	0.109487	0.999993	-0.266998	2.9456e-06	8.05398	2.4559e-14
GO_CELL_MORPHOGENESIS_INVOLVED_IN_NEURON_DIFFERENTIATION	Tumor	Cluster3	-0.250606	0.027783	0.0324138	1	0.0116226	0.47706	0.38489	0.983046	0.336584	0.1012	0.321429	0.976239	-0.0860216	0.30635	0.0571111	0.999999	-0.124786	0.018449	11.9275	1.13158e-16
GO_REGULATION_OF_COFACTOR_METABOLIC_PROCESS	Tumor	Cluster1	-0.103444	0.21779	0.78833	0.806384	0.0692229	0.36577	0.215849	0.997356	-0.0712485	0.39658	1.32392	0.397275	0.124033	0.23227	0.232773	0.998951	-0.148569	0.00641	2.19844	0.00139259
GO_MONOCARBOXYLIC_ACID_CATABOLIC_PROCESS	Tumor	Cluster1	-0.321981	0.0064434	0.0635965	1	-0.342468	0.040177	0.0784138	0.99997	-0.456021	0.037923	0.30692	0.980262	-0.274664	0.049966	0.177165	0.999904	-0.455939	3.3307e-16	12.644	1.33824e-17
GO_THIOESTER_BIOSYNTHETIC_PROCESS	Tumor	Cluster1	-0.4479	0.00018742	0.707071	0.890172	-0.124729	0.26767	0.0841151	0.999947	-0.0891405	0.37135	0.151762	0.99678	0.112977	0.25278	0.264646	0.998889	-0.239983	2.4836e-05	3.51591	5.59766e-07
GO_MONOSACCHARIDE_METABOLIC_PROCESS	Tumor	Cluster1	-0.303829	0.0096568	0.338493	0.999263	-0.424923	0.013573	0.181333	0.999156	0.236571	0.18885	0.0001	1	-0.329643	0.023163	0.3539	0.994357	-0.218438	0.00011507	5.11291	8.96631e-10
GO_TRANSMEMBRANE_RECEPTOR_PROTEIN_TYROSINE_KINASE_SIGNALING_PATHWAY	Tumor	Cluster8	-0.110997	0.20132	0.335885	0.998923	0.207354	0.14968	0.621212	0.882183	-0.154049	0.28446	0.933962	0.642873	-0.0184166	0.45692	0.226773	0.999146	-0.120467	0.021998	3.04094	1.65275e-05
GO_REGULATION_OF_ENDOPLASMIC_RETICULUM_UNFOLDED_PROTEIN_RESPONSE	Tumor	n.s.	-0.138702	0.1474	0.474545	0.98763	0.091965	0.32412	0.812325	0.740176	0.101928	0.3536	0.184424	0.99234	-0.122663	0.23476	0.232773	0.998951	-0.159001	0.0038418	2.94296	3.04269e-05
GO_REGULATION_OF_DENDRITIC_SPINE_MORPHOGENESIS	Tumor	Cluster3	-0.16946	0.099728	0.0994898	1	-0.134223	0.25224	0.263889	0.996829	0.298592	0.13064	0.310461	0.979318	-0.0393944	0.40847	0.114736	0.999989	-0.238871	2.6978e-05	9.53478	2.51084e-15
GO_PERIPHERAL_NERVOUS_SYSTEM_DEVELOPMENT	Tumor	Cluster3	-0.00742552	0.47774	0.181465	0.999985	0.197838	0.16129	0.346154	0.984641	-0.133027	0.31166	7.03542	0.000261777	-0.314404	0.029034	0.538486	0.946286	-0.179528	0.0012842	2.01882	0.00383071
GO_ERAD_PATHWAY	Tumor	n.s.	-0.024854	0.42589	0.375879	0.997866	-0.236704	0.11727	0.0949626	0.999864	-0.472848	0.032178	0.607069	0.857491	-0.114139	0.25058	0.0661259	0.999996	-0.160669	0.00353	5.46884	8.91361e-10
GO_REGULATION_OF_EXTENT_OF_CELL_GROWTH	Tumor	n.s.	-0.121606	0.17944	0.0635965	1	-0.231717	0.12242	0.485455	0.957978	-0.285879	0.14155	1.35	0.372996	-0.263392	0.057615	0.0544789	1	-0.175969	0.0015662	6.31533	4.98135e-12
GO_ACTIN_FILAMENT_ORGANIZATION	Tumor	Cluster4	-0.307988	0.0088201	0.50744	0.985101	-0.14883	0.22938	0.0851198	0.999942	0.127207	0.31937	0.544231	0.895408	-0.0519233	0.38011	0.123259	0.999976	-0.391032	5.7622e-12	4.37187	1.332e-08
GO_POSITIVE_REGULATION_OF_MITOCHONDRIAL_OUTER_MEMBRANE_PERMEABILIZATION_INVOLVED_IN_APOPTOTIC_SIGNALING_PATHWAY	Tumor	Cluster8	-0.148474	0.13087	0.413547	0.994899	0.0894324	0.32866	0.218667	0.997139	-0.135107	0.30893	0.970874	0.617722	-0.10139	0.27522	0.931487	0.636968	-0.105289	0.039302	2.16149	0.00176521
GO_GENERATION_OF_PRECURSOR_METABOLITES_AND_ENERGY	Tumor	Cluster1	-0.200915	0.063524	0.301975	0.99965	-0.270991	0.085778	0.190345	0.998822	0.168323	0.26659	0.0001	1	-0.257622	0.061855	0.204859	0.999634	-0.288258	4.6373e-07	6.44732	2.74159e-11
GO_SULFUR_AMINO_ACID_METABOLIC_PROCESS	Tumor	Cluster1	-0.328805	0.0055001	0.413308	0.997074	-0.0408547	0.41983	0.263889	0.996829	0.15284	0.286	0.143229	0.997568	-0.110909	0.25672	0.0551215	0.999999	-0.18673	0.00084978	5.67711	4.60235e-11
GO_RESPONSE_TO_OXYGEN_RADICAL	Tumor	Cluster7	-0.15406	0.12201	0.194764	0.999991	-0.426058	0.013348	0.540752	0.931614	0.0486107	0.42906	0.340936	0.970191	-0.369718	0.012155	0.904238	0.666885	-0.170969	0.0020574	2.90884	1.55577e-05
GO_LOCALIZATION_WITHIN_MEMBRANE	Tumor	Cluster14	-0.0472816	0.36107	0.192308	0.999992	-0.0456814	0.4105	0.181333	0.999156	-0.438532	0.044644	0.805085	0.734182	-0.399949	0.0070907	0.271186	0.998644	-0.239615	2.5526e-05	5.11291	8.96631e-10
GO_ESTABLISHMENT_OR_MAINTENANCE_OF_BIPOLAR_CELL_POLARITY	Tumor	Cluster4	-0.132953	0.15773	0.340498	0.998767	-0.0612285	0.3808	0.629371	0.876558	-0.194985	0.23464	2.29521	0.0911609	-0.0904849	0.29715	0.229745	0.999054	-0.174751	0.0016749	2.39732	0.000458473
GO_NUCLEOTIDE_EXCISION_REPAIR_DNA_DUPLEX_UNWINDING	Tumor	Cluster1	0.312823	0.007926	0.941176	0.630588	-0.038751	0.42391	0.190345	0.998822	0.201388	0.22725	0.0001	1	-0.317936	0.027578	0.371958	0.992021	-0.117101	0.025147	2.58989	0.000104507
GO_DEVELOPMENTAL_GROWTH_INVOLVED_IN_MORPHOGENESIS	Tumor	Cluster3	-0.362542	0.0023874	0.0659649	1	0.0656277	0.3725	0.270161	0.99631	-0.13994	0.30261	1.39835	0.348628	-0.0404402	0.40608	0.117486	0.999986	-0.264334	3.6737e-06	6.65616	3.06615e-12
GO_REGULATION_OF_CARDIAC_MUSCLE_CONTRACTION	Tumor	Cluster12	-0.320011	0.0067404	0.0728745	1	0.110858	0.291	1.06591	0.518282	-0.409671	0.05753	0.570955	0.879697	0.0647675	0.35166	0.460748	0.977087	-0.159845	0.003681	3.50877	8.82369e-07
GO_GLYCOSYLATION	Tumor	Cluster1	0.0223557	0.43327	0.197262	0.999989	-0.169279	0.19931	0.547431	0.92798	-0.36085	0.084859	0.824713	0.720058	-0.357878	0.014824	0.277952	0.998349	-0.208022	0.00022942	3.85206	1.67873e-07
GO_REGULATION_OF_RECEPTOR_RECYCLING	Tumor	n.s.	-0.265891	0.020903	0.294248	0.999739	-0.156463	0.21789	0.864159	0.698899	-0.0860584	0.37566	0.824713	0.720058	0.0859372	0.30652	0.455008	0.97875	-0.287044	5.1751e-07	2.5	0.000157102
GO_POSITIVE_REGULATION_OF_EXTRINSIC_APOPTOTIC_SIGNALING_PATHWAY	Tumor	Cluster8	0.10368	0.21727	0.035809	1	-0.301929	0.062933	0.424104	0.971992	-0.195187	0.2344	3.46789	0.015125	0.00963372	0.47744	0.204859	0.999634	-0.122914	0.019923	4.04929	8.78468e-08
GO_REGULATION_OF_MUSCLE_SYSTEM_PROCESS	Tumor	Cluster12	-0.237615	0.034981	0.0970982	1	-0.3278	0.04754	0.362889	0.987789	-0.649714	0.0032234	0.999278	0.596453	-0.378419	0.010459	0.175092	0.999914	-0.262337	4.3284e-06	5.84715	1.90905e-11
GO_CHROMATIN_REMODELING	Tumor	Cluster4	-0.228222	0.041059	1.47744	0.122754	-0.541588	0.0017635	0.0001	1	-0.543452	0.014787	0.349206	0.967411	-0.26004	0.06005	0.202333	0.999671	-0.184224	0.0009827	2.16146	0.00115975
GO_HEXOSE_METABOLIC_PROCESS	Tumor	Cluster1	-0.373718	0.001775	0.494518	0.987925	-0.447476	0.0096318	0.174959	0.999346	0.393636	0.065713	0.0001	1	-0.247877	0.06954	0.188042	0.99983	-0.242429	2.0676e-05	4.90022	1.30439e-09
GO_PURINE_CONTAINING_COMPOUND_METABOLIC_PROCESS	Tumor	Cluster1	-0.413487	0.00056676	0.413308	0.997074	-0.445153	0.0099884	0.166929	0.999536	0.0246023	0.46397	0.143229	0.997568	-0.298797	0.036214	0.325101	0.996997	-0.400864	1.5588e-12	4.41519	5.64798e-09
GO_LIPID_LOCALIZATION	Tumor	n.s.	-0.355732	0.0028458	0.107143	1	-0.348362	0.037477	2.02523	0.0625653	-0.200834	0.22789	0.33294	0.972757	-0.231048	0.084431	0.349576	0.994834	-0.162935	0.0031426	3.00076	8.39e-06
GO_GLAND_DEVELOPMENT	Tumor	Cluster3	0.165539	0.10511	0.0001	1	-0.115209	0.28358	0.0861411	0.999936	0.0619311	0.40988	0.805085	0.734182	0.0941568	0.28968	0.124762	0.999973	-0.106143	0.038099	13.1429	7.83905e-17
GO_ESTABLISHMENT_OR_MAINTENANCE_OF_CELL_POLARITY	Tumor	Cluster4	-0.222648	0.045042	0.152978	0.999998	-0.129141	0.26044	0.185763	0.999002	-0.271669	0.15438	0.824713	0.720058	-0.298958	0.036133	0.199849	0.999705	-0.321232	1.9252e-08	5.99466	6.97993e-11
GO_STEROL_METABOLIC_PROCESS	Tumor	Cluster1	-0.252225	0.026977	0.18289	0.999996	-0.311277	0.057	0.509016	0.947581	-0.107826	0.34551	0.321429	0.976239	-0.169483	0.15797	0.185796	0.999848	-0.210245	0.00019855	5.42959	1.67794e-10
GO_2_OXOGLUTARATE_METABOLIC_PROCESS	Tumor	Cluster1	0.0270601	0.41939	0.806075	0.79475	-0.247035	0.10707	0.181333	0.999156	0.193215	0.2367	0.0001	1	-0.212359	0.1035	0.648518	0.89534	-0.192135	0.0006172	2.41705	0.000231818
GO_REGULATION_OF_MEMBRANE_PERMEABILITY	Tumor	Cluster9	-0.0461196	0.36435	0.17841	0.999997	-0.205464	0.15195	0.267	0.996578	-0.880401	3.4015e-06	0.75	0.773818	-0.370712	0.011951	0.329014	0.996707	-0.276516	1.3122e-06	4.71354	1.84762e-09
GO_POSITIVE_REGULATION_OF_STEM_CELL_PROLIFERATION	Tumor	Cluster9	-0.17173	0.096707	0.152978	0.999998	0.0502442	0.40173	0.185763	0.999002	0.229567	0.1962	1.52105	0.293426	-0.206763	0.10975	0.127845	0.999966	-0.129086	0.015409	5.43924	3.93916e-10
GO_LIPID_OXIDATION	Tumor	Cluster1	-0.349347	0.003344	0.309836	0.999726	-0.393221	0.021223	0.0793269	0.999967	-0.223579	0.2026	0.507326	0.91584	-0.380557	0.010074	0.179272	0.999892	-0.429901	2.5369e-14	5.67711	4.60235e-11
GO_REGULATION_OF_SULFUR_METABOLIC_PROCESS	Tumor	Cluster1	-0.378946	0.0015397	0.347339	0.999032	0.00312968	0.49382	0.0001	1	0.071587	0.3961	0.564103	0.88379	-0.239468	0.076718	0.277952	0.998349	-0.252425	9.5824e-06	4.96	2.02993e-09
GO_SKIN_DEVELOPMENT	Tumor	Cluster3	-0.359859	0.0025596	0.0328142	1	-0.0274401	0.44597	0.276639	0.995713	-0.088573	0.37214	0.531526	0.902621	0.136929	0.20951	0.0001	1	-0.215808	0.0001374	13.7354	1.58181e-17
GO_PATTERN_SPECIFICATION_PROCESS	Tumor	Cluster3	-0.161781	0.11045	0.0397026	1	-0.538178	0.0018916	0.621212	0.882183	0.0704639	0.3977	0.933962	0.642873	-0.160324	0.17159	0.0001	1	-0.192021	0.00062145	7.16667	2.17556e-11
GO_EPITHELIAL_CELL_DIFFERENTIATION	Tumor	Cluster3	-0.309599	0.008513	0.0001	1	-0.392283	0.021492	0.610286	0.899875	-0.319218	0.11407	0.999278	0.596453	-0.210166	0.10592	0.0001	1	-0.198224	0.00042614	8.72727	8.11232e-15
GO_PROTEIN_IMPORT_INTO_MITOCHONDRIAL_MATRIX	Tumor	n.s.	-0.508336	1.9751e-05	0.524845	0.984815	-0.608447	0.00037945	0.0001	1	-0.752664	0.00038323	0.277372	0.987172	-0.414396	0.0053868	0.159602	0.999966	-0.275159	1.4752e-06	5.11565	9.2362e-11
GO_MODULATION_OF_SYNAPTIC_TRANSMISSION	Tumor	n.s.	-0.0298214	0.4113	0.167473	0.999995	0.411754	0.016422	1.38462	0.285511	-0.144895	0.29618	0.614685	0.852689	-0.31194	0.030086	0.139511	0.999922	-0.106942	0.037001	3.45195	1.91825e-06
GO_POSITIVE_REGULATION_OF_TRANSCRIPTION_FROM_RNA_POLYMERASE_II_PROMOTER_INVOLVED_IN_CELLULAR_RESPONSE_TO_CHEMICAL_STIMULUS	Tumor	Cluster1	-0.433561	0.00030146	0.276076	0.999877	-0.46791	0.0069224	0.812712	0.745566	0.136015	0.30774	0.325203	0.975126	-0.391185	0.0083308	0.859903	0.713532	-0.223991	7.8586e-05	2.37718	0.000259314
GO_POSITIVE_REGULATION_OF_LAMELLIPODIUM_ORGANIZATION	Tumor	Cluster4	0.122695	0.17728	0.191736	0.99997	-0.152447	0.22389	0.681818	0.838315	0.402697	0.060997	0.196732	0.99005	0.269509	0.053361	0.452806	0.973284	-0.144282	0.0078426	3.78889	1.20444e-06
GO_RESPONSE_TO_NUTRIENT	Tumor	n.s.	-0.237611	0.034983	0.216049	0.999965	-0.0704975	0.36339	0.451536	0.962216	0.161817	0.27468	1.24158	0.441511	-0.118749	0.24196	0.218182	0.999376	-0.139568	0.0097349	3.74425	5.29983e-07
GO_ORGANELLE_LOCALIZATION	Tumor	Cluster14	-0.339067	0.0043069	1.33333	0.207826	-0.0288606	0.44319	0.0001	1	-0.159202	0.27795	0.345036	0.968828	-0.167633	0.16067	0.127845	0.999966	-0.131423	0.013945	2.5	0.000157102
GO_MATERNAL_PLACENTA_DEVELOPMENT	Tumor	Cluster3	-0.455917	0.00014237	0.0328142	1	-0.0434196	0.41487	1.67654	0.144219	0.134987	0.30909	1.43193	0.332592	-0.157882	0.17534	0.427758	0.985564	-0.149043	0.0062666	2.70368	3.85253e-05
GO_MUSCLE_CELL_DIFFERENTIATION	Tumor	Cluster3	-0.218599	0.048121	0.0001	1	-0.285873	0.074156	0.886036	0.678983	0.0637824	0.40723	3.46789	0.015125	-0.0812882	0.31623	0.204859	0.999634	-0.113223	0.029233	3.45449	1.24006e-06
GO_PHOSPHATIDYLCHOLINE_ACYL_CHAIN_REMODELING	Tumor	Cluster1	0.0233216	0.43041	0.0283976	1	-0.18641	0.17593	2.76639	0.00962166	-0.3296	0.10626	0.676692	0.825528	-0.439148	0.0032717	0.295928	0.998594	-0.474348	5.5511e-17	3.04	2.83535e-06
GO_MULTI_ORGANISM_MEMBRANE_ORGANIZATION	Tumor	Cluster4	-0.166781	0.10338	0.541861	0.975336	-0.219976	0.13512	0.561142	0.920232	0.0858484	0.37595	0.162963	0.995519	0.0215611	0.4496	0.371958	0.992021	-0.223188	8.3091e-05	2.7747	3.81807e-05
GO_RIBOSOMAL_LARGE_SUBUNIT_BIOGENESIS	Tumor	n.s.	-0.252821	0.026685	1.14146	0.385531	-0.558167	0.001241	0.0904011	0.999906	-0.238705	0.18664	0.353448	0.965937	-0.463567	0.0019283	0.284955	0.997996	-0.31376	4.0983e-08	2.26781	0.000646847
GO_NEGATIVE_REGULATION_OF_WNT_SIGNALING_PATHWAY	Tumor	Cluster8	0.0590801	0.32835	0.258285	0.99973	-0.125641	0.26617	0.536232	0.921881	-0.392047	0.066566	2.59259	0.0603175	0.0256614	0.44008	0.472039	0.966567	-0.111812	0.030848	2.20848	0.00180699
GO_SOMITE_DEVELOPMENT	Tumor	Cluster3	-0.365348	0.0022183	0.461584	0.990083	-0.343619	0.039639	0.332944	0.987469	-0.00877452	0.48714	0.933962	0.642873	-0.378794	0.010391	0.51737	0.956195	-0.179533	0.0012838	2.4375	0.000353296
GO_SERINE_FAMILY_AMINO_ACID_METABOLIC_PROCESS	Tumor	Cluster1	-0.388868	0.001168	1.10833	0.419834	0.142935	0.23847	0.0001	1	-0.211677	0.21564	0.758808	0.767499	-0.000648497	0.49848	0.417489	0.98769	-0.329222	8.3864e-09	2.04244	0.00187025
GO_REGULATION_OF_MUSCLE_ADAPTATION	Tumor	Cluster12	-0.240817	0.033082	0.250674	0.999919	-0.377522	0.026107	0.561142	0.920232	-0.406256	0.05921	0.577926	0.87549	-0.160646	0.1711	0.371958	0.992021	-0.280517	9.2548e-07	3.45449	1.24006e-06
GO_VITAMIN_METABOLIC_PROCESS	Tumor	Cluster1	-0.383046	0.0013749	0.500922	0.986579	-0.358032	0.03335	0.394203	0.980728	-0.235825	0.18963	0.786111	0.747853	-0.384654	0.0093691	0.190326	0.99981	-0.231509	4.6185e-05	3.0475	6.12637e-06
GO_MUSCLE_CELL_DEVELOPMENT	Tumor	Cluster3	0.0853829	0.26012	0.0001	1	-0.037892	0.42558	0.362889	0.987789	0.224553	0.20155	5.18833	0.00188209	-0.14729	0.19217	0.175092	0.999914	-0.0989962	0.049147	4.54857	2.55436e-09
GO_CARBOHYDRATE_DERIVATIVE_TRANSPORT	Tumor	Cluster10	-0.132106	0.15929	0.189893	0.999994	-0.19076	0.17027	0.398977	0.979467	-0.62438	0.0048631	1.09784	0.529137	-0.0834646	0.31167	0.123259	0.999976	-0.193232	0.00057782	4.7547	2.92839e-09
GO_EMBRYONIC_ORGAN_DEVELOPMENT	Tumor	Cluster3	-0.317914	0.0070693	0.0001	1	-0.685756	3.9406e-05	0.237963	0.99843	0.618086	0.005358	0.280462	0.98653	-0.36021	0.014263	0.161438	0.999962	-0.193517	0.00056798	14.1917	1.59255e-19
GO_POSITIVE_REGULATION_OF_PEPTIDYL_SERINE_PHOSPHORYLATION	Tumor	n.s.	-0.111878	0.19944	0.351881	0.998893	-0.348959	0.037211	1.28182	0.348145	0.233341	0.19222	0.161017	0.995757	0.0287995	0.43282	0.673501	0.876547	-0.185204	0.0009286	2.16146	0.00115975
GO_REGULATION_OF_TRANSCRIPTION_REGULATORY_REGION_DNA_BINDING	Tumor	n.s.	-0.273775	0.017944	0.621349	0.938386	-0.219088	0.13611	0.102444	0.999765	-0.166389	0.26899	0.184424	0.99234	-0.187919	0.13268	0.649175	0.88686	-0.128343	0.015902	2.72708	8.78016e-05
GO_BINDING_OF_SPERM_TO_ZONA_PELLUCIDA	Tumor	n.s.	-0.549026	3.3557e-06	1.45202	0.128168	-0.301198	0.063415	0.159389	0.999673	-0.169537	0.2651	0.0001	1	-0.197502	0.12066	0.237726	0.99956	-0.28504	6.1959e-07	2.24138	0.000448679
GO_ESTABLISHMENT_OF_PROTEIN_LOCALIZATION_TO_PLASMA_MEMBRANE	Tumor	n.s.	0.097021	0.23239	0.0001	1	-0.2972	0.066101	0.596175	0.908935	-0.390006	0.067671	1.30394	0.397658	-0.375335	0.011036	0.0526094	1	-0.247087	1.4507e-05	7.26923	1.84139e-13
GO_SNRNA_METABOLIC_PROCESS	Tumor	Cluster1	-0.171254	0.097335	1.08212	0.454859	-0.259353	0.095716	0.0001	1	-0.421651	0.051901	0.599588	0.86217	-0.0994985	0.27897	0.386364	0.989722	-0.133925	0.012511	2.16	0.00133954
GO_POSITIVE_REGULATION_OF_ATPASE_ACTIVITY	Tumor	n.s.	-0.260899	0.022976	0.541861	0.975336	-0.20844	0.14839	0.301087	0.992846	-0.391382	0.066925	0.353448	0.965937	-0.181008	0.14183	0.371958	0.992021	-0.239126	2.6471e-05	2.9784	1.30545e-05
GO_REGULATION_OF_DENDRITE_DEVELOPMENT	Tumor	Cluster3	-0.190119	0.074611	0.241181	0.99995	0.0898788	0.32786	0.290254	0.994241	0.111849	0.34002	0.340936	0.970191	-0.471844	0.0015978	0.27454	0.998504	-0.278993	1.0578e-06	5.03602	1.35145e-09
GO_RRNA_CONTAINING_RIBONUCLEOPROTEIN_COMPLEX_EXPORT_FROM_NUCLEUS	Tumor	n.s.	-0.112989	0.19709	1.05238	0.490204	0.115656	0.28283	0.192696	0.998721	-0.115923	0.3345	0.357764	0.964404	-0.127747	0.22558	0.132671	0.999951	-0.181211	0.0011676	2.54885	0.000137809
GO_GLUCOSE_CATABOLIC_PROCESS	Tumor	Cluster1	-0.380165	0.0014889	0.587937	0.96036	-0.598144	0.00049146	0.853509	0.708596	-0.210014	0.2175	0.157222	0.996198	-0.230244	0.085195	0.548538	0.948941	-0.341412	2.2522e-09	2.09638	0.00159968
GO_REGIONALIZATION	Tumor	Cluster3	-0.115185	0.1925	0.0397026	1	-0.376321	0.026514	0.621212	0.882183	0.12343	0.3244	0.63839	0.837531	-0.0826749	0.31332	0.144974	0.999889	-0.248049	1.3472e-05	6.36464	1.43742e-10
GO_RESPONSE_TO_OXIDATIVE_STRESS	Tumor	Cluster7	0.112214	0.19873	0.067608	1	-0.204529	0.15307	0.515152	0.944667	0.0162285	0.47622	0.325203	0.975126	-0.117427	0.24442	0.188042	0.99983	-0.167965	0.0024157	7.16118	1.13974e-12
GO_SIGNAL_PEPTIDE_PROCESSING	Tumor	n.s.	-0.167657	0.10218	0.516206	0.980254	0.0691537	0.3659	0.457327	0.959938	-0.0209272	0.46934	0.380519	0.955786	-0.252426	0.06587	0.737401	0.822908	-0.189587	0.0007184	2.19618	0.00121476
GO_SODIUM_ION_TRANSPORT	Tumor	Cluster10	-0.0659307	0.3099	0.210438	0.999975	-0.344618	0.039175	1.34906	0.305952	-0.386268	0.069729	0.599588	0.86217	-0.112389	0.2539	0.21271	0.999495	-0.227133	6.3065e-05	3.05541	1.08185e-05
GO_APOPTOTIC_MITOCHONDRIAL_CHANGES	Tumor	Cluster4	-0.290448	0.012821	0.558087	0.972629	-0.242842	0.11114	0.389508	0.98192	-0.314382	0.11783	0.531526	0.902621	0.0600265	0.36208	0.0577957	0.999999	-0.219743	0.0001053	3.57	3.95422e-07
GO_POSITIVE_REGULATION_OF_NEURON_APOPTOTIC_PROCESS	Tumor	n.s.	-0.204827	0.059831	0.18289	0.999996	-0.438272	0.011109	0.0821538	0.999956	-0.104824	0.34962	0.148267	0.997121	-0.325794	0.024547	0.422581	0.986665	-0.205164	0.00027564	6.55827	4.84086e-12
GO_CELLULAR_RESPONSE_TO_VASCULAR_ENDOTHELIAL_GROWTH_FACTOR_STIMULUS	Tumor	Cluster7	-0.447282	0.00019138	0.167824	0.999999	-0.0312446	0.43853	2.10476	0.0494885	-0.441802	0.043327	2.224	0.0950836	-0.368253	0.012462	0.237726	0.99956	-0.287582	4.9296e-07	2.11431	0.00100829
GO_EMBRYONIC_PLACENTA_MORPHOGENESIS	Tumor	Cluster3	-0.178272	0.088367	0.620061	0.943721	-0.0790156	0.34762	0.568182	0.91611	-0.486367	0.028046	0.855457	0.698031	-0.367813	0.012555	0.376674	0.991313	-0.260597	4.9884e-06	2.09259	0.00185083
GO_CYTOSKELETON_DEPENDENT_INTRACELLULAR_TRANSPORT	Tumor	Cluster10	-0.456131	0.00014131	1.08392	0.455257	-0.120259	0.27509	0.0001	1	0.0992237	0.35733	0.40027	0.947619	-0.199285	0.1185	0.148787	0.999861	-0.109984	0.033051	2.72708	8.78016e-05
GO_MANNOSYLATION	Tumor	Cluster1	-0.0668824	0.30737	0.305944	0.999596	-0.415065	0.015664	0.304825	0.992316	-0.238612	0.18674	0.855457	0.698031	-0.318582	0.027319	0.57697	0.933961	-0.309909	6.0011e-08	2.93168	1.7739e-05
GO_REGULATION_OF_SODIUM_ION_TRANSMEMBRANE_TRANSPORT	Tumor	n.s.	-0.220463	0.046684	0.0367316	1	-0.0460462	0.4098	0.732468	0.808094	-0.424463	0.050638	0.866071	0.690469	-0.306964	0.032301	0.210047	0.999546	-0.180546	0.0012125	5.11637	2.05553e-09
GO_REGULATION_OF_CELLULAR_AMINO_ACID_METABOLIC_PROCESS	Tumor	Cluster1	-0.0571084	0.33373	0.541861	0.975336	-0.155635	0.21912	0.301087	0.992846	0.17556	0.25773	0.162963	0.995519	-0.0537391	0.37604	0.371958	0.992021	-0.23956	2.563e-05	3.20385	4.16833e-06
GO_ALCOHOL_BIOSYNTHETIC_PROCESS	Tumor	Cluster1	-0.0123088	0.46314	0.279586	0.999856	0.176343	0.18946	0.0841151	0.999947	-0.473337	0.032021	0.151762	0.99678	-0.24272	0.073881	0.0584914	0.999999	-0.224439	7.6176e-05	8.85904	3.05896e-14
GO_ISOPRENOID_METABOLIC_PROCESS	Tumor	Cluster1	-0.334097	0.0048532	0.0001	1	-0.116759	0.28096	0.398977	0.979467	-0.159071	0.27812	1.92433	0.156105	0.126135	0.22847	0.0591985	0.999999	-0.169799	0.0021909	6.95118	2.87537e-12
GO_POST_EMBRYONIC_DEVELOPMENT	Tumor	Cluster3	-0.0025891	0.49224	0.145455	0.999999	0.176101	0.1898	0.0841151	0.999947	-0.21305	0.21411	0.32904	0.973966	0.032769	0.42366	0.12178	0.999979	-0.136233	0.011302	10.0673	3.34752e-15
GO_HORMONE_METABOLIC_PROCESS	Tumor	Cluster9	0.155896	0.11919	0.0001	1	-0.304066	0.061539	1.16102	0.435971	-0.0383969	0.44386	1.39835	0.348628	-0.314168	0.029134	0.117486	0.999986	-0.113088	0.029384	4.6436	2.76243e-09
GO_COFACTOR_BIOSYNTHETIC_PROCESS	Tumor	Cluster1	-0.0914018	0.24557	0.564103	0.967113	-0.220711	0.1343	0.0937922	0.999876	0.405871	0.059402	0.0001	1	-0.043668	0.39873	0.13603	0.999938	-0.181754	0.0011321	5.03791	3.08039e-09
GO_CHAPERONE_MEDIATED_PROTEIN_FOLDING	Tumor	Cluster4	-0.225839	0.042727	0.564103	0.967113	-0.401863	0.018862	0.3125	0.991146	-0.59192	0.0078555	1.21074	0.459198	-0.0948701	0.28824	0.295932	0.997329	-0.15948	0.0037497	2.46809	0.000236851
GO_CELLULAR_RESPONSE_TO_REACTIVE_OXYGEN_SPECIES	Tumor	Cluster7	-0.167598	0.10226	0.313725	0.999684	-0.130204	0.25872	0.267	0.996578	-0.0331301	0.45153	0.314059	0.978334	-0.426459	0.0042437	0.503306	0.968298	-0.272516	1.8501e-06	3.73605	1.36335e-07
GO_CELLULAR_RESPONSE_TO_OXIDATIVE_STRESS	Tumor	Cluster7	-0.0603095	0.32501	0.105815	1	-0.0557375	0.39122	0.394203	0.980728	-0.0555981	0.41898	0.32904	0.973966	-0.377304	0.010665	0.264646	0.998889	-0.133217	0.012903	6.36595	1.19435e-11
GO_REGULATION_OF_VIRAL_RELEASE_FROM_HOST_CELL	Tumor	n.s.	-0.00772879	0.47684	0.24429	0.999941	-0.045022	0.41177	0.0001	1	-0.175203	0.25816	0.345036	0.968828	0.171828	0.1546	0.0613912	0.999998	-0.138565	0.010185	9.48718	2.47085e-14
GO_RESPONSE_TO_TOPOLOGICALLY_INCORRECT_PROTEIN	Tumor	Cluster7	-0.101979	0.22108	0.429275	0.995798	-0.455918	0.0084228	0.509016	0.947581	-0.683211	0.0017649	1.85621	0.172692	-0.329783	0.023114	0.0571111	0.999999	-0.401199	1.4899e-12	2.93491	9.9509e-06
GO_HETEROTYPIC_CELL_CELL_ADHESION	Tumor	n.s.	-0.610628	1.4074e-07	0.107143	1	0.0157596	0.46891	0.179174	0.999224	-0.614396	0.0056661	1.92433	0.156105	-0.279018	0.047228	0.267889	0.998772	-0.265041	3.4654e-06	4.7547	2.92839e-09
GO_RIBONUCLEOSIDE_DIPHOSPHATE_METABOLIC_PROCESS	Tumor	Cluster1	-0.335722	0.0046683	0.0684498	1	-0.477262	0.0059123	0.394203	0.980728	-0.572132	0.010284	0.32904	0.973966	-0.152777	0.18334	0.264646	0.998889	-0.279643	9.9928e-07	7.05556	1.81334e-12
GO_LENS_DEVELOPMENT_IN_CAMERA_TYPE_EYE	Tumor	Cluster3	-0.0400651	0.3816	0.15897	0.999997	-0.167216	0.20224	0.304825	0.992316	-0.418697	0.053251	0.855457	0.698031	-0.0861174	0.30615	0.376674	0.991313	-0.111579	0.031122	4.33764	3.04555e-08
GO_REGULATION_OF_EPITHELIAL_TO_MESENCHYMAL_TRANSITION	Tumor	Cluster3	-0.442557	0.00022428	0.440387	0.994683	-0.116897	0.28073	0.52139	0.941617	0.196632	0.23273	1.0848	0.537729	-0.48777	0.0010981	0.433024	0.984383	-0.129139	0.015375	2.34024	0.00033616
GO_DNA_ALKYLATION	Tumor	Cluster1	-0.127291	0.16834	0.474545	0.98763	0.0443666	0.41304	0.637688	0.870726	-0.281973	0.14501	0.654945	0.826783	-0.130016	0.22155	0.42324	0.981854	-0.166699	0.0025828	2.35754	0.000592618
GO_POSITIVE_REGULATION_OF_TRANSCRIPTION_FROM_RNA_POLYMERASE_II_PROMOTER_IN_RESPONSE_TO_ENDOPLASMIC_RETICULUM_STRESS	Tumor	Cluster1	-0.270735	0.019041	0.688889	0.90515	0.317247	0.053434	0.273374	0.996021	-0.0395938	0.44212	0.525328	0.906074	-0.468601	0.0017209	0.728022	0.837887	-0.33011	7.6353e-09	2.01055	0.00233958
GO_DEVELOPMENT_OF_PRIMARY_SEXUAL_CHARACTERISTICS	Tumor	Cluster3	-0.0312325	0.40717	0.0353594	1	-0.430824	0.012434	0.188034	0.998916	0.399605	0.062579	0.570955	0.879697	0.112431	0.25382	0.0621469	0.999998	-0.104182	0.040908	12.5714	3.77608e-16
GO_REGULATION_OF_BLOOD_CIRCULATION	Tumor	Cluster12	-0.553593	2.7101e-06	0.167473	0.999995	0.010118	0.48003	1.38462	0.285511	-0.039202	0.44269	1.65981	0.241429	-0.152859	0.18321	0.303586	0.996776	-0.223373	8.2035e-05	2.38902	0.000400755
GO_NEGATIVE_REGULATION_OF_MITOCHONDRION_ORGANIZATION	Tumor	Cluster4	0.130399	0.16246	0.0807983	1	-0.273308	0.083889	1.69482	0.145327	-0.59997	0.0070066	0.922118	0.651062	-0.212168	0.10371	0.311526	0.996117	-0.133178	0.012925	2.86481	3.66145e-05
GO_EMBRYO_IMPLANTATION	Tumor	Cluster3	-0.204262	0.060354	0.0287356	1	-0.0933051	0.32172	0.575824	0.921293	-0.0712043	0.39664	1.65202	0.234272	-0.306657	0.032442	0.050823	1	-0.119905	0.0225	6.29099	1.98809e-12
GO_PIGMENT_METABOLIC_PROCESS	Tumor	Cluster1	-0.409748	0.0006348	0.625776	0.94439	-0.448667	0.0094531	0.389508	0.98192	0.150658	0.28878	0.531526	0.902621	-0.569898	0.00011573	0.427758	0.985564	-0.366276	1.2857e-10	2.37718	0.000259314
GO_ODONTOGENESIS	Tumor	Cluster3	-0.485866	4.7904e-05	0.100714	1	-0.486898	0.005003	0.954386	0.617822	-0.25305	0.17217	3.06843	0.026395	0.0478456	0.38928	0.0001	1	-0.186826	0.000845	3.73605	1.36335e-07
GO_GOLGI_ORGANIZATION	Tumor	Cluster4	-0.316478	0.0073024	0.232171	0.999969	-0.324914	0.049101	0.0841151	0.999947	-0.115909	0.33452	0.537826	0.899067	-0.239837	0.076392	0.345326	0.995273	-0.300344	1.5118e-07	5.2694	3.90587e-10
GO_PROTEIN_TARGETING_TO_MITOCHONDRION	Tumor	n.s.	-0.645335	1.7164e-08	0.988118	0.570327	-0.350732	0.036431	0.0001	1	-0.405652	0.05951	0.122535	0.998922	-0.609849	3.0749e-05	0.346127	0.996871	-0.442453	3.7748e-15	2.93406	3.8161e-06
GO_RESPONSE_TO_REACTIVE_OXYGEN_SPECIES	Tumor	Cluster7	-0.0618056	0.32096	0.223608	0.999981	-0.319054	0.052389	1.3826	0.27902	-0.0529127	0.42285	0.317714	0.977308	-0.231694	0.08382	0.609678	0.921623	-0.353424	5.8263e-10	2.4523	0.000152496
GO_RNA_PHOSPHODIESTER_BOND_HYDROLYSIS_ENDONUCLEOLYTIC	Tumor	Cluster1	-0.29432	0.011826	0.680039	0.91202	-0.155528	0.21928	0.17088	0.999449	-0.289733	0.13819	0.317714	0.977308	-0.25959	0.060384	0.332992	0.996392	-0.289647	4.0874e-07	2.98024	7.28995e-06
GO_REGULATION_OF_STEM_CELL_DIFFERENTIATION	Tumor	Cluster3	-0.42474	0.00039974	0.0701754	1	-0.273409	0.083807	0.286765	0.994648	-0.201535	0.22709	0.805085	0.734182	-0.431543	0.0038281	0.443826	0.981759	-0.196753	0.00046648	5.11291	8.96631e-10
GO_AMINE_BIOSYNTHETIC_PROCESS	Tumor	Cluster1	-0.157011	0.1175	1.08212	0.454859	-0.177484	0.1879	0.3125	0.991146	-0.311989	0.11972	0.599588	0.86217	0.161086	0.17043	0.0653021	0.999996	-0.217423	0.00012325	2.3071	0.000581103
GO_I_BAND	Tumor	Cluster2	0.00794259	0.4762	0.0297806	1	-0.404881	0.018088	0.354567	0.989324	-0.298703	0.13055	0.70801	0.803686	-0.26723	0.054918	0.237726	0.99956	-0.256668	6.8464e-06	7.26923	1.84139e-13
GO_RNA_CAP_BINDING_COMPLEX	Tumor	Cluster11	-0.310014	0.0084355	0.915921	0.662957	0.0117655	0.47678	0.0001	1	-0.390704	0.067292	0.345036	0.968828	-0.343708	0.018632	0.784749	0.785119	-0.327378	1.0181e-08	2.06298	0.00201123
GO_NUCLEAR_ENVELOPE	Tumor	Cluster2	-0.587507	4.9982e-07	1.51837	0.0972273	-0.302542	0.062531	0.0001	1	-0.568427	0.010797	0.28678	0.985159	-0.231363	0.084132	0.229568	0.99968	-0.408576	5.4229e-13	2.21341	0.000488362
GO_CENTRIOLE	Tumor	Cluster2	-0.235855	0.036062	0.816895	0.782356	-0.0829519	0.34041	0.0001	1	0.390208	0.067561	0.157222	0.996198	-0.182349	0.14003	0.358297	0.993841	-0.308266	7.0494e-08	3.12169	5.0867e-06
GO_CELL_CELL_CONTACT_ZONE	Tumor	n.s.	-0.326398	0.0058183	0.0301395	1	-0.364859	0.030655	0.603175	0.90449	0.311697	0.11995	1.72978	0.208529	-0.172235	0.15402	0.0532231	1	-0.216982	0.00012698	5.93374	1.22302e-11
GO_TRANSCRIPTION_EXPORT_COMPLEX	Tumor	Cluster2	-0.346021	0.0036325	1.50397	0.108191	-0.529192	0.0022676	0.0001	1	-0.282964	0.14413	0.151762	0.99678	0.108911	0.26055	0.264646	0.998889	-0.279091	1.0488e-06	2.19875	0.000785794
GO_SPERM_PART	Tumor	Cluster11	0.0904173	0.24792	0.0757156	1	0.177505	0.18787	0.0926421	0.999887	-0.129124	0.31682	0.59224	0.866729	0.115923	0.24723	0.134336	0.999945	-0.113056	0.02942	10.282	1.8772e-14
GO_NUCLEOID	Tumor	n.s.	-0.264657	0.0214	1.03795	0.507822	-0.419969	0.014594	0.0904011	0.999906	0.00844077	0.48762	0.162963	0.995519	-0.241632	0.074822	0.56967	0.938011	-0.186064	0.00088342	2.12684	0.00146803
GO_BASOLATERAL_PLASMA_MEMBRANE	Tumor	Cluster13	-0.527816	8.6979e-06	0.0277361	1	-0.51808	0.0028188	0.235294	0.998551	-0.749371	0.00041639	0.661728	0.835776	-0.393853	0.0079354	0.0001	1	-0.136066	0.011386	14.3968	9.01099e-20
GO_SECRETORY_GRANULE	Tumor	Cluster2	-0.253829	0.026197	0.0316318	1	-0.231724	0.12241	0.954386	0.617822	-0.00351652	0.49484	3.06843	0.026395	0.017759	0.45846	0.0001	1	-0.143229	0.0082347	4.34967	8.35295e-09
GO_OXIDOREDUCTASE_COMPLEX	Tumor	Cluster11	-0.422214	0.00043278	0.997783	0.557854	-0.368736	0.029202	0.168889	0.999494	0.437279	0.045156	0.0001	1	-0.223866	0.091436	0.1161	0.999987	-0.365986	1.3313e-10	3.23981	1.67716e-06
GO_INTERCALATED_DISC	Tumor	n.s.	-0.413292	0.00057014	0.0297806	1	-0.265164	0.090659	0.251923	0.99767	0.130554	0.31493	2.224	0.0950836	-0.064673	0.35187	0.0526094	1	-0.254208	8.3259e-06	7.26923	1.84139e-13
GO_EXCITATORY_SYNAPSE	Tumor	n.s.	-0.0478558	0.35945	0.0372051	1	-0.165108	0.20525	0.440266	0.966436	0.01783	0.47387	0.599588	0.86217	-0.301307	0.034974	0.21271	0.999495	-0.176672	0.0015064	6.87603	1.59578e-11
GO_COPI_VESICLE_COAT	Tumor	Cluster2	-0.150971	0.12686	0.24399	0.999975	-0.0589982	0.38502	0.155789	0.999726	-0.179314	0.25319	0.692112	0.814833	-0.167285	0.16118	0.0514096	1	-0.238187	2.8381e-05	6.7947	4.91612e-13
GO_PROTEASOME_REGULATORY_PARTICLE_BASE_SUBCOMPLEX	Tumor	Cluster2	-0.20136	0.063096	0.834695	0.764526	-0.316603	0.053811	0.380346	0.984109	-0.0992242	0.35733	0.317714	0.977308	-0.225266	0.090039	0.509444	0.965995	-0.275897	1.3844e-06	2.04244	0.00187025
GO_ACTIN_CYTOSKELETON	Tumor	Cluster2	-0.117918	0.18687	0.040767	1	-0.0564861	0.3898	0.481605	0.94959	0.0950698	0.36308	0.958333	0.6262	-0.277863	0.047943	0.531309	0.949782	-0.252038	9.8777e-06	4.11123	2.04371e-07
GO_COATED_PIT	Tumor	n.s.	-0.192994	0.071528	0.0994898	1	-0.350382	0.036584	0.371478	0.986058	-0.109993	0.34255	0.310461	0.979318	-0.375182	0.011065	0.114736	0.999989	-0.17626	0.0015412	8.47587	2.19379e-14
GO_NUCLEOLAR_PART	Tumor	Cluster2	-0.635516	3.1966e-08	1.44236	0.13031	-0.272094	0.084874	0.0001	1	-0.468408	0.033627	0.654412	0.840735	-0.360854	0.014111	0.101035	0.999997	-0.342066	2.0956e-09	2.35098	0.000175669
GO_CELL_CORTEX_PART	Tumor	Cluster2	-0.189376	0.075425	0.199805	0.999987	-0.12459	0.2679	0.554226	0.924187	-0.0106857	0.48434	1.53982	0.285776	-0.277465	0.048191	0.202333	0.999671	-0.141272	0.0090096	3.50877	8.82369e-07
GO_SITE_OF_POLARIZED_GROWTH	Tumor	Cluster11	-0.240032	0.033539	0.221873	0.999952	-0.0194546	0.46164	1.1814	0.425973	-0.177763	0.25506	0.922118	0.651062	0.0362385	0.41569	0.143119	0.999901	-0.106483	0.037629	3.09071	1.21128e-05
GO_CELL_PROJECTION_MEMBRANE	Tumor	Cluster13	0.128668	0.16572	0.0001	1	-0.0529245	0.39659	0.297414	0.993343	0.131046	0.31428	0.834783	0.712827	-0.181127	0.14167	0.0621469	0.999998	-0.214226	0.00015271	10.7552	4.18791e-15
GO_APICAL_JUNCTION_COMPLEX	Tumor	n.s.	-0.171687	0.096763	0.0001	1	-0.292031	0.069694	0.237963	0.99843	0.063289	0.40794	0.45812	0.940267	0.0564168	0.37007	0.0001	1	-0.183238	0.00104	19.7703	6.4324e-22
GO_MICROBODY	Tumor	Cluster2	-0.127875	0.16723	0.0947802	1	-0.155552	0.21924	0.0757576	0.999978	-0.125405	0.32177	0.136869	0.998065	-0.0255764	0.44028	0.109487	0.999993	-0.273467	1.7058e-06	15.4286	1.92105e-19
GO_GOLGI_ASSOCIATED_VESICLE_MEMBRANE	Tumor	Cluster2	-0.196479	0.067919	0.20272	0.999995	-0.19743	0.1618	0.346499	0.990683	0.118721	0.33072	0.290011	0.984428	-0.427428	0.0041617	0.0514096	1	-0.248951	1.2564e-05	7.48393	7.01249e-14
GO_VESICLE_COAT	Tumor	Cluster2	-0.329185	0.0054513	0.41854	0.996695	-0.362537	0.031552	0.267	0.996578	-0.267151	0.15859	0.314059	0.978334	-0.514468	0.0005618	0.252199	0.999259	-0.284999	6.2189e-07	4.02585	3.5003e-08
GO_POSTSYNAPSE	Tumor	Cluster11	-0.189587	0.075194	0.0766962	1	-0.293762	0.068475	0.741809	0.800351	0.123013	0.32496	1.21074	0.459198	-0.158681	0.17411	0.21271	0.999495	-0.134482	0.012209	4.20477	6.46369e-08
GO_CORTICAL_CYTOSKELETON	Tumor	Cluster2	-0.209356	0.055762	0.067608	1	0.0162733	0.4679	0.389508	0.98192	0.042251	0.43827	1.07197	0.546277	-0.187698	0.13297	0.188042	0.99983	-0.127631	0.016387	5.86433	4.62485e-11
GO_NEURONAL_POSTSYNAPTIC_DENSITY	Tumor	n.s.	-0.343904	0.0038273	0.0970982	1	-0.0935564	0.32127	0.479798	0.960284	0.0163552	0.47603	1.3344	0.381188	-0.218436	0.097	0.175092	0.999914	-0.250383	1.1242e-05	4.92842	5.4105e-10
GO_INTERMEDIATE_FILAMENT	Tumor	Cluster2	-0.409101	0.00064729	0.0514299	1	-0.404564	0.018168	0.212931	0.99931	-0.58854	0.0082349	0.826446	0.724414	-0.572153	0.00010787	0.144219	0.999989	-0.475247	1.1102e-16	9.02387	9.28615e-17
GO_ORGANELLE_INNER_MEMBRANE	Tumor	Cluster2	-0.42371	0.00041294	0.457199	0.994888	-0.430522	0.012491	0.0692308	0.99999	-0.425108	0.050351	0.271326	0.988373	-0.552862	0.00019369	0.15601	0.999974	-0.427355	3.6859e-14	5.26645	3.88196e-11
GO_SMALL_RIBOSOMAL_SUBUNIT	Tumor	Cluster2	-0.207336	0.05755	0.903654	0.678635	-0.318969	0.052437	0.0001	1	-0.0304758	0.4554	0.340936	0.970191	-0.335422	0.021205	0.197408	0.999736	-0.344389	1.6194e-09	3.12169	5.0867e-06
GO_COPI_COATED_VESICLE_MEMBRANE	Tumor	Cluster2	-0.355467	0.0028651	0.145503	1	-0.237311	0.11665	0.0662393	0.999993	-0.288945	0.13887	0.42416	0.954891	-0.334855	0.021391	0.14913	0.999984	-0.326463	1.1204e-08	9.5754	5.09659e-17
GO_CENTROSOME	Tumor	Cluster2	-0.672814	2.6598e-09	1.06483	0.469299	-0.240402	0.11355	0.0669715	0.999993	-0.458427	0.037059	0.262575	0.989986	-0.716015	3.1412e-07	0.417275	0.990593	-0.439208	6.2172e-15	2.35735	0.000147378
GO_MICROVILLUS	Tumor	Cluster11	7.06491e-05	0.49979	0.0001	1	-0.0977204	0.31387	0.575348	0.911815	-0.263036	0.16249	0.166957	0.995004	0.0927336	0.29257	0.292208	0.997571	-0.167309	0.0025011	7.85862	1.40841e-12
GO_CYTOSOLIC_PROTEASOME_COMPLEX	Tumor	Cluster2	-0.21541	0.050659	0.48	0.991992	-0.469277	0.0067664	0.152296	0.999771	-0.410672	0.057044	0.130882	0.998465	-0.370273	0.012041	0.637835	0.909397	-0.388908	7.5993e-12	3.24227	8.91573e-07
GO_NEURON_SPINE	Tumor	Cluster11	-0.180763	0.085332	0.247454	0.999931	-0.223365	0.13137	0.554226	0.924187	0.143202	0.29837	3.42468	0.0160416	-0.34496	0.018266	0.460748	0.977087	-0.136444	0.011197	2.16146	0.00115975
GO_PRERIBOSOME	Tumor	Cluster2	-0.554552	2.5901e-06	1.03895	0.502561	-0.650953	0.00011803	0.137778	0.9999	-0.39197	0.066607	0.118621	0.999099	-0.527534	0.00039656	0.204866	0.999894	-0.369399	8.8157e-11	2.88757	4.36649e-06
GO_ORGANELLAR_RIBOSOME	Tumor	Cluster2	-0.134666	0.1546	0.725926	0.87346	-0.518517	0.0027951	0.0861411	0.999936	-0.0423842	0.43807	0.336905	0.9715	-0.135981	0.21114	0.195007	0.999763	-0.223628	8.0593e-05	3.40955	1.1094e-06
GO_EXON_EXON_JUNCTION_COMPLEX	Tumor	Cluster2	-0.145631	0.13554	0.75487	0.849705	-0.436779	0.011365	0.0811966	0.99996	-0.114112	0.33695	0.146561	0.997278	0.00635768	0.4851	0.0001	1	-0.183237	0.0010401	4.6436	2.76243e-09
GO_BRUSH_BORDER	Tumor	Cluster11	-0.324904	0.0060235	0.0454545	1	-0.235573	0.11843	0.113831	0.999518	-0.0710362	0.39688	0.444606	0.927242	0.230861	0.084608	0.165598	0.999658	-0.12031	0.022137	11.2025	4.34262e-13
GO_MITOCHONDRIAL_MATRIX	Tumor	Cluster2	-0.552465	2.8578e-06	0.940844	0.634299	-0.390544	0.022	0.0001	1	-0.315765	0.11675	0.254187	0.991394	-0.501436	0.00078449	0.145833	0.999987	-0.594003	0	3.52101	9.27729e-08
GO_MYELIN_SHEATH	Tumor	Cluster11	-0.4341	0.00029623	0.840659	0.760028	-0.475883	0.006053	0.249046	0.997845	-0.131133	0.31416	0.29329	0.983664	-0.429005	0.0040311	0.234965	0.999604	-0.452565	8.8818e-16	2.72898	2.10255e-05
GO_LEADING_EDGE_MEMBRANE	Tumor	Cluster13	-0.218118	0.048497	0.0994898	1	-0.356248	0.034084	0.624855	0.890124	0.0498612	0.42725	1.79144	0.190178	-0.43646	0.0034599	0.595041	0.930524	-0.16695	0.0025488	2.875	1.16738e-05
GO_CONTRACTILE_FIBER	Tumor	Cluster2	-0.178095	0.088585	0.0349174	1	-0.328446	0.047196	0.413793	0.97523	-0.219783	0.20671	1.52105	0.293426	-0.357436	0.014932	0.555457	0.945493	-0.154008	0.0049266	3.85206	1.67873e-07
GO_CLUSTER_OF_ACTIN_BASED_CELL_PROJECTIONS	Tumor	Cluster11	-0.188378	0.076526	0.0001	1	-0.311215	0.057038	0.401882	0.96861	-0.192465	0.23757	0.469605	0.914695	0.14867	0.18992	0.175076	0.999469	-0.121607	0.02101	8.78684	2.6258e-11
GO_COPI_COATED_VESICLE	Tumor	Cluster2	-0.383349	0.0013634	0.206663	0.999998	-0.42729	0.013107	0.210616	0.999366	-0.626014	0.0047407	1.09091	0.530403	-0.38066	0.010056	0.0913508	0.999999	-0.395878	3.0415e-12	5.91014	1.04226e-12
GO_NUCLEAR_EUCHROMATIN	Tumor	Cluster2	-0.512984	1.6314e-05	1.28947	0.236622	-0.0764107	0.35241	0.0001	1	-0.626472	0.0047069	0.507326	0.91584	-0.215485	0.10012	0.249212	0.999332	-0.306078	8.7224e-08	2.23683	0.00052657
GO_CORTICAL_ACTIN_CYTOSKELETON	Tumor	Cluster2	-0.210435	0.054825	0.120174	0.999999	0.190228	0.17096	0.2	0.998365	0.156617	0.28121	0.887879	0.675021	-0.182176	0.14026	0.215421	0.999438	-0.108754	0.034604	6.06461	1.5687e-10
GO_MYOSIN_COMPLEX	Tumor	Cluster2	-0.233583	0.037496	0.264151	0.99985	-0.104068	0.30273	0.316441	0.990501	-0.341229	0.09793	2.15161	0.111964	-0.25057	0.06735	0.599688	0.920484	-0.118421	0.02387	2.42834	0.000308695
GO_GOLGI_ASSOCIATED_VESICLE	Tumor	Cluster2	-0.309805	0.0084745	0.118381	1	-0.339773	0.041461	0.230072	0.998768	-0.271865	0.1542	0.647202	0.845584	-0.56647	0.00012865	0.15601	0.999974	-0.294546	2.6049e-07	7.4113	2.71399e-14
GO_INTRINSIC_COMPONENT_OF_GOLGI_MEMBRANE	Tumor	Cluster2	-0.128836	0.1654	0.572743	0.966979	0.0264433	0.44792	0.179174	0.999224	-0.307892	0.123	0.795518	0.741075	-0.367085	0.012711	0.349576	0.994834	-0.138137	0.010383	2.80193	2.47362e-05
GO_RUFFLE_MEMBRANE	Tumor	Cluster13	0.0146161	0.45626	0.163145	0.999996	-0.136759	0.24819	1.34906	0.305952	0.0152007	0.47772	0.599588	0.86217	-0.327618	0.023884	0.836927	0.733404	-0.201903	0.00033887	2.16	0.00133954
GO_ORGANELLAR_SMALL_RIBOSOMAL_SUBUNIT	Tumor	Cluster2	-0.320937	0.0065993	0.813336	0.789752	-0.456883	0.0082929	0.0793269	0.999967	-0.327088	0.10812	0.310461	0.979318	-0.311434	0.030305	0.179272	0.999892	-0.348962	9.6925e-10	3.28928	1.20178e-06
GO_CELL_CELL_ADHERENS_JUNCTION	Tumor	n.s.	-0.29069	0.012757	0.0290787	1	-0.00755166	0.48509	0.346499	0.990683	-0.283961	0.14325	0.692112	0.814833	-0.290674	0.040464	0.106982	0.999995	-0.214673	0.00014823	9.24942	1.06445e-15
GO_NUCLEAR_INNER_MEMBRANE	Tumor	Cluster2	-0.307132	0.0089871	0.873434	0.719101	0.0474453	0.4071	0.0001	1	-0.0689153	0.3999	0.495793	0.921877	0.0440255	0.39792	0.112071	0.999991	-0.207813	0.00023253	3.38995	6.10127e-07
GO_MITOCHONDRIAL_MEMBRANE_PART	Tumor	Cluster2	-0.167365	0.10258	0.44609	0.994029	-0.457837	0.0081661	0.0851198	0.999942	-0.0849845	0.37717	0.0001	1	-0.131855	0.21831	0.192647	0.999788	-0.242659	2.0321e-05	5.69131	1.10075e-10
GO_INNER_MITOCHONDRIAL_MEMBRANE_PROTEIN_COMPLEX	Tumor	Cluster2	-0.366787	0.0021357	0.463822	0.991606	-0.424858	0.013586	0.0882353	0.999922	-0.214178	0.21286	0.0001	1	-0.416473	0.0051732	0.362772	0.993282	-0.344155	1.6623e-09	4.54261	9.59419e-09
GO_RESPIRATORY_CHAIN	Tumor	Cluster11	-0.275876	0.017218	0.309836	0.999726	-0.450731	0.0091498	0.166929	0.999536	0.0394879	0.44228	0.0001	1	-0.190471	0.12941	0.0551215	0.999999	-0.455121	3.8858e-16	8.47587	2.19379e-14
GO_TRICARBOXYLIC_ACID_CYCLE_ENZYME_COMPLEX	Tumor	Cluster2	-0.422564	0.00042806	1.05179	0.488046	-0.304599	0.061194	0.163101	0.99961	-0.193542	0.23632	0.14	0.99783	-0.487567	0.0011035	0.31746	0.997506	-0.402636	1.226e-12	2.45118	0.000130192
GO_SECRETORY_GRANULE_MEMBRANE	Tumor	Cluster2	-0.283295	0.014844	0.0001	1	-0.29137	0.070163	0.183529	0.999082	0.0752062	0.39096	0.340936	0.970191	-0.341377	0.019328	0.197408	0.999736	-0.118062	0.024212	12.9501	1.32806e-16
GO_PHOTORECEPTOR_CONNECTING_CILIUM	Tumor	n.s.	-0.139172	0.14657	0.260689	0.999871	-0.0269073	0.44701	0.3125	0.991146	-0.42289	0.051342	1.21074	0.459198	-0.213423	0.10234	0.13603	0.999938	-0.119886	0.022517	4.20477	6.46369e-08
GO_LAMELLIPODIUM	Tumor	Cluster11	0.0995211	0.22664	0.0757156	1	0.122068	0.27208	0.308628	0.99175	0.152149	0.28688	3.55674	0.013416	0.0314634	0.42667	0.210047	0.999546	-0.205923	0.00026259	3.92525	1.82218e-07
GO_NADH_DEHYDROGENASE_COMPLEX	Tumor	Cluster11	-0.554266	2.6253e-06	0.474164	0.992829	-0.269547	0.08697	0.150588	0.999791	-0.0807236	0.38316	0.12944	0.998552	-0.339653	0.019857	0.224333	0.999742	-0.422987	6.9889e-14	4.66819	6.85284e-10
GO_DNA_DIRECTED_RNA_POLYMERASE_II_CORE_COMPLEX	Tumor	Cluster2	-0.468348	9.1692e-05	0.594453	0.96066	-0.399017	0.019615	0.0001	1	-0.418946	0.053136	0.310461	0.979318	-0.0601154	0.36188	0.114736	0.999989	-0.273183	1.7478e-06	4.78431	1.23134e-09
GO_CELL_CELL_JUNCTION	Tumor	n.s.	-0.334093	0.0048537	0.0297806	1	-0.100382	0.30918	0.251923	0.99767	0.254436	0.17081	0.484615	0.927553	-0.0773745	0.32449	0.0001	1	-0.284663	6.4085e-07	15.4286	1.92105e-19
GO_DNA_DIRECTED_RNA_POLYMERASE_I_COMPLEX	Tumor	Cluster2	-0.124135	0.17445	0.867836	0.718718	-0.0100182	0.48022	0.10114	0.999785	0.112301	0.33941	0.182099	0.992734	-0.145144	0.19569	0.319769	0.995334	-0.135242	0.011808	2.77251	6.58479e-05
GO_ANCHORING_JUNCTION	Tumor	n.s.	-0.0022332	0.4933	0.0840781	1	-0.118068	0.27876	1.4798	0.23679	-0.0417966	0.43893	3.94805	0.00804534	0.00493135	0.48845	0.324009	0.994891	-0.237218	3.0484e-05	2.05357	0.00306939
GO_ENDOPLASMIC_RETICULUM_GOLGI_INTERMEDIATE_COMPARTMENT_MEMBRANE	Tumor	Cluster2	-0.472234	7.9633e-05	0.131818	1	-0.372311	0.02791	0.358696	0.98858	-0.332581	0.10408	0.490161	0.924759	-0.444843	0.002902	0.110769	0.999992	-0.26545	3.35e-06	7.16388	2.96821e-13
GO_INTRINSIC_COMPONENT_OF_MITOCHONDRIAL_INNER_MEMBRANE	Tumor	Cluster2	-0.452882	0.00015811	0.717085	0.885443	-0.641539	0.00015519	0.163101	0.99961	-0.616282	0.0055069	0.303433	0.981167	-0.379076	0.010339	0.112071	0.999991	-0.266594	3.0464e-06	3.63585	1.72351e-07
GO_DYNEIN_COMPLEX	Tumor	Cluster2	-0.239502	0.033852	0.0667799	1	-0.149792	0.22791	0.273374	0.996021	-0.378417	0.074189	1.415	0.340587	-0.124832	0.23082	0.337035	0.99605	-0.260164	5.1666e-06	4.97426	8.65967e-10
GO_ORGANELLAR_LARGE_RIBOSOMAL_SUBUNIT	Tumor	Cluster2	-0.047135	0.36148	0.628478	0.938759	-0.553816	0.0013632	0.195088	0.998611	0.00992078	0.48546	0.362155	0.96281	-0.0480461	0.38882	0.292208	0.997571	-0.183224	0.0010409	3.10435	7.90169e-06
GO_DESMOSOME	Tumor	n.s.	-0.269162	0.01963	0.0001	1	-0.203336	0.15452	0.0641026	0.999995	-0.657609	0.0028147	0.599537	0.876547	-0.236863	0.079048	0.0444067	1	-0.292342	3.1934e-07	22.8092	1.38649e-24
GO_ORGANELLE_ENVELOPE_LUMEN	Tumor	Cluster2	-0.372281	0.001845	1.1655	0.354069	-0.27119	0.085614	0.0001	1	-0.14923	0.29061	0.141602	0.997703	-0.283466	0.044552	0.402706	0.990354	-0.336469	3.8651e-09	2.41389	0.000170317
GO_OUTER_MEMBRANE	Tumor	Cluster11	-0.445552	0.00020288	0.286789	0.999806	-0.320401	0.051619	0.181333	0.999156	-0.188557	0.24216	0.155372	0.996402	-0.518822	0.00050101	0.271186	0.998644	-0.193716	0.00056119	5.60631	1.68946e-10
GO_CIS_GOLGI_NETWORK	Tumor	Cluster2	-0.293619	0.012002	0.220848	0.999984	-0.025971	0.44884	0.0802544	0.999964	-0.677815	0.0019544	1.81267	0.184251	-0.236401	0.079466	0.1161	0.999987	-0.261512	4.6303e-06	5.125	3.77647e-10
GO_TRANS_GOLGI_NETWORK_TRANSPORT_VESICLE	Tumor	Cluster2	-0.0295896	0.41197	0.0376869	1	-0.334207	0.044209	0.932243	0.637176	-0.154776	0.28354	1.63889	0.248621	-0.342238	0.019069	0.299725	0.997065	-0.14508	0.0075563	3.50725	1.36929e-06
GO_NONMOTILE_PRIMARY_CILIUM	Tumor	Cluster11	-0.316105	0.0073641	0.509213	0.982182	-0.21404	0.14185	0.202523	0.998227	-0.177788	0.25503	2.17925	0.10759	-0.116865	0.24546	0.139511	0.999922	-0.139828	0.0096208	2.74975	5.82303e-05
GO_CELL_CORTEX	Tumor	Cluster2	-0.120394	0.18186	0.0367316	1	-0.0378133	0.42573	0.195088	0.998611	-0.00373495	0.49452	1.19574	0.468024	-0.0677869	0.34508	0.134336	0.999945	-0.13881	0.010073	7.85862	1.40841e-12
GO_INTRINSIC_COMPONENT_OF_MITOCHONDRIAL_MEMBRANE	Tumor	Cluster2	-0.349213	0.0033552	0.745173	0.859308	-0.525693	0.0024303	0.0802544	0.999964	-0.492689	0.026255	0.0001	1	-0.126406	0.22798	0.1161	0.999987	-0.195606	0.00050037	4.34967	8.35295e-09
GO_INTERMEDIATE_FILAMENT_CYTOSKELETON	Tumor	Cluster2	-0.0705484	0.29772	0.188679	0.999998	-0.514434	0.0030227	0.145612	0.999841	-0.441947	0.043269	0.89238	0.674657	-0.588558	6.3677e-05	0.608766	0.928194	-0.401086	1.513e-12	3.93083	1.64101e-08
GO_ACROSOMAL_VESICLE	Tumor	Cluster2	-0.0158013	0.45272	0.205026	0.999982	-0.0403842	0.42074	0.0915119	0.999897	-0.309844	0.12143	1.57838	0.270687	0.0370397	0.41385	0.288549	0.997793	-0.139636	0.009705	4.33764	3.04555e-08
GO_ENDOPLASMIC_RETICULUM_GOLGI_INTERMEDIATE_COMPARTMENT	Tumor	Cluster2	-0.46145	0.00011729	0.0591778	1	-0.39563	0.020542	0.342556	0.991302	-0.464519	0.034935	1.26	0.422523	-0.506899	0.00068312	0.105757	0.999995	-0.316469	3.1236e-08	6.89421	3.06098e-13
GO_CELL_BODY	Tumor	Cluster11	-0.220577	0.046598	0.0340553	1	-0.224136	0.13053	0.534188	0.935096	-0.0510774	0.42549	1.11111	0.520504	-0.394889	0.0077861	0.195007	0.999763	-0.169165	0.0022663	5.60631	1.68946e-10
GO_ACTIN_BASED_CELL_PROJECTION	Tumor	Cluster11	-0.00116622	0.4965	0.0402299	1	-0.254906	0.099715	0.801664	0.749411	-0.152625	0.28627	0.646589	0.832222	-0.0482378	0.38839	0.524272	0.953082	-0.284315	6.611e-07	3.8232	5.6785e-07
GO_PRE_AUTOPHAGOSOMAL_STRUCTURE_MEMBRANE	Tumor	Cluster2	-0.261287	0.022809	0.244108	0.999854	-0.104441	0.30208	0.507826	0.937021	-0.0894768	0.37088	0.690023	0.803689	-0.0412182	0.40431	0.341818	0.992694	-0.124547	0.018631	3.52344	3.15015e-06
GO_PRIMARY_CILIUM	Tumor	Cluster11	-0.200149	0.064268	0.25463	0.999768	-0.0156252	0.46917	0.112308	0.999559	-0.0806381	0.38328	1.4536	0.336105	-0.143741	0.19801	0.0783333	0.999978	-0.0991005	0.04897	4.9315	3.16041e-08
GO_RUFFLE	Tumor	Cluster11	-0.059551	0.32707	0.0367316	1	-0.0783576	0.34883	1.10721	0.483838	0.111805	0.34008	1.59818	0.263253	-0.19663	0.12172	0.584404	0.929695	-0.0986641	0.049717	2.68768	6.81523e-05
GO_MICROBODY_PART	Tumor	Cluster2	0.177634	0.089156	0.067608	1	-0.319356	0.052215	0.0001	1	-0.520998	0.019255	0.325203	0.975126	-0.057766	0.36708	0.0577957	0.999999	-0.16989	0.0021802	20.1	6.64876e-20
GO_MICROTUBULE_ORGANIZING_CENTER_PART	Tumor	Cluster2	-0.302944	0.0098433	0.941176	0.630588	-0.0090818	0.48207	0.0001	1	0.246896	0.1783	0.162963	0.995519	-0.391601	0.008268	0.46659	0.975311	-0.272411	1.8667e-06	2.58989	0.000104507
GO_PIGMENT_GRANULE	Tumor	Cluster2	-0.119882	0.18289	0.229269	0.999974	-0.353638	0.03518	1.97522	0.0701578	-0.166316	0.26908	1.07197	0.546277	-0.016393	0.46164	0.120325	0.999981	-0.221724	9.1931e-05	2.53333	0.000103037
GO_TRANSPORT_VESICLE	Tumor	Cluster2	-0.304493	0.009519	0.269726	0.999576	-0.231301	0.12286	1.17444	0.438708	-0.453272	0.038927	1.53656	0.302045	0.0541231	0.37518	0.270338	0.996869	-0.23926	2.621e-05	2.2569	0.0016082
GO_CELL_LEADING_EDGE	Tumor	Cluster11	-0.026145	0.42209	0.0807983	1	-0.134241	0.25221	0.780952	0.767245	-0.0312844	0.45422	2.91262	0.0348777	-0.0802746	0.31836	0.311526	0.996117	-0.280075	9.6213e-07	2.86481	3.66145e-05
GO_MITOCHONDRIAL_PROTEIN_COMPLEX	Tumor	Cluster2	-0.370258	0.0019477	0.642292	0.934375	-0.414339	0.015828	0.0851198	0.999942	-0.0749988	0.39126	0.0001	1	-0.321654	0.026109	0.267889	0.998772	-0.328166	9.3727e-09	4.03333	5.59819e-08
GO_TERMINAL_BOUTON	Tumor	n.s.	-0.283267	0.014853	0.151049	0.999999	0.192426	0.16813	0.0001	1	-0.237648	0.18773	1.97173	0.14556	-0.270884	0.052439	0.358297	0.993841	-0.0995058	0.048284	4.6125	6.48248e-09
GO_ANCHORED_COMPONENT_OF_PLASMA_MEMBRANE	Tumor	Cluster13	-0.16422	0.10696	0.0001	1	-0.171937	0.19557	0.168889	0.999494	0.526003	0.018181	0.513231	0.912681	-0.43623	0.0034764	0.181412	0.999879	-0.256222	7.0944e-06	12.2812	3.91716e-17
GO_COATED_MEMBRANE	Tumor	Cluster11	-0.341025	0.0041067	0.765812	0.83452	-0.0606116	0.38197	0.301087	0.992846	-0.0226496	0.46682	0.0001	1	-0.578627	8.7907e-05	0.284955	0.997996	-0.148633	0.0063904	2.9784	1.30545e-05
GO_CILIARY_BASAL_BODY	Tumor	Cluster2	-0.209733	0.055434	0.735646	0.868461	-0.0903865	0.32695	0.0001	1	-0.0278045	0.45929	0.507326	0.91584	-0.476637	0.0014299	0.325101	0.996997	-0.100015	0.047432	3.07246	3.86803e-06
GO_MICROBODY_LUMEN	Tumor	Cluster2	-0.341834	0.0040265	0.114286	1	-0.0594215	0.38422	0.222518	0.999036	-0.14442	0.2968	0.863309	0.696527	-0.346603	0.017795	0.273156	0.9993	-0.387071	9.6391e-12	5.95694	1.81082e-12
GO_METHYLOSOME	Tumor	Cluster2	-0.343015	0.0039118	0.782678	0.824224	-0.500068	0.0039514	0.254845	0.997482	-0.428296	0.048952	0.490161	0.924759	-0.346491	0.017827	0.31373	0.99773	-0.193868	0.00055606	2.48889	9.91288e-05
GO_GOLGI_CISTERNA_MEMBRANE	Tumor	Cluster2	-0.316422	0.0073118	0.0659649	1	-0.246024	0.10804	0.502981	0.950365	-0.0464161	0.43223	1.04694	0.563225	-0.238358	0.077705	0.332992	0.996392	-0.176865	0.0014903	4.6436	2.76243e-09
GO_ANCHORED_COMPONENT_OF_MEMBRANE	Tumor	Cluster11	-0.359412	0.0025893	0.0418719	1	-0.0232537	0.45417	1.03586	0.546888	0.304482	0.12577	0.98366	0.609151	-0.336608	0.02082	0.667003	0.873457	-0.257991	6.1572e-06	2.84701	5.5178e-05
GO_DENDRITE	Tumor	Cluster11	-0.181196	0.084812	0.0349174	1	-0.150083	0.22747	0.547431	0.92798	0.0974703	0.35976	0.564103	0.88379	-0.237241	0.078706	0.199849	0.999705	-0.119681	0.022702	6.64535	1.12361e-11
GO_ORGANELLE_SUBCOMPARTMENT	Tumor	Cluster2	-0.00457564	0.48628	0.224868	0.999943	-0.397196	0.020109	1.71765	0.138491	-0.238333	0.18703	0.933962	0.642873	-0.0556342	0.37182	0.412202	0.984525	-0.197672	0.00044089	2.12414	0.00194663
GO_BETA_CATENIN_BINDING	Tumor	Cluster5	-0.131186	0.16099	0.07106	1	-0.358433	0.033187	0.290254	0.994241	-0.155183	0.28303	1.97173	0.14556	-0.345641	0.01807	0.27454	0.998504	-0.22483	7.4124e-05	4.6125	6.48248e-09
GO_PHOSPHATE_TRANSMEMBRANE_TRANSPORTER_ACTIVITY	Tumor	n.s.	0.0268972	0.41987	0.6978	0.882965	-0.290119	0.071058	0.113831	0.999518	-0.202625	0.22584	0.727994	0.778399	-0.0391848	0.40895	0.361111	0.989653	-0.122495	0.020266	2.57075	0.000300232
GO_IONOTROPIC_GLUTAMATE_RECEPTOR_BINDING	Tumor	Cluster5	-0.0885831	0.25233	0.0659649	1	0.0271041	0.44662	0.270161	0.99631	-0.00265852	0.4961	0.146561	0.997278	-0.413834	0.0054459	0.183586	0.999864	-0.213749	0.00015763	10.5213	7.22444e-16
GO_UBIQUITIN_LIKE_PROTEIN_TRANSFERASE_ACTIVITY	Tumor	Cluster6	-0.0482102	0.35845	1.15011	0.38359	-0.204314	0.15333	0.0001	1	-0.270845	0.15514	0.194175	0.990554	0.253209	0.065253	0.156863	0.999781	-0.10554	0.038946	2.75304	9.85546e-05
GO_PHOSPHATIDYLINOSITOL_3_5_BISPHOSPHATE_BINDING	Tumor	n.s.	-0.0122182	0.46341	0.109867	1	-0.045011	0.4118	0.290254	0.994241	-0.503423	0.023409	1.50261	0.30114	0.192011	0.12746	0.0606481	0.999998	-0.136501	0.011169	6.08587	4.51205e-11
GO_PROTEIN_KINASE_C_BINDING	Tumor	Cluster5	-0.190622	0.074065	0.104508	1	-0.120591	0.27454	0.389508	0.98192	-0.516195	0.020331	1.07197	0.546277	-0.354876	0.015572	0.261458	0.998995	-0.228354	5.7849e-05	4.90022	1.30439e-09
GO_PROTEIN_COMPLEX_SCAFFOLD	Tumor	Cluster5	0.0457432	0.36541	0.0430198	1	0.0473743	0.40724	0.0001	1	-0.227194	0.19872	0.690023	0.803689	0.231258	0.084232	0.156863	0.999781	-0.104291	0.040748	11.9359	6.26746e-14
GO_AMINO_ACID_BINDING	Tumor	n.s.	-0.125454	0.17188	0.468	0.988917	0.0667029	0.37049	0.213084	0.997558	-0.118555	0.33095	0.946032	0.634585	-0.146364	0.19368	0.146862	0.999876	-0.124018	0.019042	3.51189	2.09262e-06
GO_OXIDOREDUCTASE_ACTIVITY_ACTING_ON_THE_CH_CH_GROUP_OF_DONORS	Tumor	Cluster6	-0.241403	0.032743	0.0635965	1	-0.315479	0.054473	0.485455	0.957978	-0.282644	0.14442	1.01091	0.588236	-0.243866	0.0729	0.113393	0.99999	-0.39278	4.5813e-12	6.31533	4.98135e-12
GO_PROTEIN_BINDING_INVOLVED_IN_CELL_ADHESION	Tumor	Cluster5	-0.616274	1.0169e-07	0.0001	1	-0.41821	0.014971	0.131892	0.999931	-0.49297	0.026177	0.401884	0.963374	-0.354628	0.015635	0.0434377	1	-0.308004	7.2322e-08	23.4706	3.88348e-25
GO_MAGNESIUM_ION_BINDING	Tumor	n.s.	-0.532694	7.0265e-06	1.1192	0.403164	-0.0882104	0.33087	0.0001	1	-0.418633	0.053281	0.126619	0.998712	-0.313751	0.02931	0.28588	0.998953	-0.420758	9.6534e-14	2.80683	9.72369e-06
GO_SIGNAL_SEQUENCE_BINDING	Tumor	n.s.	-0.371692	0.0018744	0.982993	0.577177	-0.19828	0.16074	0.181333	0.999156	-0.459818	0.036566	0.336905	0.9715	-0.259211	0.060665	0.443826	0.981759	-0.289617	4.0985e-07	2.13013	0.00126725
GO_OXIDOREDUCTASE_ACTIVITY_ACTING_ON_THE_CH_OH_GROUP_OF_DONORS_NAD_OR_NADP_AS_ACCEPTOR	Tumor	Cluster6	-0.245268	0.03058	0.0659649	1	-0.228091	0.12625	0.380346	0.984109	-0.198021	0.23112	0.317714	0.977308	-0.531954	0.00035136	0.183586	0.999864	-0.389645	6.9051e-12	8.2306	5.85259e-14
GO_ACID_AMINO_ACID_LIGASE_ACTIVITY	Tumor	Cluster6	-0.188395	0.076508	0.425607	0.995033	-0.0898054	0.32799	0.308628	0.99175	-0.0612862	0.41081	0.166957	0.995004	-0.252459	0.065844	0.134336	0.999945	-0.120397	0.02206	4.66443	9.9811e-09
GO_OXIDOREDUCTASE_ACTIVITY_ACTING_ON_NAD_P_H	Tumor	Cluster6	-0.613766	1.1757e-07	0.603147	0.96211	-0.231258	0.1229	0.0001	1	-0.480407	0.029816	0.25974	0.990477	-0.514009	0.00056858	0.0001	1	-0.511906	0	6.04334	1.13819e-12
GO_DEMETHYLASE_ACTIVITY	Tumor	Cluster6	-0.0152306	0.45442	1.235	0.289783	-0.213794	0.14213	0.089309	0.999915	-0.555982	0.012665	0.161017	0.995757	-0.209978	0.10613	0.281423	0.998181	-0.253469	8.8267e-06	2.30452	0.000503455
GO_ESTROGEN_RECEPTOR_BINDING	Tumor	Cluster5	-0.3152	0.0075155	1.052	0.489116	0.0431803	0.41533	0.279959	0.995382	-0.311019	0.12049	0.151762	0.99678	-0.303629	0.033857	0.433024	0.984383	-0.214489	0.00015006	2.06832	0.00173393
GO_ACTIN_BINDING	Tumor	Cluster5	-0.260412	0.023187	0.171963	0.999992	-0.04817	0.40571	0.613208	0.887605	0.461943	0.035822	0.630342	0.842711	-0.150523	0.18693	0.40684	0.985723	-0.326501	1.116e-08	3.62682	1.06072e-06
GO_PRENYLTRANSFERASE_ACTIVITY	Tumor	Cluster6	0.0393296	0.38371	0.455294	0.991136	-0.220417	0.13463	0.328704	0.9883	-0.143809	0.29759	0.177576	0.993465	-0.0266322	0.43783	0.223856	0.999231	-0.193271	0.00057649	3.94764	2.79113e-07
GO_INORGANIC_ANION_TRANSMEMBRANE_TRANSPORTER_ACTIVITY	Tumor	n.s.	-0.514302	1.5446e-05	0.147288	0.999999	-0.389561	0.022291	2.02523	0.0625653	-0.150873	0.28851	0.544231	0.895408	-0.161193	0.17027	0.349576	0.994834	-0.103265	0.042278	2.62086	6.83864e-05
GO_TRANSFERASE_ACTIVITY_TRANSFERRING_HEXOSYL_GROUPS	Tumor	Cluster6	-0.306219	0.0091681	0.0747521	1	-0.366683	0.029965	1.31481	0.326851	-0.460621	0.036283	1.18101	0.476834	-0.393671	0.0079618	0.20743	0.999592	-0.249264	1.2263e-05	3.40081	1.73638e-06
GO_HYDRO_LYASE_ACTIVITY	Tumor	Cluster6	-0.151868	0.12544	0.32625	0.999683	-0.389405	0.022337	0.240672	0.9983	-0.451851	0.039454	0.283598	0.98586	-0.298116	0.036556	0.163301	0.999957	-0.417598	1.5221e-13	5.38235	4.20903e-11
GO_KINASE_REGULATOR_ACTIVITY	Tumor	n.s.	-0.0400992	0.3815	0.345202	0.998589	0.0118454	0.47662	0.481605	0.94959	0.0572414	0.41661	0.0001	1	-0.263209	0.057746	0.42324	0.981854	-0.105111	0.039558	3.76197	8.05658e-07
GO_LYSOPHOSPHOLIPASE_ACTIVITY	Tumor	Cluster6	-0.346471	0.0035923	0.997783	0.557854	-0.284558	0.075135	0.632319	0.88498	-0.0481708	0.42969	0.144882	0.997427	0.0955027	0.28697	0.181412	0.999879	-0.366628	1.2325e-10	2.20238	0.000673653
GO_THIOLESTER_HYDROLASE_ACTIVITY	Tumor	Cluster6	-0.581272	6.9184e-07	1.23969	0.278627	-0.181611	0.18231	0.0766295	0.999976	-0.587569	0.0083466	0.490161	0.924759	0.100165	0.27764	0.110769	0.999992	-0.342632	1.9683e-09	2.48889	9.91288e-05
GO_CALCIUM_DEPENDENT_PROTEIN_BINDING	Tumor	Cluster5	-0.50013	2.7494e-05	0.0684498	1	-0.30248	0.062571	0.82265	0.736601	-0.412789	0.056026	1.0848	0.537729	-0.503366	0.00074726	1.00715	0.558991	-0.189701	0.00071355	2.49414	0.000135543
GO_ALCOHOL_BINDING	Tumor	Cluster5	-0.524206	1.0164e-05	0.111264	1	0.010352	0.47956	2.4733	0.0210164	-0.296164	0.13269	1.13834	0.503126	-0.367302	0.012665	0.199849	0.999705	-0.106774	0.037229	2.5	0.000157102
GO_PROTEIN_SERINE_THREONINE_PHOSPHATASE_ACTIVITY	Tumor	n.s.	-0.0818678	0.26881	1.12582	0.402595	-0.0742961	0.35633	0.188034	0.998916	-0.569573	0.010636	0.570955	0.879697	-0.0960414	0.28588	0.281423	0.998181	-0.194392	0.00053871	2.02994	0.00251849
GO_TRANSCRIPTION_FACTOR_ACTIVITY_RNA_POLYMERASE_II_TRANSCRIPTION_FACTOR_BINDING	Tumor	n.s.	-0.288345	0.01339	0.994779	0.56246	0.0324255	0.43622	0.0001	1	-0.258136	0.1672	0.371173	0.959432	-0.307071	0.032252	0.391342	0.988832	-0.137625	0.010623	2.42834	0.000308695
GO_HISTONE_DEMETHYLASE_ACTIVITY	Tumor	Cluster6	-0.0462219	0.36406	1.37101	0.183039	-0.239963	0.11399	0.0904011	0.999906	-0.487551	0.027704	0.162963	0.995519	-0.251838	0.066336	0.284955	0.997996	-0.274565	1.5526e-06	2.12684	0.00146803
GO_MACROLIDE_BINDING	Tumor	Cluster15	-0.0936719	0.2402	0.425308	0.993524	-0.0952634	0.31823	0.501076	0.94039	-0.120646	0.32813	0.9967	0.600491	-0.197531	0.12062	0.0742521	0.999987	-0.171605	0.0019881	3.28922	7.79807e-06
GO_PROTEIN_TRANSPORTER_ACTIVITY	Tumor	n.s.	-0.538715	5.3748e-06	1.12313	0.402938	-0.165181	0.20515	0.0001	1	-0.555109	0.012805	0.321429	0.976239	-0.370398	0.012015	0.258321	0.999092	-0.22781	6.0122e-05	2.57296	7.80224e-05
GO_BINDING_BRIDGING	Tumor	Cluster5	-0.233186	0.037751	0.232171	0.999969	0.00619975	0.48776	0.52139	0.941617	-0.670272	0.0022465	0.786111	0.747853	-0.143045	0.19917	0.52849	0.958203	-0.128779	0.015611	3.0475	6.12637e-06
GO_RAB_GTPASE_BINDING	Tumor	Cluster5	0.158497	0.11527	0.461584	0.990083	0.135592	0.25005	0.21037	0.997744	-0.267052	0.15869	0.63839	0.837531	0.184929	0.13659	0.144974	0.999889	-0.129859	0.014911	3.88508	3.98819e-07
GO_BETA_TUBULIN_BINDING	Tumor	Cluster5	-0.157977	0.11604	0.639254	0.92711	-0.28055	0.078175	0.350728	0.983577	-0.194692	0.23498	0.410714	0.94306	-0.0660624	0.34883	0.332739	0.993883	-0.100347	0.046885	2.63763	0.000154319
GO_INTRAMOLECULAR_TRANSFERASE_ACTIVITY	Tumor	Cluster6	-0.109007	0.20559	0.980973	0.579851	0.123803	0.2692	0.0001	1	0.206752	0.22116	0.876877	0.682798	-0.0459258	0.39361	0.386364	0.989722	-0.147531	0.0067339	2.16	0.00133954
GO_SCAFFOLD_PROTEIN_BINDING	Tumor	Cluster5	-0.498571	2.9249e-05	0.235123	0.999964	0.0693193	0.36559	0.832759	0.727449	-0.231156	0.19452	0.795518	0.741075	-0.398608	0.0072696	0.881678	0.690667	-0.217178	0.00012531	2.16425	0.00099989
GO_ELECTRON_CARRIER_ACTIVITY	Tumor	Cluster6	-0.253686	0.026266	0.338493	0.999263	-0.481397	0.0055066	0.534188	0.935096	-0.651452	0.0031297	1.48448	0.308917	-0.32839	0.023607	0.195007	0.999763	-0.238243	2.8263e-05	2.95455	1.14466e-05
GO_MANNOSYLTRANSFERASE_ACTIVITY	Tumor	Cluster6	-0.129139	0.16483	0.301975	0.99965	-0.32852	0.047157	0.714286	0.822945	-0.403675	0.060502	0.845029	0.705484	-0.294576	0.038377	0.682132	0.869743	-0.30535	9.3595e-08	2.26781	0.000646847
GO_TRANSFERASE_ACTIVITY_TRANSFERRING_GLYCOSYL_GROUPS	Tumor	Cluster6	-0.372361	0.0018411	0.509213	0.982182	-0.353547	0.035218	0.320455	0.989814	-0.287478	0.14015	0.614685	0.852689	-0.533252	0.00033898	0.497437	0.964492	-0.198255	0.0004253	2.56061	0.000157906
GO_WW_DOMAIN_BINDING	Tumor	Cluster5	0.307067	0.0089998	0.176623	0.999989	-0.279224	0.0792	0.213084	0.997558	0.283523	0.14363	1.30682	0.406108	0.44584	0.0028411	0.0001	1	-0.128437	0.015839	6.26573	2.20956e-10
GO_NAD_BINDING	Tumor	n.s.	-0.336629	0.0045678	0.544539	0.979532	-0.214096	0.14179	0.0001	1	-0.171668	0.26248	0.132346	0.998373	-0.480503	0.001306	0.29938	0.998451	-0.38725	9.4193e-12	4.53342	1.54993e-09
GO_PHOSPHOTRANSFERASE_ACTIVITY_PHOSPHATE_GROUP_AS_ACCEPTOR	Tumor	Cluster6	-0.292345	0.012325	0.0667799	1	-0.393074	0.021265	0.0001	1	-0.417586	0.053765	0.525328	0.906074	-0.213086	0.10271	0.258321	0.999092	-0.226082	6.7905e-05	10.3681	1.20838e-15
GO_TRANSCRIPTIONAL_REPRESSOR_ACTIVITY_RNA_POLYMERASE_II_TRANSCRIPTION_FACTOR_BINDING	Tumor	n.s.	-0.192925	0.071601	0.383478	0.99815	-0.00127724	0.49748	0.0841151	0.999947	-0.551432	0.013407	1.0848	0.537729	-0.206824	0.10968	0.345326	0.995273	-0.17703	0.0014768	3.51591	5.59766e-07
GO_TRANSLATION_INITIATION_FACTOR_BINDING	Tumor	Cluster5	-0.245526	0.03044	0.91141	0.667145	-0.245035	0.109	0.320455	0.989814	-0.0849694	0.37719	0.899083	0.667138	0.0796805	0.31961	0.218182	0.999376	-0.149455	0.0061442	2.09	0.00213318
GO_METAL_CLUSTER_BINDING	Tumor	Cluster5	-0.256564	0.02491	0.795455	0.806675	-0.00411157	0.49188	0.0851198	0.999942	0.510894	0.021569	0.153552	0.996596	-0.0226107	0.44716	0.438379	0.983116	-0.257632	6.3377e-06	2.80193	2.47362e-05
GO_INTRAMOLECULAR_OXIDOREDUCTASE_ACTIVITY_TRANSPOSING_S_S_BONDS	Tumor	Cluster6	-0.328261	0.0055707	1.05238	0.490204	-0.0845979	0.33741	0.429396	0.970238	-0.423744	0.050959	0.357764	0.964404	-0.261787	0.058772	0.20743	0.999592	-0.218215	0.00011683	2.09259	0.00185083
GO_HORMONE_BINDING	Tumor	Cluster5	-0.502046	2.547e-05	0.128369	0.999999	-0.00835007	0.48351	1.74094	0.13185	-0.0311755	0.45438	1.30682	0.406108	-0.156219	0.17792	0.319769	0.995334	-0.131392	0.013964	2.39732	0.000458473
GO_ORGANIC_ACID_BINDING	Tumor	Cluster5	0.0193279	0.44224	0.0001	1	-0.16825	0.20077	0.273374	0.996021	-0.592055	0.0078407	1.415	0.340587	-0.217843	0.097621	0.185796	0.999848	-0.230279	5.0443e-05	7.26807	7.13948e-13
GO_CARBOXYLIC_ESTER_HYDROLASE_ACTIVITY	Tumor	Cluster6	-0.0512319	0.34999	0.0571136	1	-0.202681	0.15532	0.235294	0.998551	-0.194785	0.23487	0.277372	0.987172	-0.324398	0.025066	0.159602	0.999966	-0.448651	1.4433e-15	11.0205	1.31101e-17
GO_UDP_GLYCOSYLTRANSFERASE_ACTIVITY	Tumor	Cluster6	-0.229966	0.039872	0.202393	0.999985	-0.423964	0.013766	2.15849	0.0461894	-0.428421	0.048897	0.845029	0.705484	-0.172907	0.15306	0.204859	0.999634	-0.144244	0.0078564	2.42159	0.000268242
GO_UBIQUITIN_LIKE_PROTEIN_LIGASE_ACTIVITY	Tumor	Cluster6	-0.1073	0.20929	0.78833	0.806384	-0.449977	0.0092596	0.102444	0.999765	0.108902	0.34404	0.184424	0.99234	0.249621	0.068116	0.232773	0.998951	-0.144075	0.0079184	3.18421	9.79783e-06
GO_PROLINE_RICH_REGION_BINDING	Tumor	Cluster5	-0.0453903	0.36641	0.326923	0.999182	0.123733	0.26932	0.205091	0.998078	-0.49114	0.026685	1.25743	0.432658	-0.133661	0.21515	0.401577	0.986837	-0.174313	0.0017156	3.14101	8.84432e-06
GO_OXIDOREDUCTASE_ACTIVITY_ACTING_ON_PAIRED_DONORS_WITH_INCORPORATION_OR_REDUCTION_OF_MOLECULAR_OXYGEN	Tumor	Cluster6	-0.349724	0.0033125	0.0613365	1	0.0643888	0.37484	0.354567	0.989324	-0.187847	0.243	0.976562	0.612688	-0.200635	0.11689	0.171041	0.999932	-0.189338	0.00072906	6.59938	1.25462e-12
GO_MOTOR_ACTIVITY	Tumor	n.s.	0.142715	0.14045	0.179021	0.999987	-0.09397	0.32053	0.0001	1	0.248911	0.17628	0.654945	0.826783	-0.163421	0.16691	0.42324	0.981854	-0.179578	0.0012806	5.52174	1.94526e-09
GO_LIGASE_ACTIVITY_FORMING_CARBON_NITROGEN_BONDS	Tumor	Cluster6	-0.355919	0.0028323	0.488225	0.989149	-0.324915	0.049101	0.172903	0.999399	-0.450554	0.039939	0.321429	0.976239	-0.36454	0.013269	0.337035	0.99605	-0.323847	1.4706e-08	3.62471	2.78299e-07
GO_OXIDOREDUCTASE_ACTIVITY_ACTING_ON_PEROXIDE_AS_ACCEPTOR	Tumor	Cluster6	-0.340732	0.0041362	0.100714	1	-0.473651	0.0062868	0.954386	0.617822	-0.395326	0.064815	1.81267	0.184251	-0.344219	0.018482	0.252199	0.999259	-0.255875	7.2935e-06	3.23981	1.67716e-06
GO_PHOSPHOLIPASE_A2_ACTIVITY	Tumor	Cluster6	0.00457262	0.48629	0.0571136	1	-0.0699355	0.36444	1.96032	0.0696459	-0.587628	0.0083398	1.21805	0.447499	-0.245265	0.071715	0.623077	0.919228	-0.39618	2.9218e-12	2.31598	0.000228193
GO_MYOSIN_V_BINDING	Tumor	Cluster5	-0.119603	0.18346	0.0367316	1	-0.436612	0.011394	0.195088	0.998611	-0.505094	0.022988	0.59224	0.866729	-0.277483	0.04818	0.210047	0.999546	-0.199935	0.00038323	8.93385	1.73275e-13
GO_TRANSLATION_REGULATOR_ACTIVITY	Tumor	n.s.	-0.270535	0.019115	0.355537	0.99916	-0.236578	0.1174	0.485455	0.957978	-0.179401	0.25308	0.501514	0.918904	-0.288473	0.04168	0.587903	0.934656	-0.294301	2.6648e-07	2.736	2.46744e-05
GO_NF_KAPPAB_BINDING	Tumor	Cluster5	0.108254	0.20721	0.391395	0.996878	-0.301833	0.062997	0.969231	0.60425	-0.282738	0.14433	0.0001	1	-0.0288166	0.43278	0.311526	0.996117	-0.126864	0.016922	3.09071	1.21128e-05
GO_MACROMOLECULE_TRANSMEMBRANE_TRANSPORTER_ACTIVITY	Tumor	n.s.	-0.54711	3.6671e-06	0.579587	0.967157	-0.374353	0.027192	0.0775148	0.999973	-0.647783	0.0033302	0.14	0.99783	-0.359716	0.01438	0.31746	0.997506	-0.277088	1.2487e-06	3.90799	4.54705e-08
GO_SECONDARY_ACTIVE_TRANSMEMBRANE_TRANSPORTER_ACTIVITY	Tumor	n.s.	-0.0473776	0.3608	0.545606	0.970587	-0.524819	0.0024725	1.00842	0.570162	-0.149141	0.29072	0.40027	0.947619	-0.0616655	0.35846	0.232773	0.998951	-0.115715	0.026549	2.35754	0.000592618
GO_COFACTOR_BINDING	Tumor	Cluster5	-0.0790569	0.27586	0.21283	0.99999	-0.250885	0.10343	0.0775148	0.999973	-0.263733	0.16183	0.303433	0.981167	-0.35602	0.015283	0.243379	0.999457	-0.489759	0	7.05983	4.76788e-13
GO_OXIDOREDUCTASE_ACTIVITY_ACTING_ON_CH_OH_GROUP_OF_DONORS	Tumor	Cluster6	-0.177118	0.089798	0.0001	1	-0.251009	0.10331	0.389508	0.98192	-0.203982	0.2243	0.325203	0.975126	-0.511477	0.00060726	0.188042	0.99983	-0.346403	1.293e-09	10.2168	2.01453e-15
GO_LIPASE_ACTIVITY	Tumor	Cluster6	0.364727	0.0022548	0.035809	1	-0.191551	0.16925	1.54684	0.198453	-0.187028	0.24397	0.353448	0.965937	-0.256431	0.062759	0.131034	0.999957	-0.181879	0.0011241	4.81055	4.53246e-09
GO_PROTEIN_BINDING_INVOLVED_IN_CELL_CELL_ADHESION	Tumor	Cluster5	-0.679276	1.6671e-09	0.0502608	1	-0.487461	0.0049537	0.131892	0.999931	-0.686445	0.0016585	0.246139	0.99262	-0.504315	0.00072953	0.0434377	1	-0.304312	1.0345e-07	19.683	7.82084e-24
GO_PROTEIN_SERINE_THREONINE_KINASE_ACTIVITY	Tumor	Cluster6	0.142345	0.14108	1.14539	0.384682	-0.150914	0.22621	0.463226	0.957541	0.336569	0.10122	0.0001	1	0.127303	0.22637	0.311526	0.996117	-0.195018	0.0005186	2.02144	0.00334252
GO_TRANSLATION_REGULATOR_ACTIVITY_NUCLEIC_ACID_BINDING	Tumor	Cluster15	-0.348756	0.0033937	0.393451	0.997615	-0.216317	0.13924	0.403832	0.978132	0.15508	0.28316	0.550743	0.891644	-0.371437	0.011803	0.541739	0.952204	-0.191617	0.00063665	2.75859	3.32533e-05
GO_CHROMATIN_BINDING	Tumor	Cluster5	-0.208894	0.056168	1.30625	0.231527	-0.177139	0.18837	0.0001	1	0.512169	0.021266	0.169006	0.994727	-0.120494	0.23873	0.21271	0.999495	-0.198532	0.00041811	2.46809	0.000236851
GO_MYOSIN_BINDING	Tumor	Cluster5	0.00625297	0.48126	0.165289	0.999995	-0.356859	0.033831	0.44585	0.964381	-0.245089	0.18012	1.22602	0.450359	-0.0110784	0.47406	0.215421	0.999438	-0.0989169	0.049283	4.13942	9.36697e-08
GO_OXIDOREDUCTASE_ACTIVITY_ACTING_ON_A_SULFUR_GROUP_OF_DONORS	Tumor	Cluster6	-0.491839	3.808e-05	0.873434	0.719101	-0.453957	0.0086918	0.610286	0.899875	-0.562094	0.011719	0.303433	0.981167	-0.360212	0.014263	0.175092	0.999914	-0.281049	8.8314e-07	2.3069	0.000317922
GO_FLAVIN_ADENINE_DINUCLEOTIDE_BINDING	Tumor	n.s.	-0.0186247	0.44433	0.745173	0.859308	-0.513225	0.0030929	0.375877	0.985112	-0.574488	0.0099677	1.03474	0.57162	-0.405969	0.0063323	0.329014	0.996707	-0.286531	5.4201e-07	2.07468	0.00148907
GO_TRANSFERASE_ACTIVITY_TRANSFERRING_ONE_CARBON_GROUPS	Tumor	Cluster6	-0.527318	8.8877e-06	1.3789	0.174312	-0.0214609	0.45769	0.0001	1	0.194129	0.23563	0.151762	0.99678	-0.155722	0.1787	0.433024	0.984383	-0.101103	0.045654	2.06832	0.00173393
GO_P53_BINDING	Tumor	Cluster5	-0.00313547	0.4906	0.90628	0.671784	0.114118	0.28543	0.0001	1	0.321298	0.11248	0.0001	1	-0.0961015	0.28576	0.152747	0.999825	-0.137744	0.010567	3.64145	1.60453e-06
GO_RNA_POLYMERASE_II_TRANSCRIPTION_COFACTOR_ACTIVITY	Tumor	n.s.	-0.212864	0.052759	0.673114	0.908304	0.184604	0.17832	0.0001	1	-0.207479	0.22034	0.385321	0.953857	-0.156284	0.17782	0.223856	0.999231	-0.142867	0.0083736	3.62682	1.06072e-06
GO_ENDORIBONUCLEASE_ACTIVITY	Tumor	Cluster6	-0.295359	0.011571	0.671345	0.918493	-0.172745	0.19444	0.267	0.996578	-0.359519	0.085707	0.314059	0.978334	-0.26085	0.059455	0.329014	0.996707	-0.285405	5.9967e-07	2.83144	1.58253e-05
GO_C_ACYLTRANSFERASE_ACTIVITY	Tumor	Cluster6	-0.246068	0.030146	0.534722	0.977646	-0.444135	0.010148	0.418904	0.973655	-0.130502	0.315	0.161017	0.995757	-0.17217	0.15411	0.281423	0.998181	-0.244554	1.7605e-05	3.25442	3.01064e-06
GO_RIBONUCLEASE_ACTIVITY	Tumor	Cluster6	-0.575814	9.1464e-07	1.39783	0.163114	-0.205913	0.15141	0.0851198	0.999942	0.141895	0.30007	0.153552	0.996596	-0.354061	0.01578	0.349576	0.994834	-0.254453	8.1661e-06	2.03571	0.00217436
GO_GLUTAMATE_RECEPTOR_BINDING	Tumor	Cluster5	0.0699698	0.29924	0.035809	1	-0.0952978	0.31817	0.424104	0.971992	0.0238416	0.46508	0.162963	0.995519	-0.127849	0.2254	0.204859	0.999634	-0.20161	0.00034516	9.20728	6.58489e-14
GO_OXIDOREDUCTASE_ACTIVITY_ACTING_ON_NAD_P_H_QUINONE_OR_SIMILAR_COMPOUND_AS_ACCEPTOR	Tumor	Cluster6	-0.618878	8.7346e-08	0.258362	0.999973	-0.145606	0.23433	0.140845	0.999879	-0.402227	0.061236	0.262575	0.989986	-0.463541	0.0019294	0.150814	0.999982	-0.478038	0	7.06225	4.41534e-14
GO_GTPASE_BINDING	Tumor	Cluster5	-0.0226817	0.4323	1.19649	0.333572	-0.174175	0.19246	0.102444	0.999765	0.0116201	0.48297	0.40027	0.947619	0.29217	0.039654	0.232773	0.998951	-0.168516	0.002346	2.19844	0.00139259
GO_CARBON_OXYGEN_LYASE_ACTIVITY	Tumor	Cluster6	-0.0749578	0.2863	0.488225	0.989149	-0.313165	0.055854	0.172903	0.999399	-0.320486	0.1131	0.525328	0.906074	-0.31642	0.028196	0.185796	0.999848	-0.314421	3.8366e-08	3.9063	7.35622e-08
GO_CELL_ADHESION_MOLECULE_BINDING	Tumor	Cluster5	-0.621824	7.3418e-08	0.0372051	1	-0.270352	0.086304	0.582645	0.907345	0.13867	0.30427	4.73016	0.00294493	-0.138413	0.20697	0.0653021	0.999996	-0.110147	0.03285	3.86425	2.61035e-07
GO_CADHERIN_BINDING	Tumor	Cluster5	-0.0472308	0.36121	0.0001	1	-0.218422	0.13686	0.251923	0.99767	-0.728309	0.0006887	0.976562	0.612688	-0.0129874	0.46959	0.0526094	1	-0.136206	0.011316	11.4815	3.07609e-17
GO_RNA_POLYMERASE_II_TRANSCRIPTION_FACTOR_BINDING	Tumor	Cluster5	-0.284448	0.014501	0.856838	0.737546	-0.246863	0.10724	0.276639	0.995713	-0.154811	0.2835	0.325203	0.975126	-0.33841	0.020246	0.341146	0.995677	-0.226131	6.7671e-05	2.37718	0.000259314
GO_MONOCARBOXYLIC_ACID_BINDING	Tumor	n.s.	-0.015492	0.45365	0.0324138	1	-0.17912	0.18567	0.38489	0.983046	-0.468939	0.033451	0.76776	0.761065	-0.425268	0.0043465	0.337035	0.99605	-0.312338	4.7211e-08	5.95238	2.98234e-11
GO_ISOMERASE_ACTIVITY	Tumor	Cluster6	-0.431446	0.00032278	0.982993	0.577177	-0.0608051	0.3816	0.0001	1	-0.139717	0.3029	0.550743	0.891644	-0.0939772	0.29005	0.271186	0.998644	-0.154248	0.0048689	2.58013	9.05859e-05
GO_PHOSPHOLIPASE_ACTIVITY	Tumor	Cluster6	0.299264	0.010652	0.0001	1	-0.193922	0.16622	1.38462	0.285511	-0.213682	0.21341	0.375804	0.957644	-0.124769	0.23093	0.218182	0.999376	-0.209295	0.00021123	4.88358	6.84755e-09
GO_PROTEIN_CHANNEL_ACTIVITY	Tumor	n.s.	-0.520376	1.1968e-05	0.751701	0.859764	-0.499522	0.003991	0.0001	1	-0.620859	0.0051353	0.265451	0.989472	-0.385272	0.0092663	0.152521	0.999979	-0.273633	1.6817e-06	4.04717	7.60821e-09
GO_HYDROLASE_ACTIVITY_ACTING_ON_ETHER_BONDS	Tumor	Cluster6	-0.332303	0.0050647	0.259381	0.999943	-0.371821	0.028084	0.485455	0.957978	-0.115553	0.335	0.141602	0.997703	-0.636955	1.1241e-05	0.491328	0.972503	-0.344515	1.597e-09	3.85	6.58102e-08
GO_LIGASE_ACTIVITY	Tumor	Cluster6	-0.506236	2.1513e-05	1.22368	0.293301	-0.0577374	0.38742	0.0001	1	-0.803075	8.9866e-05	0.484615	0.927553	-0.311898	0.030104	0.237726	0.99956	-0.435488	1.088e-14	2.37857	0.000188931
GO_COENZYME_BINDING	Tumor	Cluster5	-0.23665	0.03557	0.330236	0.999634	-0.000176548	0.49965	0.0001	1	-0.458595	0.036999	0.684343	0.820237	-0.392022	0.008205	0.165192	0.999952	-0.504177	0	5.76562	1.18461e-11
GO_DEFENSE_RESPONSE_TO_VIRUS	Myeloid&Stromal&Tcell	n.s.	-0.0961185	0.23448	0.805454	0.804644	-0.58345	0.00070038	59.6471	4.05015e-12	-0.579003	0.0093829	6.09023	0.000939039	-0.425458	0.00433	27.6697	3.65568e-14	-0.399055	1.9894e-12	0.133086	1
GO_RESPONSE_TO_INTERFERON_BETA	Myeloid&Stromal&Tcell	Cluster7	-0.172133	0.096177	0.561497	0.978112	-0.402491	0.018698	11.8594	8.02159e-08	-0.436863	0.045327	13.5912	2.34287e-05	-0.322733	0.025695	11.2806	5.60607e-10	-0.484792	0	0.216413	1
GO_BIOMINERAL_TISSUE_DEVELOPMENT	Stormal&Tcell	Cluster3	-0.203493	0.061072	1.18519	0.336892	-0.151949	0.22465	6.66383	5.27777e-06	-0.562591	0.011644	4.33036	0.00482207	-0.287368	0.042301	2.53239	0.00682623	-0.266612	3.0419e-06	0.276515	1
GO_RESPONSE_TO_VIRUS	Stormal&Tcell	n.s.	-0.164316	0.10682	0.915244	0.667823	-0.256486	0.098281	29.3803	7.0248e-11	-0.649314	0.0032453	6.3	0.000751693	-0.414489	0.0053772	8.62942	8.01643e-09	-0.401719	1.3883e-12	0.162385	1
GO_NEGATIVE_REGULATION_OF_NATURAL_KILLER_CELL_MEDIATED_IMMUNITY	Bcell&Myeloid&Tcell	Cluster8	-0.421841	0.00043787	2.58839	0.00065516	-0.475547	0.0060878	51.2121	4.44038e-11	-0.675952	0.0020236	2.87162	0.0360439	-0.384031	0.0094736	23.5806	8.56421e-13	-0.664269	0	0.0804118	1
GO_NEGATIVE_REGULATION_OF_CELL_KILLING	Bcell&Myeloid&Tcell	n.s.	-0.322375	0.0063854	3.16989	4.62874e-05	-0.51139	0.0032022	53.0078	2.60748e-11	-0.706516	0.0011082	2.26321	0.0883028	-0.363917	0.013408	79.563	4.15401e-16	-0.602864	0	0.0618756	1
GO_REGULATION_OF_CELL_ACTIVATION	Myeloid&Tcell	Cluster9	0.0512069	0.35006	4.10172	9.40187e-07	-0.457983	0.0081468	25.1923	6.99651e-10	-0.468285	0.033668	1.02282	0.57893	-0.311457	0.030295	7.36508	9.26444e-08	-0.509407	0	0.10101	1
GO_ANTIGEN_PROCESSING_AND_PRESENTATION_OF_PEPTIDE_OR_POLYSACCHARIDE_ANTIGEN_VIA_MHC_CLASS_II	Myeloid&Tcell	n.s.	0.105626	0.21296	6.7057	1.30964e-10	-0.406597	0.01766	12.5752	3.71862e-08	-0.894339	1.4847e-06	1.12714	0.505701	-0.489183	0.0010613	2.6985	0.00358971	-0.281806	8.2611e-07	0.115485	1
GO_RESPONSE_TO_TYPE_I_INTERFERON	Myeloid&Tcell	Cluster7	-0.303342	0.009759	0.871529	0.730149	-0.591897	0.00057252	21.7657	5.62928e-09	-0.658112	0.0027902	3.44713	0.0176465	-0.690397	1.131e-06	11.5765	1.53398e-09	-0.762799	5.5511e-17	0.210231	1
GO_NEGATIVE_REGULATION_OF_REGULATED_SECRETORY_PATHWAY	Myeloid&Tcell	n.s.	-0.319166	0.0068712	1.52475	0.100102	-0.520514	0.0026892	4.58679	0.000184115	0.0224127	0.46717	0.153552	0.996596	-0.343368	0.018732	4.08053	6.2369e-05	-0.192292	0.00061144	0.345927	0.999999
GO_RESPONSE_TO_INTERFERON_ALPHA	Myeloid&Tcell	Cluster7	-0.579866	7.4382e-07	0.317191	0.999897	-0.352457	0.035684	10.4658	3.91698e-07	0.342361	0.097142	7.38702	0.000509906	-0.482222	0.0012539	12.4062	4.73179e-10	-0.627786	0	0.31999	1
GO_POSITIVE_REGULATION_OF_SMOOTH_MUSCLE_CELL_PROLIFERATION	Myeloid&Tcell	Cluster9	-0.00686252	0.47943	1.51064	0.102671	-0.424399	0.013679	5	8.68706e-05	-0.295548	0.13321	0.732804	0.78611	-0.281277	0.045854	2.57708	0.00559935	-0.303312	1.1389e-07	0.361419	0.999999
GO_DEFENSE_RESPONSE_TO_OTHER_ORGANISM	Myeloid&Tcell	n.s.	-0.0478985	0.35933	0.964103	0.602731	-0.421266	0.014321	59.6471	4.05015e-12	-0.527257	0.017919	2.52416	0.0590246	-0.39949	0.0071515	27.6697	3.65568e-14	-0.485131	0	0.140449	1
GO_B_CELL_ACTIVATION	Myeloid&Tcell	n.s.	-0.0897306	0.24957	6.60617	1.26616e-10	-0.35828	0.03325	3.125	0.00421977	-0.0599062	0.41279	0.519231	0.909426	-0.301194	0.035029	5.71895	1.037e-06	-0.165316	0.0027771	0.125791	1
GO_POSITIVE_REGULATION_OF_CELL_ACTIVATION	Myeloid&Tcell	Cluster9	0.115491	0.19187	5.47059	6.92142e-09	-0.466861	0.0070441	16.1231	1.01877e-08	-0.353233	0.089787	0.562222	0.899147	-0.464155	0.001903	8.91705	9.78786e-09	-0.541655	1.6653e-16	0.0931858	1
GO_INTERFERON_GAMMA_MEDIATED_SIGNALING_PATHWAY	Myeloid&Tcell	Cluster7	-0.135242	0.15356	6.42857	5.80292e-10	-0.437742	0.011199	47.3237	1.47298e-10	-0.795523	0.00011445	2.03571	0.126295	-0.569462	0.0001173	9.56219	8.68717e-09	-0.68061	0	0.0602727	1
GO_ACTIVATION_OF_IMMUNE_RESPONSE	Myeloid&Tcell	Cluster8	0.0804275	0.27241	11.2835	1.54041e-14	-0.43144	0.01232	51.2121	4.44038e-11	-0.556854	0.012527	0.742721	0.787365	-0.313599	0.029375	16.962	1.52741e-11	-0.411338	3.6904e-13	0.0440595	1
GO_REGULATION_OF_HOMOTYPIC_CELL_CELL_ADHESION	Myeloid&Tcell	n.s.	-0.0332098	0.40141	2.91667	0.000144453	-0.327838	0.04752	25.1923	6.99651e-10	-0.465834	0.034489	0.766667	0.769523	-0.341871	0.019179	6.24672	6.17532e-07	-0.585138	0	0.140673	1
GO_POSITIVE_REGULATION_OF_STRIATED_MUSCLE_CELL_DIFFERENTIATION	Myeloid&Tcell	Cluster3	-0.124683	0.17338	1.17372	0.3519	-0.372951	0.027683	7.22294	2.16887e-06	-0.276223	0.1502	1.59818	0.263253	-0.297099	0.037072	3.5049	0.000348539	-0.220623	9.9152e-05	0.281659	1
GO_MHC_CLASS_II_PROTEIN_COMPLEX	Myeloid&Tcell	Cluster13	-0.386175	0.00126	na	1.62025e-23	-0.79434	3.7739e-07	36.1463	6.97566e-09	-0.810013	7.1305e-05	0.71413	0.814885	-0.78463	4.5398e-09	11.8232	7.75945e-09	-0.815752	0	0.0373078	1
GO_MHC_CLASS_II_RECEPTOR_ACTIVITY	Myeloid&Tcell	n.s.	-0.492263	3.7458e-05	na	5.27247e-24	-0.802533	2.3815e-07	37.3043	4.52964e-09	-0.779127	0.00018737	0.551948	0.9142	-0.758457	2.6903e-08	9.3729	4.56626e-08	-0.841115	0	0.0421273	1
GO_CYSTEINE_TYPE_ENDOPEPTIDASE_INHIBITOR_ACTIVITY	Myeloid&Tcell	n.s.	-0.242871	0.031908	1.34211	0.198001	-0.509178	0.0033383	4.41376	0.000259809	-0.256734	0.16856	0.148267	0.997121	-0.405441	0.006396	3.4625	0.000365015	-0.10127	0.045385	0.406075	0.999985
GO_REGULATION_OF_INTERLEUKIN_4_PRODUCTION	Bcell&Tcell	Cluster12	-0.300783	0.010312	10.85	4.11668e-14	-0.32526	0.048912	na	1.42149e-12	-0.621784	0.0050627	0.96	0.625793	-0.384026	0.0094744	16.3711	2.92165e-11	-0.454603	7.2164e-16	0.0410256	1
GO_POSITIVE_REGULATION_OF_ERYTHROCYTE_DIFFERENTIATION	Bcell&Tcell	Cluster3	-0.308036	0.0088108	2.91883	0.000166147	-0.377619	0.026074	0.617512	0.895088	-0.312624	0.11922	1.35	0.372996	-0.321898	0.026015	2.90909	0.00194706	-0.260834	4.8931e-06	0.379462	0.999997
GO_REGULATION_OF_ALPHA_BETA_T_CELL_ACTIVATION	Bcell&Tcell	n.s.	-0.379771	0.0015052	9.45997	1.45094e-13	-0.12457	0.26793	4.22222	0.00041041	-0.344457	0.095694	1.51014	0.289683	-0.360263	0.014251	4.60434	1.65695e-05	-0.466286	1.1102e-16	0.0926724	1
GO_NEGATIVE_REGULATION_OF_LEUKOCYTE_PROLIFERATION	Bcell&Tcell	Cluster9	-0.31824	0.0070173	7.21042	4.90998e-11	-0.295203	0.067472	na	5.60516e-13	-0.653627	0.0030153	1.012	0.586871	-0.344401	0.018429	13.3161	1.37893e-10	-0.332768	5.7552e-09	0.051826	1
GO_CELLULAR_RESPONSE_TO_INTERFERON_GAMMA	Bcell&Tcell	Cluster7	-0.282787	0.014997	8.61908	4.49312e-12	-0.482962	0.0053591	na	5.91114e-12	-0.738811	0.00053898	3.41139	0.0185563	-0.526741	0.0004052	9.13527	1.79813e-08	-0.691519	5.5511e-17	0.042885	1
GO_HUMORAL_IMMUNE_RESPONSE	Bcell&Tcell	Cluster7	-0.500119	2.7506e-05	4.73077	9.30277e-08	-0.25153	0.10283	na	8.16451e-13	-0.350702	0.091465	1.68667	0.218213	-0.485987	0.0011462	10.374	2.29595e-09	-0.533295	0	0.0666041	1
GO_REGULATION_OF_ERYTHROCYTE_DIFFERENTIATION	Bcell&Tcell	Cluster3	-0.244332	0.031093	2.44895	0.00157703	-0.139127	0.24444	0.812712	0.745566	0.048328	0.42947	1.87853	0.167062	-0.386956	0.0089913	2.74843	0.00334224	-0.250114	1.148e-05	0.378871	0.999996
GO_HUMORAL_IMMUNE_RESPONSE_MEDIATED_BY_CIRCULATING_IMMUNOGLOBULIN	Bcell&Tcell	n.s.	-0.606332	1.7947e-07	10.3178	6.00802e-14	0.0807444	0.34444	53.0078	2.60748e-11	-0.155732	0.28233	1.7415	0.200331	-0.610444	3.0107e-05	4.63566	1.76958e-05	-0.543796	1.1102e-16	0.0579002	1
GO_NEGATIVE_REGULATION_OF_CELL_ACTIVATION	Bcell&Tcell	Cluster9	-0.315584	0.0074509	4.26239	4.89578e-07	0.000145921	0.49971	26.0827	4.201e-10	-0.546719	0.01421	0.791589	0.75078	-0.365166	0.01313	11.1446	6.89222e-10	-0.386283	1.067e-11	0.0889474	1
GO_RESPONSE_TO_INTERFERON_GAMMA	Bcell&Tcell	Cluster7	-0.323828	0.0061753	2.27281	0.00287034	-0.540208	0.0018145	na	1.70578e-12	-0.70388	0.0011706	3.67152	0.0129221	-0.639058	1.0354e-05	16.1802	3.61474e-11	-0.702679	0	0.0879245	1
GO_NEGATIVE_REGULATION_OF_HOMOTYPIC_CELL_CELL_ADHESION	Bcell&Tcell	n.s.	-0.328907	0.005487	2.5575	0.000786356	-0.0523921	0.39761	58.9333	4.91064e-12	-0.643076	0.0036025	1.12714	0.505701	-0.307284	0.032155	9.82759	2.01776e-09	-0.417706	1.5005e-13	0.109183	1
GO_MHC_PROTEIN_COMPLEX	Bcell&Tcell	Cluster13	-0.58824	4.8086e-07	105.125	3.91206e-22	-0.749905	3.3481e-06	na	9.71168e-11	-0.792611	0.00012532	1.26404	0.41622	-0.752522	3.9056e-08	26.7715	1.62245e-11	-0.863284	0	0.0224521	1
GO_LUMENAL_SIDE_OF_MEMBRANE	Bcell&Tcell	n.s.	-0.434412	0.00029324	5.11492	3.10414e-08	-0.532163	0.0021369	na	4.16853e-12	-0.534488	0.016464	0.901863	0.670469	-0.493651	0.00095177	9.34559	1.25343e-08	-0.727526	0	0.0815633	1
GO_ENDOCYTIC_VESICLE_MEMBRANE	Bcell&Tcell	Cluster2	-0.401862	0.00080287	2.21429	0.00389628	-0.430705	0.012457	na	2.13777e-13	-0.546881	0.014182	2.36318	0.0755908	-0.457378	0.0022128	2.87649	0.00205629	-0.559211	5.5511e-17	0.159777	1
GO_CLATHRIN_COATED_ENDOCYTIC_VESICLE	Bcell&Tcell	Cluster2	-0.323774	0.006183	11.9883	9.89741e-15	-0.196009	0.16358	47.8551	1.24549e-10	-0.405072	0.0598	0.346871	0.98027	-0.545978	0.00023667	4.17918	6.07818e-05	-0.620563	0	0.0864469	1
GO_CLATHRIN_COATED_ENDOCYTIC_VESICLE_MEMBRANE	Bcell&Tcell	Cluster2	-0.480642	5.8353e-05	15.4286	3.11184e-16	-0.318597	0.052652	45.2727	2.84933e-10	-0.354268	0.089106	1.15706	0.484068	-0.724678	1.9732e-07	3.44329	0.000432904	-0.65553	0	0.0703826	1
GO_DNA_BINDING_BENDING	Bcell&Tcell	Cluster15	-0.318537	0.0069701	7.0404	3.50131e-11	-0.306359	0.060068	0.166929	0.999536	-0.0789163	0.38571	0.507326	0.91584	-0.493796	0.00094838	2.94657	0.00174069	-0.240191	2.4453e-05	0.321114	1
GO_NITRIC_OXIDE_SYNTHASE_BINDING	Bcell&Tcell	Cluster5	-0.223135	0.044683	4.25401	4.82353e-07	0.0578948	0.38712	5.38333	4.8998e-05	-0.160002	0.27695	2.07634	0.119142	-0.284505	0.043944	5.62671	1.46897e-06	-0.193422	0.00057126	0.115488	1
GO_CYSTEINE_TYPE_ENDOPEPTIDASE_INHIBITOR_ACTIVITY_INVOLVED_IN_APOPTOTIC_PROCESS	Bcell&Tcell	n.s.	-0.225654	0.042858	4.61073	1.51509e-07	-0.404727	0.018127	1.87917	0.0921218	-0.127116	0.31949	0.166957	0.995004	-0.44286	0.0030264	3.5049	0.000348539	-0.119096	0.023238	0.240448	1
GO_PEPTIDE_ANTIGEN_BINDING	Bcell&Tcell	n.s.	-0.48849	4.3333e-05	8.1039	1.85372e-11	-0.252676	0.10176	na	1.38836e-11	-0.752201	0.00038775	1.09914	0.524114	-0.59976	4.3695e-05	10.8169	4.71753e-09	-0.800644	0	0.0598086	1
GO_INOSITOL_TRISPHOSPHATE_KINASE_ACTIVITY	Bcell&Tcell	Cluster6	-0.326588	0.0057926	2.3073	0.00364684	-0.234348	0.11969	1.67243	0.152355	-0.175591	0.25769	0.380519	0.955786	-0.451594	0.0025108	2.90258	0.00232168	-0.0594592	0.16075	0.390379	0.999988
GO_MHC_CLASS_I_PROTEIN_BINDING	Bcell&Tcell	Cluster5	-0.414319	0.00055254	2.48387	0.00135663	-0.230689	0.1235	2.76084	0.0101814	-0.660087	0.0026954	0.786111	0.747853	-0.386663	0.0090387	4.57072	1.6544e-05	-0.210804	0.00019141	0.247987	1
GO_POSITIVE_REGULATION_OF_CALCIUM_ION_TRANSPORT	Tcell	n.s.	-0.157065	0.11741	0.167824	0.999999	-0.282861	0.076412	2.90254	0.00700812	-0.505264	0.022945	2.89286	0.0340253	-0.426258	0.0042609	2.80062	0.00270004	-0.253251	8.9793e-06	0.787172	0.884375
GO_REGULATION_OF_LEUKOCYTE_PROLIFERATION	Tcell	Cluster9	-0.078905	0.27624	2.03333	0.00940378	-0.31246	0.05628	28.3333	1.21937e-10	-0.442448	0.04307	0.853896	0.703638	-0.33629	0.020922	7.04653	1.08489e-07	-0.489342	0	0.156156	1
GO_RESPONSE_TO_ELECTRICAL_STIMULUS	Tcell	Cluster7	-0.407119	0.00068694	1.36032	0.185943	0.0769388	0.35144	4.47037	0.000231945	0.327975	0.10746	1.07197	0.546277	-0.329002	0.02339	2.43483	0.00914037	-0.228387	5.7717e-05	0.378871	0.999996
GO_POSITIVE_REGULATION_OF_CATION_CHANNEL_ACTIVITY	Tcell	n.s.	-0.0414839	0.37754	5.21327	1.30849e-08	-0.0283739	0.44414	10.5983	9.74213e-08	-0.572314	0.010259	1.63333	0.240924	-0.431975	0.0037945	5.77068	1.04459e-06	-0.288307	4.6165e-07	0.086857	1
GO_REGULATION_OF_INTERLEUKIN_10_PRODUCTION	Tcell	Cluster12	0.0469292	0.36206	15.6923	3.3032e-17	0.0513752	0.39956	53.0078	2.60748e-11	-0.207934	0.21983	0.556291	0.90258	-0.373473	0.011397	10.75	1.26749e-09	-0.400839	1.5642e-12	0.0437387	1
GO_LYMPHOCYTE_COSTIMULATION	Tcell	n.s.	-0.0301196	0.41042	28.5577	1.30464e-19	-0.0920233	0.32401	43.8082	4.62052e-10	-0.340099	0.09872	0.642352	0.858654	-0.371257	0.01184	5.14198	8.43677e-06	-0.579452	0	0.0572941	1
GO_NEGATIVE_REGULATION_OF_CALCIUM_ION_DEPENDENT_EXOCYTOSIS	Tcell	n.s.	-0.0963438	0.23395	0.89876	0.683006	-0.205299	0.15214	0.932243	0.637176	-0.182853	0.24894	0.887879	0.675021	-0.344172	0.018495	5.98974	5.39066e-07	-0.174489	0.0016991	0.527407	0.998265
GO_DETECTION_OF_OTHER_ORGANISM	Tcell	n.s.	-0.121632	0.17939	17.6667	7.77592e-17	-0.286277	0.073857	na	1.17293e-11	-0.663364	0.0025438	1.87369	0.163314	-0.315682	0.0285	14.2607	3.39161e-10	-0.751067	0	0.031033	1
GO_LEUKOCYTE_MEDIATED_IMMUNITY	Tcell	n.s.	0.166375	0.10394	9.93506	2.96881e-14	0.0819803	0.34218	14.7409	4.29074e-09	0.00557082	0.49183	0.296619	0.982867	-0.31744	0.027779	3.16406	0.00087038	-0.276595	1.3032e-06	0.0930834	1
GO_B_CELL_MEDIATED_IMMUNITY	Tcell	n.s.	-0.161699	0.11056	36.25	1.05831e-22	-0.079933	0.34593	25.4845	5.9101e-10	-0.0107736	0.48421	0.774863	0.763375	-0.535392	0.00031942	3.5787	0.000263917	-0.529027	0	0.0527035	1
GO_POSITIVE_REGULATION_OF_RELEASE_OF_SEQUESTERED_CALCIUM_ION_INTO_CYTOSOL	Tcell	n.s.	-0.00427833	0.48717	1.03807	0.506435	-0.257845	0.09706	3.20455	0.00353137	-0.644696	0.0035069	1.87853	0.167062	-0.388748	0.0087062	6.75666	1.14998e-07	-0.229526	5.3227e-05	0.295283	1
GO_ANATOMICAL_STRUCTURE_MATURATION	Tcell	Cluster3	-0.318688	0.0069463	0.620061	0.943721	0.165559	0.20461	1.56679	0.190316	0.0472882	0.43097	2.07172	0.125726	-0.388061	0.0088147	2.70813	0.00406612	-0.149322	0.0061835	0.652482	0.97697
GO_POSITIVE_REGULATION_OF_LEUKOCYTE_DIFFERENTIATION	Tcell	Cluster3	0.0588325	0.32902	0.81136	0.781103	-0.257418	0.097442	3.51171	0.00198495	0.00427606	0.49373	1.818	0.193632	-0.291839	0.039832	3.57918	0.0003187	-0.065037	0.13906	0.399762	0.999976
GO_POSITIVE_REGULATION_OF_CALCIUM_MEDIATED_SIGNALING	Tcell	Cluster8	-0.0643087	0.31423	2.31635	0.00265196	-0.19787	0.16125	6.88199	4.86864e-06	-0.0157799	0.47687	0.473776	0.932884	-0.442534	0.0030473	5.15152	4.07573e-06	-0.196044	0.00048719	0.210366	1
GO_RESPONSE_TO_BACTERIUM	Tcell	n.s.	-0.133281	0.15713	1.6875	0.045379	-0.118951	0.27728	na	9.63643e-14	-0.232002	0.19363	1.46111	0.311632	-0.285717	0.043243	6.87582	1.55662e-07	-0.505558	0	0.146776	1
GO_POSITIVE_REGULATION_OF_CALCIUM_ION_TRANSMEMBRANE_TRANSPORT	Tcell	n.s.	-0.0587138	0.32935	0.620061	0.943721	-0.011328	0.47764	1.09319	0.49536	-0.407366	0.058661	1.57838	0.270687	-0.456651	0.0022484	2.70813	0.00406612	-0.234695	3.6673e-05	0.761419	0.905156
GO_VASODILATION	Tcell	n.s.	-0.621818	7.3444e-08	1.3377	0.192251	-0.360012	0.03255	na	7.86647e-14	-0.242516	0.18273	2.49635	0.0615847	-0.287802	0.042057	3.45935	0.000357721	-0.460392	1.6653e-16	0.19588	1
GO_REGULATION_OF_LYMPHOCYTE_DIFFERENTIATION	Tcell	Cluster3	-0.00233935	0.49299	0.879433	0.699269	-0.195288	0.16449	2.59909	0.0197636	0.432291	0.047237	1.17603	0.490678	-0.368757	0.012356	4.97985	8.57988e-06	0.0570251	0.17087	0.384797	0.999977
GO_POSITIVE_REGULATION_OF_PHAGOCYTOSIS	Tcell	n.s.	-0.261685	0.022639	1.07869	0.453301	-0.139146	0.24441	14.1969	7.22073e-09	0.491699	0.026529	4.8928	0.00267514	-0.567361	0.00012518	6.76239	1.40661e-07	-0.36499	1.5003e-10	0.175034	1
GO_INFLAMMATORY_RESPONSE_TO_ANTIGENIC_STIMULUS	Tcell	Cluster7	-0.0422515	0.37534	7.84218	5.43519e-12	-0.218423	0.13686	3.6312	0.0013505	-0.357007	0.087322	0.438296	0.949044	-0.371306	0.01183	7.31384	6.22984e-08	-0.252342	9.645e-06	0.111059	1
GO_ADAPTIVE_IMMUNE_RESPONSE	Tcell	Cluster7	0.0273023	0.41868	14.8526	3.5625e-17	-0.221968	0.13291	57.541	7.18699e-12	-0.397755	0.063539	1.10282	0.522194	-0.285877	0.04315	3.37771	0.000455603	-0.382628	1.7028e-11	0.0587503	1
GO_POSITIVE_REGULATION_OF_CALCIUM_ION_TRANSPORT_INTO_CYTOSOL	Tcell	n.s.	0.0290012	0.4137	1.73445	0.0410408	-0.216901	0.13858	3.72893	0.00108096	-0.626551	0.0047011	1.85621	0.172692	-0.327555	0.023906	7.71818	1.9692e-08	-0.279987	9.6965e-07	0.200332	1
GO_DETECTION_OF_BIOTIC_STIMULUS	Tcell	Cluster7	0.0431708	0.37272	4.94118	4.85585e-08	-0.134584	0.25166	na	1.70578e-12	-0.669551	0.0022762	1.61688	0.243258	-0.372293	0.011631	4.94	1.00994e-05	-0.716852	0	0.0879245	1
GO_REGULATION_OF_CYTOKINE_BIOSYNTHETIC_PROCESS	Tcell	Cluster1	0.11081	0.20171	1.02273	0.529042	-0.263323	0.09224	7.01149	2.73082e-06	0.0220964	0.46763	0.680995	0.809665	-0.374833	0.011133	2.83977	0.00310165	-0.0589776	0.16272	0.370076	0.999994
GO_REGULATION_OF_CELL_CELL_ADHESION	Tcell	n.s.	-0.0167378	0.44994	3.02885	8.7057e-05	-0.165815	0.20424	16.5	7.40683e-09	-0.327835	0.10757	1.05616	0.554838	-0.307275	0.032159	2.84308	0.00228126	-0.5502	0	0.1807	1
GO_ADENYLATE_CYCLASE_MODULATING_G_PROTEIN_COUPLED_RECEPTOR_SIGNALING_PATHWAY	Tcell	Cluster8	0.0420853	0.37582	3.16856	5.30681e-05	0.179591	0.18503	15.3154	2.51315e-09	0.0936785	0.36502	1.77055	0.1962	-0.345191	0.018199	2.57708	0.00559935	-0.258574	5.8751e-06	0.151889	1
GO_POSITIVE_REGULATION_OF_CELL_CELL_ADHESION	Tcell	n.s.	0.0016974	0.49491	2.80996	0.000235042	-0.289956	0.071175	na	8.16451e-13	-0.332749	0.10396	0.538961	0.912339	-0.384518	0.0093917	5.17328	5.60021e-06	-0.604338	0	0.149537	1
GO_POSITIVE_REGULATION_OF_CATION_TRANSMEMBRANE_TRANSPORT	Tcell	n.s.	0.0216983	0.43521	1.27257	0.250269	0.024688	0.45136	7.32468	2.41653e-06	-0.556013	0.01266	1.01091	0.588236	-0.400216	0.0070556	6.31818	2.98676e-07	-0.295634	2.3542e-07	0.243118	1
GO_ADENYLATE_CYCLASE_INHIBITING_G_PROTEIN_COUPLED_RECEPTOR_SIGNALING_PATHWAY	Tcell	Cluster8	-0.123966	0.17478	1.93939	0.0160002	-0.146966	0.23223	72	1.85295e-13	-0.10325	0.35178	1.35	0.372996	-0.315607	0.028532	4.80697	9.09004e-06	-0.228281	5.8151e-05	0.143818	1
GO_REGULATION_OF_PHAGOCYTOSIS	Tcell	n.s.	-0.15264	0.12422	1.73445	0.0410408	0.0492241	0.40368	5.25926	5.32846e-05	0.484327	0.028643	5.50957	0.00129994	-0.39573	0.0076668	6.66545	1.39778e-07	-0.283717	6.9726e-07	0.153203	1
GO_VIRAL_LATENCY	Tcell	n.s.	0.391053	0.0010978	1.29778	0.242521	-0.557058	0.0012712	0.995098	0.581642	-0.0771502	0.38821	0.395194	0.949776	-0.326055	0.024451	3.42469	0.000483643	-0.0230356	0.35057	0.586957	0.992259
GO_IMMUNE_RESPONSE_REGULATING_CELL_SURFACE_RECEPTOR_SIGNALING_PATHWAY	Tcell	Cluster8	0.104745	0.2149	6.60504	1.50317e-10	-0.243331	0.11066	5.31921	5.52029e-05	-0.258755	0.1666	0.902357	0.667192	-0.366837	0.012765	8.85023	5.35532e-09	-0.333535	5.3018e-09	0.0886898	1
GO_REGULATION_OF_ALCOHOL_BIOSYNTHETIC_PROCESS	Tcell	Cluster1	0.0142094	0.45747	1.11628	0.419251	0.0419047	0.4178	0.834286	0.721077	-0.0735894	0.39325	0.410714	0.94306	-0.382501	0.0097341	3.57918	0.0003187	-0.0721055	0.11454	0.648162	0.975784
GO_NEGATIVE_REGULATION_OF_VIRAL_GENOME_REPLICATION	Tcell	n.s.	-0.149014	0.13	0.620155	0.956254	-0.297621	0.065814	16.6929	6.30366e-09	-0.382765	0.071696	8.32126	0.00022028	-0.508225	0.00066033	14.1445	4.70952e-11	-0.554329	0	0.195932	1
GO_REGULATION_OF_MULTICELLULAR_ORGANISMAL_METABOLIC_PROCESS	Tcell	Cluster12	-0.39314	0.0010342	0.338493	0.999263	-0.312558	0.056221	8.12325	7.29368e-07	-0.390628	0.067333	4.33036	0.00482207	-0.395947	0.0076362	2.53239	0.00682623	-0.178322	0.0013741	0.457109	0.99985
GO_LEUKOTRIENE_METABOLIC_PROCESS	Tcell	Cluster1	-0.308234	0.0087726	1.58963	0.0783436	-0.273037	0.084108	13.2	5.31759e-09	0.0874071	0.37377	0.159104	0.995983	-0.486464	0.0011332	2.93674	0.0019178	-0.215451	0.00014073	0.292969	1
GO_G_PROTEIN_COUPLED_RECEPTOR_SIGNALING_PATHWAY_COUPLED_TO_CYCLIC_NUCLEOTIDE_SECOND_MESSENGER	Tcell	Cluster8	0.0407343	0.37968	2.95991	0.000139182	0.229949	0.12428	15.5142	2.09573e-09	0.159205	0.27795	2.33058	0.0809606	-0.312702	0.029757	2.6101	0.00506555	-0.255287	7.6431e-06	0.148148	1
GO_RESPONSE_TO_MOLECULE_OF_BACTERIAL_ORIGIN	Tcell	n.s.	-0.0368463	0.39087	1.19034	0.335395	-0.0264883	0.44783	2.24466	0.0380267	0.114459	0.33648	1.21074	0.459198	-0.293135	0.039138	2.46327	0.00905726	-0.205264	0.0002739	0.485732	0.999507
GO_REGULATION_OF_INTERLEUKIN_12_PRODUCTION	Tcell	Cluster12	0.0331664	0.40154	8.06667	2.87168e-12	-0.0889984	0.32945	3.71789	0.00111675	-0.207402	0.22043	0.902357	0.667192	-0.466775	0.0017937	6.42743	2.92173e-07	-0.399402	1.8986e-12	0.0997739	1
GO_IMMUNE_EFFECTOR_PROCESS	Tcell	n.s.	0.175524	0.091804	7.4017	2.75351e-11	-0.286854	0.073432	53.625	2.17787e-11	-0.257932	0.1674	1.03378	0.570942	-0.46614	0.0018197	17.7955	6.27951e-12	-0.481974	0	0.0491525	1
GO_NEGATIVE_REGULATION_OF_LYMPHOCYTE_DIFFERENTIATION	Tcell	Cluster3	-0.122852	0.17697	1.1131	0.419593	-0.362885	0.031417	1.95466	0.0779986	-0.0853505	0.37665	1.24158	0.441511	-0.625838	1.718e-05	3.23404	0.000819539	-0.0556121	0.17693	0.466017	0.999733
GO_PLASMA_MEMBRANE_RECEPTOR_COMPLEX	Tcell	Cluster13	-0.125696	0.17141	3.29591	3.76354e-05	-0.224608	0.13001	3.60149	0.00149111	0.0832929	0.37954	2.73148	0.0450147	-0.433101	0.003708	5.8194	7.91351e-07	-0.0261625	0.33146	0.130301	1
GO_BLOOD_MICROPARTICLE	Tcell	n.s.	-0.508789	1.9388e-05	1.55622	0.0800962	-0.165211	0.20511	27.6639	1.7484e-10	0.0673588	0.40212	30.7955	1.02565e-06	-0.290189	0.04073	5.09842	5.36349e-06	-0.537161	0	0.124879	1
GO_EXTERNAL_SIDE_OF_PLASMA_MEMBRANE	Tcell	Cluster13	-0.505497	2.2166e-05	1.62136	0.0647267	-0.140657	0.24203	33.7264	8.23264e-12	-0.0918342	0.36759	7.15966	0.000314709	-0.29168	0.039918	4.16799	4.80831e-05	-0.227806	6.0139e-05	0.132076	1
GO_VOLTAGE_GATED_ION_CHANNEL_ACTIVITY	Tcell	n.s.	-0.452461	0.00016042	0.935313	0.640038	-0.246817	0.10728	11.1387	5.12482e-08	-0.0702053	0.39806	1.70988	0.214831	-0.335185	0.021282	4.62385	1.45831e-05	-0.335003	4.528e-09	0.272387	1
GO_K63_LINKED_POLYUBIQUITIN_BINDING	Tcell	Cluster5	-0.1512	0.12649	1.39043	0.1713	0.268657	0.08771	0.192696	0.998721	-0.243024	0.18222	1.57838	0.270687	-0.389152	0.0086431	2.70813	0.00406612	-0.190269	0.0006899	0.686811	0.96142
GO_ANTIGEN_BINDING	Tcell	Cluster5	-0.142031	0.14162	22.7172	1.45791e-18	-0.268569	0.087783	na	7.02723e-12	-0.733239	0.00061468	1.14519	0.492097	-0.53043	0.0003664	14.7536	1.87514e-10	-0.766949	0	0.0315552	1
GO_MHC_PROTEIN_BINDING	Tcell	Cluster5	-0.207637	0.057281	2.4451	0.00150073	-0.0661868	0.37145	4.14561	0.000449344	-0.746297	0.00044944	0.999278	0.596453	-0.287115	0.042445	6.2355	3.5926e-07	-0.170854	0.0020702	0.192392	1
GO_CALCIUM_DEPENDENT_CYSTEINE_TYPE_ENDOPEPTIDASE_ACTIVITY	Tcell	n.s.	-0.265128	0.021209	0.161039	0.999997	0.10408	0.30271	0.908716	0.658397	-0.139764	0.30284	1.19574	0.468024	-0.610098	3.0479e-05	2.4298	0.00998616	-0.271881	1.9529e-06	1.35333	0.123532
GO_REGULATION_OF_LIPASE_ACTIVITY	Myeloid&Stromal	n.s.	-0.503103	2.4413e-05	0.500922	0.986579	-0.373555	0.027471	4.52804	0.000206791	-0.474841	0.031542	5.64602	0.00111494	-0.113765	0.25129	1.00715	0.558991	-0.176688	0.0015051	0.639417	0.982735
GO_LYSOSOMAL_LUMEN	Myeloid&Stromal	Cluster2	-0.624594	6.2252e-08	0.0982846	1	-0.56881	0.00098079	34.1667	6.7055e-12	-0.520989	0.019257	3.93056	0.00808981	-0.412485	0.00559	0.32125	0.997262	-0.18596	0.00088875	1.00639	0.535261
GO_ENDOSOME_LUMEN	Myeloid&Stromal	Cluster2	-0.505362	2.2288e-05	1.01096	0.540834	-0.341474	0.040647	12.0267	1.86654e-08	-0.463051	0.035439	5.4431	0.00140196	-0.226704	0.08862	1.64367	0.110722	-0.232903	4.177e-05	0.308081	1
GO_VACUOLAR_LUMEN	Myeloid&Stromal	Cluster2	-0.68774	8.8819e-10	0.256203	0.999952	-0.556653	0.0012824	71.0667	2.30418e-13	-0.526078	0.018166	3.8843	0.00860285	-0.379409	0.010279	0.485484	0.974418	-0.198195	0.00042688	0.724523	0.94182
GO_GLUTATHIONE_PEROXIDASE_ACTIVITY	Myeloid&Stromal	n.s.	-0.436045	0.00027805	0.190932	0.999998	-0.445399	0.0099501	3.1437	0.00395693	-0.521217	0.019207	6.44531	0.00064585	-0.446272	0.002815	0.717949	0.852447	-0.492222	5.5511e-17	1.12648	0.335749
GO_ACTIN_MYOSIN_FILAMENT_SLIDING	Stromal	n.s.	-0.408171	0.00066562	1.13821	0.386166	0.30853	0.0587	3.20455	0.00353137	-0.70778	0.0010793	4.17391	0.00588674	-0.159052	0.17354	3.50841	0.000320251	-0.186711	0.00085072	0.31049	1
GO_GLIAL_CELL_DEVELOPMENT	Stromal	Cluster3	-0.498641	2.9168e-05	0.0001	1	0.103515	0.30369	1.69482	0.145327	-0.448299	0.040793	6.666	0.000377549	-0.301679	0.034793	0.311526	0.996117	-0.00377944	0.4749	2.02144	0.00334252
GO_ENDOTHELIAL_CELL_MIGRATION	Stromal	n.s.	-0.10223	0.22051	0.0787103	1	-0.432972	0.012039	1.65049	0.159574	-0.427543	0.04928	6.49216	0.000450609	-0.175514	0.14939	0.497437	0.964492	-0.00755727	0.44991	1.62562	0.0296805
GO_GLIOGENESIS	Stromal	Cluster3	-0.315226	0.0075111	0.0418719	1	0.14311	0.2382	2.14934	0.0509845	-0.541575	0.015127	7.13263	0.000238232	0.00314929	0.49262	0.152747	0.999825	-0.0907074	0.064993	1.85608	0.00956213
GO_ACTIN_MEDIATED_CELL_CONTRACTION	Stromal	n.s.	-0.378263	0.0015687	0.126669	0.999999	-0.243899	0.1101	0.982039	0.593007	-0.458424	0.03706	3.84441	0.00918813	-0.296269	0.037497	0.226773	0.999146	-0.0226636	0.35287	2.4375	0.000353296
GO_POSITIVE_REGULATION_OF_LIPASE_ACTIVITY	Stromal	n.s.	-0.354215	0.0029578	0.171963	0.999992	-0.36721	0.029767	1.42157	0.265586	-0.442476	0.043059	6.666	0.000377549	-0.0185999	0.4565	0.623718	0.904852	-0.0790678	0.09355	1.39355	0.104616
GO_POSITIVE_REGULATION_OF_BLOOD_CIRCULATION	Stromal	Cluster12	-0.459	0.00012785	1.55844	0.0830887	0.301614	0.063141	5.72065	2.64971e-05	-0.507725	0.022336	5.00813	0.0023291	-0.343434	0.018712	1.92521	0.0449642	-0.371132	7.1376e-11	0.278055	1
GO_REGULATION_OF_PRI_MIRNA_TRANSCRIPTION_FROM_RNA_POLYMERASE_II_PROMOTER	Stromal	Cluster1	-0.271206	0.018868	0.692257	0.893186	0.0700686	0.36419	0.337264	0.986584	-0.44041	0.043884	3.89571	0.00860149	-0.0213555	0.45008	0.146862	0.999876	0.0162763	0.39314	1.83112	0.0102069
GO_EXTRACELLULAR_FIBRIL_ORGANIZATION	Stromal	Cluster4	-0.191027	0.073628	0.699153	0.900726	-0.206638	0.15054	8.75	4.83229e-07	-0.699858	0.0012712	5.06721	0.00217096	-0.277174	0.048373	0.901639	0.6717	-0.276887	1.2707e-06	0.510934	0.999252
GO_POSITIVE_REGULATION_OF_CELL_MORPHOGENESIS_INVOLVED_IN_DIFFERENTIATION	Stromal	Cluster3	-0.0296091	0.41192	0.115602	1	-0.117928	0.279	4.964	8.90145e-05	-0.544002	0.014689	4.61059	0.00340449	-0.0628185	0.35593	0.376674	0.991313	-0.127127	0.016737	1.23059	0.222471
GO_EXTRACELLULAR_MATRIX	Stromal	n.s.	-0.4825	5.4417e-05	0.0620783	1	-0.283832	0.075679	8.86036	4.15022e-07	-0.692194	0.0014823	7.075	0.000341921	-0.263373	0.057628	0.676829	0.880728	-0.209622	0.00020679	0.989583	0.564766
GO_ACTIN_FILAMENT_BUNDLE	Stromal	Cluster2	-0.292473	0.012293	0.273708	0.999509	-0.160277	0.21226	0.751748	0.783262	-0.779908	0.0001832	6.14341	0.000613023	-0.0455639	0.39443	0.499657	0.955325	-0.0529765	0.18859	1.54909	0.057052
GO_ACTOMYOSIN	Stromal	Cluster2	-0.323848	0.0061725	0.344711	0.997735	-0.190048	0.17119	1.20909	0.414367	-0.707831	0.0010781	6.23529	0.000558224	-0.102221	0.27358	0.506944	0.952047	-0.0286992	0.31626	1.24698	0.228551
GO_PROTEINACEOUS_EXTRACELLULAR_MATRIX	Stromal	n.s.	-0.481872	5.572e-05	0.247454	0.999931	-0.327698	0.047595	2.50539	0.0195341	-0.438296	0.04474	6.00926	0.000748586	-0.266145	0.05567	1.41038	0.220729	-0.279766	9.8862e-07	0.831737	0.822872
GO_COMPLEMENT_BINDING	Stromal	Cluster5	-0.464979	0.00010348	0.557106	0.977685	-0.616287	0.00030978	2.19559	0.0385034	-0.428228	0.048981	6.22901	0.000810115	-0.470518	0.0016472	0.6934	0.873174	-0.559058	5.5511e-17	0.885241	0.749156
GO_INTEGRIN_BINDING	Stromal	Cluster5	-0.372092	0.0018544	0.154941	0.999998	-0.376039	0.02661	1.06591	0.518282	-0.509769	0.021839	8.29907	0.000108892	-0.334412	0.021537	0.5625	0.941852	0.001583	0.48948	1.59677	0.032051
GO_CYTOKINE_RECEPTOR_ACTIVITY	Stromal	n.s.	-0.595455	3.2693e-07	0.9375	0.634338	-0.197586	0.1616	9.45055	1.17668e-07	-0.478853	0.030291	6.666	0.000377549	-0.371688	0.011752	0.882353	0.687159	-0.144834	0.0076436	0.381818	0.999992
GO_NEGATIVE_REGULATION_OF_LEUKOCYTE_MEDIATED_IMMUNITY	Bcell&Myeloid	n.s.	-0.338081	0.0044107	6.10795	9.23943e-10	-0.387219	0.022996	54.252	1.81664e-11	-0.455368	0.03816	1.0449	0.562911	-0.14497	0.19597	na	2.89178e-18	-0.560501	0	0.0413553	1
GO_LEUKOTRIENE_BIOSYNTHETIC_PROCESS	Bcell&Myeloid	Cluster1	-0.330311	0.0053089	2.88566	0.000206666	-0.332161	0.045253	9.69231	1.37043e-07	-0.0136873	0.47994	0.15	0.996955	-0.493349	0.00095884	1.90826	0.0494669	-0.255046	7.7905e-06	0.266882	1
GO_POSITIVE_REGULATION_OF_ALPHA_BETA_T_CELL_PROLIFERATION	Bcell&Myeloid	n.s.	-0.394439	0.00099639	3.95533	1.63829e-06	-0.431898	0.012236	26.3889	3.53493e-10	-0.366554	0.081288	0.800125	0.744334	0.0831774	0.31227	6.55104	3.14059e-07	-0.492881	0	0.109491	1
GO_NEGATIVE_REGULATION_OF_CYTOKINE_SECRETION	Bcell&Myeloid	n.s.	-0.477202	6.6332e-05	2.95721	0.00013203	-0.41871	0.014863	10.8637	7.08689e-08	-0.341355	0.097842	0.954545	0.628643	-0.193216	0.12594	6.85	1.16616e-07	-0.255735	7.3751e-06	0.130726	1
GO_NEGATIVE_REGULATION_OF_LYMPHOCYTE_MEDIATED_IMMUNITY	Bcell&Myeloid	n.s.	-0.267413	0.020302	3.42132	1.53192e-05	-0.369927	0.028766	56.8618	8.67576e-12	-0.466912	0.034126	1.42958	0.326566	-0.195036	0.12368	na	9.43412e-19	-0.572693	0	0.0564844	1
GO_NEGATIVE_REGULATION_OF_IMMUNE_SYSTEM_PROCESS	Bcell&Myeloid	n.s.	-0.318157	0.0070305	3.33459	2.23542e-05	-0.549916	0.0014815	55.536	1.25889e-11	-0.263264	0.16227	1.06759	0.546727	-0.270458	0.052724	5.61774	1.88769e-06	-0.517179	0	0.115789	1
GO_REGULATION_OF_NATURAL_KILLER_CELL_MEDIATED_IMMUNITY	Bcell&Myeloid	Cluster8	-0.243376	0.031624	2.72	0.000357252	-0.435168	0.011646	25.4845	5.9101e-10	-0.617489	0.0054069	2.99769	0.0298885	-0.249984	0.067822	na	3.80628e-18	-0.592154	0	0.0644112	1
GO_REGULATION_OF_ALPHA_BETA_T_CELL_PROLIFERATION	Bcell&Myeloid	n.s.	-0.459116	0.00012733	4.10699	9.96936e-07	-0.381004	0.024954	48.9412	8.87384e-11	-0.398031	0.063395	0.516878	0.924139	0.12977	0.22198	9.89949	4.95693e-09	-0.545516	0	0.104797	1
GO_ER_TO_GOLGI_TRANSPORT_VESICLE	Bcell&Myeloid	Cluster2	-0.263475	0.021886	3.49038	1.27874e-05	-0.417062	0.015221	3.04825	0.0050193	-0.773168	0.00022191	1.36585	0.364836	-0.111064	0.25642	0.946545	0.623216	-0.498352	0	0.337322	1
GO_CLATHRIN_COATED_VESICLE_MEMBRANE	Bcell&Myeloid	Cluster2	-0.305671	0.0092782	5.92009	1.43788e-09	-0.477938	0.0058443	27.3374	2.08916e-10	-0.0896383	0.37065	0.826446	0.724414	-0.483115	0.0012276	2.0702	0.0269577	-0.398479	2.1492e-12	0.134825	1
GO_POSITIVE_REGULATION_OF_ENDOCYTOSIS	Myeloid	n.s.	0.0258156	0.42306	0.340498	0.998767	-0.348107	0.037591	6.61538	5.1021e-06	0.529525	0.017453	2.29521	0.0911609	-0.286273	0.042924	0.640523	0.893132	-0.1139	0.028483	0.854701	0.785886
GO_REGULATION_OF_BLOOD_PRESSURE	Myeloid	Cluster12	-0.14669	0.13379	0.0829644	1	-0.423688	0.013822	6.61538	5.1021e-06	-0.0116498	0.48292	2.9901	0.0313338	-0.129984	0.2216	1.22606	0.357308	-0.152067	0.0054167	0.854701	0.785886
GO_CIRCULATORY_SYSTEM_PROCESS	Myeloid	n.s.	-0.230888	0.039255	0.0643735	1	-0.475105	0.0061336	15.5142	2.09573e-09	-0.415961	0.054524	7.33333	0.000265968	-0.35301	0.016052	1.41323	0.213679	-0.218	0.00011854	0.666278	0.974148
GO_REGULATION_OF_DENDRITIC_CELL_DIFFERENTIATION	Myeloid	Cluster3	-0.488347	4.357e-05	0.26456	0.999962	-0.427463	0.013073	6.32319	1.22708e-05	0.177944	0.25484	3.42172	0.0162154	-0.390484	0.0084373	1.7476	0.07673	-0.484575	5.5511e-17	0.68846	0.96653
GO_PROTEIN_SECRETION	Myeloid	n.s.	-0.074215	0.28821	0.538033	0.973327	-0.349387	0.037022	4.67644	0.000159939	0.0466613	0.43188	0.946032	0.634585	0.17646	0.14807	0.229745	0.999054	-0.0107433	0.42898	1.19667	0.265992
GO_REGULATION_BY_VIRUS_OF_VIRAL_PROTEIN_LEVELS_IN_HOST_CELL	Myeloid	n.s.	0.276734	0.016928	0.262017	0.999686	-0.407774	0.017371	3.88959	0.000927559	-0.108814	0.34416	2.62923	0.0573969	0.0114429	0.4732	1.41346	0.233716	0.0292862	0.31279	0.784032	0.871985
GO_BARBED_END_ACTIN_FILAMENT_CAPPING	Myeloid	n.s.	0.0116345	0.46515	0.741422	0.843633	-0.359002	0.032957	3.45697	0.00255487	-0.189708	0.24081	0.769231	0.750849	0.171021	0.15576	0.382082	0.985488	0.000940962	0.49375	1.05326	0.468843
GO_MULTICELLULAR_ORGANISMAL_MACROMOLECULE_METABOLIC_PROCESS	Myeloid	n.s.	-0.0182581	0.44541	0.514077	0.98348	-0.598897	0.0004824	80.1667	3.01587e-14	-0.345384	0.095059	5.78739	0.000953142	-0.187802	0.13284	2.24238	0.0173571	-0.0358265	0.27525	0.290997	1
GO_PH_REDUCTION	Myeloid	Cluster9	-0.277921	0.016534	0.571804	0.963893	-0.578647	0.00078354	11.2527	2.02943e-08	-0.132851	0.3119	0.607069	0.857491	-0.455145	0.002324	0.599688	0.920484	-0.0918478	0.062604	0.799451	0.862254
GO_REGENERATION	Myeloid	Cluster3	-0.161732	0.11052	0.688889	0.90515	-0.425937	0.013372	16.1335	1.20277e-09	-0.432772	0.047033	3.14286	0.0237412	-0.0608448	0.36027	1.28945	0.297986	-0.204562	0.00028642	0.426514	0.999962
GO_ANTIGEN_PROCESSING_AND_PRESENTATION_OF_PEPTIDE_ANTIGEN	Myeloid	n.s.	0.0802546	0.27284	2.92272	0.000146607	-0.503244	0.0037278	9.97333	2.10553e-07	-0.70595	0.0011214	1.17794	0.472495	-0.0469651	0.39126	3.20222	0.000760848	-0.380942	2.1085e-11	0.180123	1
GO_POSITIVE_REGULATION_OF_SUBSTRATE_ADHESION_DEPENDENT_CELL_SPREADING	Myeloid	Cluster3	0.0506609	0.35158	0.220848	0.999984	-0.459518	0.0079466	4.3036	0.000324701	-0.30776	0.12311	1.03474	0.57162	-0.275289	0.049566	0.41248	0.988644	-0.28563	5.877e-07	1.56072	0.0353917
GO_REGULATION_OF_INNATE_IMMUNE_RESPONSE	Myeloid	Cluster8	0.148773	0.13039	3.34769	2.20292e-05	-0.3635	0.031178	30.8628	3.2963e-11	-0.567462	0.010934	1.61493	0.247659	0.303363	0.033983	6.59189	2.03481e-07	-0.208763	0.00021866	0.0947152	1
GO_POSITIVE_REGULATION_OF_LIPID_TRANSPORT	Myeloid	n.s.	-0.0935017	0.2406	0.48204	0.990261	-0.539908	0.0018257	6.24537	1.06014e-05	-0.571568	0.010361	0.758808	0.767499	-0.33977	0.019821	0.509444	0.965995	-0.214166	0.00015332	1.05959	0.445305
GO_CELLULAR_MONOVALENT_INORGANIC_CATION_HOMEOSTASIS	Myeloid	Cluster9	-0.165426	0.10526	0.461584	0.990083	-0.370852	0.028432	6.52174	5.9366e-06	-0.0754818	0.39057	0.390212	0.951854	-0.17477	0.15043	0.412202	0.984525	-0.0247089	0.34029	1.15052	0.321144
GO_TOLL_LIKE_RECEPTOR_SIGNALING_PATHWAY	Myeloid	Cluster8	0.0740821	0.28855	2.77527	0.000359779	-0.355973	0.034198	38.0155	1.2124e-12	-0.658953	0.0027495	1.48448	0.308917	-0.299834	0.035698	2.24238	0.0173571	-0.136058	0.01139	0.154186	1
GO_REGULATION_OF_LEUKOCYTE_MEDIATED_CYTOTOXICITY	Myeloid	n.s.	-0.0242216	0.42775	4.37247	3.39689e-07	-0.460192	0.00786	51.8015	3.72312e-11	-0.739293	0.00053281	1.7047	0.212164	-0.257338	0.06207	na	8.57524e-18	-0.517679	0	0.049588	1
GO_PATTERN_RECOGNITION_RECEPTOR_SIGNALING_PATHWAY	Myeloid	Cluster8	0.0128041	0.46166	4.42923	2.51084e-07	-0.409791	0.016885	34.1667	6.7055e-12	-0.628285	0.0045747	1.35	0.372996	-0.209825	0.1063	2.28383	0.0144366	-0.112086	0.030529	0.121652	1
GO_REGULATION_OF_HEMOPOIESIS	Myeloid	Cluster3	0.048328	0.35812	1.0671	0.472538	-0.362372	0.031617	3.60149	0.00149111	0.196396	0.233	0.362155	0.96281	-0.104407	0.26929	5.10522	4.34214e-06	-0.217155	0.00012551	0.38406	0.999993
GO_REGULATION_OF_DEFENSE_RESPONSE_TO_VIRUS_BY_VIRUS	Myeloid	n.s.	-0.299008	0.01071	1.21807	0.305201	-0.370482	0.028565	6.84282	3.9498e-06	-0.231851	0.19378	0.824713	0.720058	-0.235789	0.080022	4.25034	3.96561e-05	-0.257572	6.3679e-06	0.292969	1
GO_REGULATION_OF_PROTEIN_SECRETION	Myeloid	n.s.	-0.218338	0.048325	0.997783	0.557854	-0.327361	0.047775	9.32243	2.22429e-07	-0.603332	0.0066741	1.03474	0.57162	-0.265679	0.055996	1.25761	0.321751	-0.271828	1.9616e-06	0.48871	0.999598
GO_ACUTE_INFLAMMATORY_RESPONSE	Myeloid	Cluster7	-0.310064	0.0084262	0.0738052	1	-0.335639	0.043489	2.98225	0.00618098	-0.203409	0.22495	3.46789	0.015125	-0.27206	0.05166	0.682132	0.869743	-0.0200327	0.36929	1.40016	0.0956337
GO_PHAGOSOME_MATURATION	Myeloid	Cluster4	-0.0839724	0.26359	0.202871	0.999942	-0.635925	0.00018192	14.0897	9.99018e-10	-0.177452	0.25544	1.4942	0.318968	-0.241062	0.075318	0.882152	0.684356	0.115594	0.026674	0.740327	0.915631
GO_REGULATION_OF_CARDIAC_MUSCLE_CONTRACTION_BY_CALCIUM_ION_SIGNALING	Myeloid	Cluster12	-0.148719	0.13047	0.639254	0.92711	-0.342643	0.040095	2.98541	0.00676897	0.0798358	0.38441	0.672143	0.815506	-0.262532	0.058232	0.944404	0.623866	0.0680453	0.12822	0.953704	0.627227
GO_ANTIGEN_PROCESSING_AND_PRESENTATION	Myeloid	n.s.	0.0310468	0.40771	3.40278	1.68169e-05	-0.443538	0.010243	13.0333	2.30806e-08	-0.741579	0.00050431	1.16496	0.480816	-0.0381009	0.41142	2.79713	0.0026435	-0.366303	1.2816e-10	0.165978	1
GO_POSITIVE_REGULATION_OF_CELL_ADHESION	Myeloid	n.s.	-0.195462	0.068958	1.01388	0.535654	-0.346294	0.038408	57.541	7.18699e-12	-0.437734	0.04497	3.20048	0.0222294	-0.199803	0.11788	2.97989	0.00149429	-0.558926	0	0.248365	1
GO_REGULATION_OF_PHOSPHOLIPASE_ACTIVITY	Myeloid	n.s.	-0.409403	0.00064143	0.9375	0.634338	-0.505562	0.0035714	6.43011	6.89489e-06	-0.389206	0.068108	2.91262	0.0348777	-0.00268134	0.49372	1.03044	0.536735	-0.166855	0.0025616	0.470588	0.999668
GO_NEGATIVE_REGULATION_OF_PROTEIN_SECRETION	Myeloid	n.s.	-0.26219	0.022424	1.78378	0.0370941	-0.343617	0.03964	5.31474	4.65878e-05	0.174989	0.25843	0.380519	0.955786	0.0556508	0.37178	2.00328	0.0399363	-0.138256	0.010327	0.370536	0.999996
GO_VACUOLAR_ACIDIFICATION	Myeloid	Cluster9	-0.291959	0.012425	0.494518	0.987925	-0.587141	0.00064175	9.69231	1.37043e-07	-0.233758	0.19178	1.43193	0.332592	-0.476812	0.0014241	0.522034	0.960954	-0.190687	0.00067299	0.835556	0.819968
GO_CELLULAR_RESPONSE_TO_THYROID_HORMONE_STIMULUS	Myeloid	Cluster7	-0.463421	0.00010938	0.919913	0.659163	-0.354723	0.034721	7.61015	1.56005e-06	-0.577164	0.0096178	1.83426	0.178422	-0.446723	0.0027881	0.838873	0.735431	-0.421382	8.8263e-14	0.555108	0.997173
GO_REGULATION_OF_CAMP_MEDIATED_SIGNALING	Myeloid	Cluster8	-0.512709	1.6501e-05	1.72218	0.0402421	-0.355141	0.034545	10.3419	1.33153e-07	-0.000337863	0.4995	1.21805	0.447499	-0.113801	0.25122	3.32194	0.000532597	-0.391794	5.2147e-12	0.240662	1
GO_PHAGOSOME_ACIDIFICATION	Myeloid	Cluster9	-0.205709	0.059021	0.523338	0.978146	-0.661626	8.5575e-05	19.8636	5.76729e-11	-0.240464	0.18483	0.922118	0.651062	-0.531138	0.00035934	0.882353	0.687159	-0.108367	0.035105	0.611223	0.987926
GO_TISSUE_REGENERATION	Myeloid	n.s.	-0.321037	0.0065843	0.238126	0.999957	-0.448467	0.0094829	8.12325	7.29368e-07	-0.277411	0.14912	2.53509	0.0597891	-0.328757	0.023477	0.648518	0.89534	-0.121849	0.020805	0.92381	0.679786
GO_POSITIVE_REGULATION_OF_INNATE_IMMUNE_RESPONSE	Myeloid	Cluster8	0.0151769	0.45458	4.43388	2.38566e-07	-0.458395	0.0080927	20	4.76027e-10	-0.632278	0.0042939	1.26	0.422523	0.118782	0.2419	5.84463	8.78487e-07	-0.177828	0.0014125	0.0897418	1
GO_REGULATION_OF_ANION_TRANSMEMBRANE_TRANSPORT	Myeloid	n.s.	-0.11056	0.20225	0.654729	0.92168	-0.384518	0.023832	3.75	0.00109234	0.0371197	0.44572	0.899083	0.667138	-0.130895	0.22	0.859203	0.710803	-0.0842341	0.079907	0.872826	0.760325
GO_MULTI_MULTICELLULAR_ORGANISM_PROCESS	Myeloid	n.s.	-0.496058	3.2297e-05	0.0651629	1	-0.454433	0.0086259	3.63636	0.00131919	-0.0956289	0.36231	1.38197	0.356712	-0.102686	0.27266	0.41248	0.988644	-0.0468013	0.21768	1.95641	0.00311542
GO_NEGATIVE_REGULATION_OF_BLOOD_PRESSURE	Myeloid	Cluster12	-0.343164	0.0038975	0.572342	0.970046	-0.422031	0.014162	11.28	4.34808e-08	-0.19164	0.23854	5.12727	0.00202211	-0.508084	0.00066273	1.19713	0.370971	-0.375547	4.144e-11	0.478179	0.999743
GO_REGULATION_OF_STEROL_TRANSPORT	Myeloid	n.s.	-0.29468	0.011737	1.23493	0.280089	-0.491562	0.0046067	3.18108	0.00363233	-0.704032	0.0011669	1.5968	0.254474	-0.382116	0.0098007	0.96378	0.605189	-0.408796	5.2586e-13	0.595782	0.993666
GO_REGULATION_OF_PH	Myeloid	Cluster9	-0.146698	0.13378	0.320353	0.99885	-0.551955	0.0014186	5.33333	4.83066e-05	0.175173	0.2582	0.444606	0.927242	-0.113049	0.25264	0.259248	0.997661	0.134741	0.012071	1.46287	0.0824623
GO_RESPONSE_TO_CORTICOSTERONE	Myeloid	Cluster7	-0.247878	0.029185	1.07869	0.453301	-0.475449	0.0060979	4.64407	0.000173909	-0.336822	0.10104	0.943789	0.636511	-0.498334	0.00084777	0.99871	0.567333	-0.360826	2.4605e-10	0.621654	0.988885
GO_REGULATION_OF_OSTEOBLAST_DIFFERENTIATION	Myeloid	Cluster3	-0.294876	0.011689	0.156938	0.999998	-0.454603	0.0086023	3.50728	0.00182233	-0.01995	0.47077	1.55893	0.278196	-0.41253	0.0055852	0.939643	0.62963	-0.109765	0.033323	1.25192	0.200687
GO_NEGATIVE_REGULATION_OF_VIRAL_ENTRY_INTO_HOST_CELL	Myeloid	n.s.	-0.0800748	0.2733	0.226415	0.999978	-0.399212	0.019563	3.72893	0.00108096	0.652126	0.0030939	3.14286	0.0237412	-0.0236158	0.44483	2.71288	0.00371695	-0.298737	1.76e-07	0.663137	0.974816
GO_POSITIVE_REGULATION_OF_CALCIUM_ION_IMPORT	Myeloid	n.s.	-0.0650626	0.31221	0.241181	0.99995	-0.391132	0.021827	3.37264	0.00243795	-0.689398	0.001566	3.34056	0.0180054	-0.179966	0.14325	4.19259	4.62072e-05	-0.15664	0.0043249	0.54712	0.997456
GO_POSITIVE_REGULATION_OF_PRODUCTION_OF_MOLECULAR_MEDIATOR_OF_IMMUNE_RESPONSE	Myeloid	n.s.	-0.0614212	0.322	1.25227	0.274684	-0.383635	0.02411	17.9763	2.52175e-10	-0.31671	0.11601	1.16653	0.485623	-0.0734538	0.33285	6.47401	1.90035e-07	-0.070137	0.12104	0.18293	1
GO_PHOSPHOLIPID_TRANSPORT	Myeloid	Cluster10	-0.139752	0.14556	0.556548	0.970084	-0.341303	0.040728	4.24727	0.000369433	-0.158443	0.27891	0.59224	0.866729	-0.511085	0.00061345	0.826101	0.744302	-0.170834	0.0020725	0.972591	0.595391
GO_EXTRACELLULAR_MATRIX_DISASSEMBLY	Myeloid	Cluster4	-0.570426	1.199e-06	0.291317	0.99987	-0.448357	0.0094994	68.3704	4.38141e-13	-0.45951	0.036675	2.85943	0.0357333	-0.242253	0.074284	1.32899	0.265595	-0.422565	7.444e-14	0.545675	0.998
GO_MONOVALENT_INORGANIC_CATION_HOMEOSTASIS	Myeloid	Cluster9	-0.260685	0.023068	0.290305	0.999574	-0.391435	0.021739	5.70444	2.33857e-05	-0.0294715	0.45686	0.405442	0.945381	-0.227528	0.087814	0.428922	0.980369	-0.0343502	0.28353	1.37816	0.116646
GO_LYTIC_VACUOLE_ORGANIZATION	Myeloid	Cluster4	-0.183237	0.082394	0.443077	0.992944	-0.347987	0.037645	3.18726	0.00394284	-0.0903172	0.3697	0.899083	0.667138	-0.173605	0.15207	0.396412	0.987871	-0.112233	0.030359	1.36102	0.121328
GO_RESPONSE_TO_THYROID_HORMONE	Myeloid	Cluster7	-0.413501	0.00056652	0.734961	0.872728	-0.384059	0.023976	8.32759	8.75448e-07	-0.706109	0.0011177	1.63333	0.240924	-0.353556	0.01591	0.370845	0.994665	-0.329761	7.9223e-09	0.802383	0.867864
GO_ACTIVATION_OF_INNATE_IMMUNE_RESPONSE	Myeloid	Cluster8	0.172968	0.095088	3.4525	1.62095e-05	-0.500637	0.0039106	23.36	4.6651e-11	-0.399642	0.06256	1.0848	0.537729	0.245569	0.071459	3.1448	0.000970546	-0.0492985	0.20562	0.129916	1
GO_ATP_HYDROLYSIS_COUPLED_TRANSMEMBRANE_TRANSPORT	Myeloid	Cluster10	-0.283874	0.014671	0.302248	0.999796	-0.535578	0.0019945	15.1204	3.00865e-09	-0.48699	0.027866	0.999278	0.596453	-0.461732	0.0020091	0.58088	0.938584	-0.307441	7.641e-08	0.973269	0.593882
GO_POSITIVE_REGULATION_OF_CELL_KILLING	Myeloid	n.s.	-0.00499561	0.48502	4.79119	7.37415e-08	-0.403683	0.018392	11.0709	1.93799e-07	-0.580109	0.0092437	2.21525	0.0951807	-0.176851	0.14753	na	8.57524e-18	-0.477128	5.5511e-17	0.0531799	1
GO_REGULATION_OF_INTERLEUKIN_2_PRODUCTION	Myeloid	Cluster12	0.0196811	0.44119	2.17267	0.0091058	-0.423796	0.0138	3.56526	0.00206207	-0.0835389	0.3792	0.482919	0.907751	-0.144593	0.1966	2.29783	0.0195594	0.209533	0.00020799	0.331864	0.999999
GO_RESPONSE_TO_MERCURY_ION	Myeloid	Cluster7	-0.16338	0.10815	1.37101	0.183039	-0.607119	0.0003925	4.13547	0.000462956	-0.297473	0.13158	2.66364	0.0496106	-0.145595	0.19494	0.939643	0.62963	-0.140655	0.0092664	0.466392	0.999765
GO_REGULATION_OF_VIRAL_GENOME_REPLICATION	Myeloid	n.s.	0.181149	0.084869	0.726285	0.877169	-0.389398	0.022339	11.5704	3.11529e-08	-0.282471	0.14457	2.30328	0.0843501	-0.18484	0.13671	8.54031	5.70552e-09	-0.359402	2.9093e-10	0.231095	1
GO_NEGATIVE_REGULATION_OF_CALCIUM_MEDIATED_SIGNALING	Myeloid	Cluster8	-0.201548	0.062916	3.40263	1.9898e-05	-0.394967	0.020728	3.20455	0.00353137	-0.505979	0.022767	1.07197	0.546277	0.0876385	0.303	3.97282	8.35467e-05	-0.228099	5.8904e-05	0.195621	1
GO_REGULATION_OF_VIRAL_ENTRY_INTO_HOST_CELL	Myeloid	n.s.	-0.0499144	0.35367	0.187519	0.999995	-0.398115	0.019858	3.82492	0.000881357	0.729497	0.00067023	2.47414	0.0653911	-0.124478	0.23146	1.93298	0.0460059	-0.219782	0.00010502	0.821006	0.839422
GO_FATTY_ACID_DERIVATIVE_METABOLIC_PROCESS	Myeloid	Cluster1	0.0564971	0.33541	0.527714	0.979765	-0.392996	0.021287	24.6667	2.02618e-11	-0.293055	0.13533	1.13834	0.503126	-0.346881	0.017716	2.03663	0.0339596	-0.185672	0.00090374	0.439153	0.999922
GO_REGULATION_OF_CELLULAR_PH	Myeloid	Cluster9	-0.105554	0.21312	0.298456	0.999431	-0.597054	0.00050485	3.56213	0.00178907	-0.0208896	0.4694	0.416089	0.940654	-0.14975	0.18818	0.337234	0.993313	0.084974	0.078082	1.70819	0.0217045
GO_REGULATION_OF_CELL_KILLING	Myeloid	n.s.	-0.0667687	0.30768	4.79119	7.37415e-08	-0.500661	0.0039088	51.8015	3.72312e-11	-0.687895	0.0016126	2.21525	0.0951807	-0.326311	0.024358	na	8.57524e-18	-0.510115	0	0.0428979	1
GO_REGULATION_OF_OSSIFICATION	Myeloid	Cluster12	-0.265336	0.021125	0.282469	0.999682	-0.522713	0.0025766	3.96277	0.00070691	-0.169541	0.26509	2.29521	0.0911609	-0.449463	0.002629	0.906429	0.662526	-0.155541	0.0045678	0.954262	0.626476
GO_NEGATIVE_REGULATION_OF_NUCLEOTIDE_METABOLIC_PROCESS	Myeloid	Cluster1	0.00528787	0.48415	0.816895	0.782356	-0.476704	0.0059689	4.70769	0.000145342	-0.333822	0.10319	4.38438	0.00450495	-0.302913	0.034198	1.37423	0.24175	-0.120431	0.02203	0.471028	0.999744
GO_REGULATION_OF_PRODUCTION_OF_MOLECULAR_MEDIATOR_OF_IMMUNE_RESPONSE	Myeloid	n.s.	0.0977975	0.23059	0.915921	0.662957	-0.477358	0.0059027	24.6667	2.02618e-11	-0.271059	0.15494	2.59821	0.0545321	0.151276	0.18573	6.29386	2.81431e-07	-0.10081	0.046128	0.182374	1
GO_PHAGOCYTIC_VESICLE	Myeloid	Cluster2	0.103395	0.2179	1.41714	0.152356	-0.576363	0.000826	24	3.08691e-11	0.145212	0.29578	1.11111	0.520504	0.0328969	0.42337	1.98383	0.0396347	-0.174374	0.0017099	0.276515	1
GO_ENDOLYSOSOME	Myeloid	Cluster2	-0.288354	0.013388	0.862319	0.733148	-0.337122	0.042753	14.9289	3.59588e-09	-0.589811	0.0080906	2.92683	0.0323799	-0.296541	0.037358	1.19713	0.370971	-0.341249	2.2931e-09	0.413978	0.999982
GO_CATION_TRANSPORTING_ATPASE_COMPLEX	Myeloid	n.s.	-0.395634	0.00096267	0.294248	0.999739	-0.461956	0.007637	4.7699	0.000128859	0.0540469	0.42121	0.564103	0.88379	-0.0703266	0.33958	0.277952	0.998349	-0.214709	0.00014787	1.62337	0.0271343
GO_PROTON_TRANSPORTING_TWO_SECTOR_ATPASE_COMPLEX_PROTON_TRANSPORTING_DOMAIN	Myeloid	Cluster11	-0.123646	0.17541	0.697898	0.897872	-0.661969	8.4679e-05	5.3271	4.69938e-05	-0.829376	3.5491e-05	0.531526	0.902621	-0.361093	0.014055	0.859903	0.713532	-0.166098	0.0026657	0.835556	0.819968
GO_VACUOLAR_PROTON_TRANSPORTING_V_TYPE_ATPASE_COMPLEX	Myeloid	Cluster2	-0.353366	0.0030222	0.935313	0.640038	-0.580272	0.0007545	14.7409	4.29074e-09	-0.434794	0.046185	0.976562	0.612688	-0.499989	0.00081347	0.901639	0.6717	-0.255229	7.678e-06	0.535948	0.998443
GO_TRANS_GOLGI_NETWORK	Myeloid	Cluster2	0.247861	0.029194	0.345202	0.998589	-0.356209	0.0341	2.90301	0.00808092	-0.340481	0.098452	0.654945	0.826783	0.0327289	0.42375	0.42324	0.981854	-0.238878	2.6964e-05	1.58571	0.0397166
GO_PROTON_TRANSPORTING_TWO_SECTOR_ATPASE_COMPLEX	Myeloid	Cluster11	0.120814	0.18102	0.637058	0.933442	-0.609621	0.00036822	7.32292	1.85902e-06	-0.532898	0.016776	0.876877	0.682798	-0.19291	0.12633	0.708991	0.847639	-0.0399661	0.25269	0.772809	0.892715
GO_PHAGOCYTIC_CUP	Myeloid	Cluster13	-0.0794623	0.27484	7.94437	3.21865e-12	-0.447103	0.0096883	3.99573	0.000615021	0.0546522	0.42034	0.479154	0.93026	-0.15134	0.18562	4.01094	7.39432e-05	-0.273809	1.6567e-06	0.127506	1
GO_ENDOPLASMIC_RETICULUM_LUMEN	Myeloid	Cluster2	-0.363505	0.0023281	0.18289	0.999996	-0.329824	0.046468	3.72893	0.00108096	-0.366207	0.081503	5.50957	0.00129994	-0.231731	0.083785	0.258321	0.999092	-0.350578	8.0679e-10	1.35526	0.114758
GO_ATPASE_COMPLEX	Myeloid	Cluster11	-0.410821	0.00061456	0.380952	0.997574	-0.368895	0.029143	6.25263	9.25057e-06	0.0393846	0.44243	1.24158	0.441511	0.0141063	0.46698	0.497437	0.964492	-0.143319	0.0082007	1.02703	0.503647
GO_ER_TO_GOLGI_TRANSPORT_VESICLE_MEMBRANE	Myeloid	Cluster2	-0.212897	0.052732	4.31278	3.82568e-07	-0.434741	0.011722	3.21908	0.00333093	-0.791063	0.00013143	1.23182	0.439167	-0.161798	0.16935	1.11367	0.447537	-0.553137	0	0.286994	1
GO_PHAGOCYTIC_VESICLE_MEMBRANE	Myeloid	Cluster2	-0.298733	0.010773	1.20418	0.30937	-0.573948	0.00087301	29.7414	5.82768e-11	-0.124488	0.32299	0.89238	0.674657	-0.108964	0.26045	2.86563	0.0021412	-0.413647	2.6679e-13	0.289997	1
GO_SARCOLEMMA	Myeloid	Cluster13	-0.475554	7.05e-05	0.0301395	1	-0.451484	0.0090412	3.46082	0.00193679	0.0447762	0.43461	16.9068	3.67836e-06	-0.346743	0.017755	0.393241	0.991829	-0.216576	0.0001305	1.41563	0.0792453
GO_LYTIC_VACUOLE	Myeloid	Cluster2	0.0188534	0.44365	0.492224	0.980109	-0.504872	0.0036173	8.18182	4.93544e-07	-0.227338	0.19856	1.14286	0.509611	-0.0893604	0.29946	0.177573	0.999408	0.0143474	0.40555	0.970766	0.599088
GO_LYTIC_VACUOLE_MEMBRANE	Myeloid	Cluster2	0.142315	0.14113	0.334646	0.998267	-0.465343	0.0072234	4.72561	0.000163877	-0.198318	0.23078	0.213194	0.986457	0.0716437	0.33674	0.172632	0.999524	-0.0180934	0.38154	1.68981	0.0279193
GO_PROTON_TRANSPORTING_V_TYPE_ATPASE_COMPLEX	Myeloid	Cluster11	-0.256682	0.024856	0.543941	0.977424	-0.714931	1.3932e-05	12.0267	1.86654e-08	-0.376659	0.075214	1.04694	0.563225	-0.611787	2.8702e-05	0.719128	0.845702	-0.23493	3.6052e-05	0.745129	0.924108
GO_EXTRINSIC_COMPONENT_OF_PLASMA_MEMBRANE	Myeloid	Cluster13	-0.14398	0.13831	1.47744	0.122754	-0.328032	0.047417	2.94359	0.00673703	-0.318412	0.11469	1.15231	0.494389	0.121874	0.2362	1.6058	0.127719	-0.165493	0.0027516	0.475883	0.99968
GO_TRANS_GOLGI_NETWORK_MEMBRANE	Myeloid	Cluster2	0.253633	0.026291	2.63114	0.000723391	-0.433636	0.011919	5.68627	2.45348e-05	-0.110334	0.34208	1.13834	0.503126	-0.264434	0.056873	1.05963	0.505611	-0.258383	5.9664e-06	0.32447	1
GO_SODIUM_POTASSIUM_EXCHANGING_ATPASE_COMPLEX	Myeloid	n.s.	-0.585221	5.6354e-07	0.50744	0.985101	-0.343333	0.039772	6.57692	6.08635e-06	-0.246068	0.17913	1.09784	0.529137	-0.224064	0.091237	0.535057	0.955289	-0.267361	2.8578e-06	0.940057	0.651994
GO_MHC_PROTEIN_COMPLEX_BINDING	Myeloid	Cluster5	0.191847	0.072747	3.90545	1.9929e-06	-0.33638	0.04312	30.4825	3.99211e-11	-0.266482	0.15922	0.453054	0.942572	-0.094812	0.28836	6.50893	2.44051e-07	-0.57211	0	0.109132	1
GO_ACTIVE_ION_TRANSMEMBRANE_TRANSPORTER_ACTIVITY	Myeloid	n.s.	0.130323	0.1626	0.186499	0.999978	-0.329289	0.04675	4.19444	0.000446307	0.0370169	0.44587	0.416089	0.940654	-0.0882853	0.30167	0.242215	0.998577	-0.0341756	0.28452	1.95038	0.00589356
GO_TAU_PROTEIN_BINDING	Myeloid	Cluster5	-0.401829	0.00080365	0.527714	0.979765	-0.399582	0.019463	6.84282	3.9498e-06	-0.147399	0.29296	0.564103	0.88379	-0.0931577	0.29171	0.277952	0.998349	-0.140652	0.0092677	1.16148	0.29952
GO_SERINE_HYDROLASE_ACTIVITY	Myeloid	Cluster6	-0.449918	0.000175	0.873434	0.719101	-0.620102	0.00028012	71.0667	2.30418e-13	-0.305266	0.12513	7.15966	0.000314709	-0.402419	0.0067707	1.56348	0.138618	-0.284986	6.2262e-07	0.27456	1
GO_COLLAGEN_BINDING	Myeloid	Cluster5	-0.38187	0.0014205	0.318296	0.999381	-0.622351	0.00026382	42.5562	1.91407e-13	-0.44956	0.040314	3.64898	0.0118636	-0.0537486	0.37602	0.990028	0.577408	-0.108398	0.035065	0.500949	0.999185
GO_EXTRACELLULAR_MATRIX_BINDING	Myeloid	Cluster5	-0.261714	0.022626	0.0667799	1	-0.691654	3.2244e-05	5.25926	5.32846e-05	-0.210529	0.21692	3.14286	0.0237412	0.143988	0.1976	0.185796	0.999848	-0.361777	2.199e-10	1.68985	0.0167654
GO_GLYCOSAMINOGLYCAN_BINDING	Myeloid	Cluster5	-0.383319	0.0013646	0.530612	0.975841	-0.327572	0.047662	5.46559	3.55478e-05	-0.372909	0.077431	9.33673	4.48813e-05	-0.0642878	0.35271	0.894272	0.674963	-0.0900751	0.066347	0.539182	0.997435
GO_ANION_CHANNEL_ACTIVITY	Myeloid	n.s.	-0.47778	6.4925e-05	0.220848	0.999984	-0.562708	0.0011235	5.12727	6.82204e-05	-0.295515	0.13324	0.513231	0.912681	-0.123751	0.23278	1.83673	0.0610174	-0.264506	3.622e-06	0.973166	0.594122
GO_CATION_TRANSPORTING_ATPASE_ACTIVITY	Myeloid	n.s.	-0.60802	1.6319e-07	0.579587	0.967157	-0.37083	0.02844	21.3084	1.86475e-10	-0.461675	0.035915	1.3344	0.381188	-0.403752	0.0066032	0.923718	0.647826	-0.364301	1.6289e-10	0.597063	0.992917
GO_FIBRONECTIN_BINDING	Myeloid	Cluster5	-0.323587	0.0062096	0.318296	0.999381	-0.619009	0.00028835	3.69949	0.00121344	-0.215072	0.21188	8.85294	6.72525e-05	-0.1105	0.2575	0.491039	0.966937	-0.231587	4.5927e-05	0.889078	0.735203
GO_POTASSIUM_TRANSPORTING_ATPASE_ACTIVITY	Myeloid	n.s.	-0.596476	3.0932e-07	0.48204	0.990261	-0.391797	0.021633	6.24537	1.06014e-05	-0.272859	0.15328	1.04694	0.563225	-0.249799	0.067971	0.609678	0.921623	-0.298345	1.8263e-07	0.956811	0.623014
GO_MHC_CLASS_II_PROTEIN_COMPLEX_BINDING	Myeloid	Cluster5	0.287646	0.013584	3.90545	1.9929e-06	-0.365448	0.030431	19.2696	8.19268e-10	-0.320002	0.11347	0.453054	0.942572	-0.141661	0.20148	5.62671	1.46897e-06	-0.557124	0	0.12213	1
GO_RAGE_RECEPTOR_BINDING	Myeloid	Cluster5	-0.194574	0.069874	0.443077	0.992944	-0.364025	0.030975	3.18726	0.00394284	-0.254838	0.17042	1.24158	0.441511	0.0178725	0.45819	0.607547	0.915523	-0.329471	8.1687e-09	1.14738	0.322922
GO_HYDROGEN_EXPORTING_ATPASE_ACTIVITY	Myeloid	n.s.	-0.181512	0.084434	0.7978	0.800273	-0.680989	4.6191e-05	14.1462	2.04957e-09	-0.438886	0.0445	1.21074	0.459198	-0.545337	0.00024107	1.13092	0.437802	-0.0668861	0.13233	0.485732	0.999507
GO_GLYCOPROTEIN_BINDING	Myeloid	Cluster5	-0.457766	0.00013349	0.101959	1	-0.501433	0.003854	22.4466	8.54189e-11	-0.198595	0.23046	5.4431	0.00140196	-0.307447	0.03208	1.11443	0.449512	-0.297929	1.8991e-07	0.675172	0.969867
GO_LAMININ_BINDING	Myeloid	Cluster5	-0.364753	0.0022532	0.133429	1	-0.706703	1.8913e-05	2.97414	0.00594377	-0.192753	0.23724	3.8843	0.00860285	-0.0388817	0.40964	0.243379	0.999457	-0.349205	9.4291e-10	1.7296	0.0121493
GO_ENDOPEPTIDASE_ACTIVITY	Myeloid	n.s.	-0.140966	0.14345	0.668224	0.916656	-0.348036	0.037623	2.90566	0.00733423	-0.233068	0.19251	3.38224	0.0170013	-0.149458	0.18865	0.784749	0.785119	-0.192858	0.000591	0.764228	0.90368
GO_CYTOKINE_ACTIVITY	Myeloid	Cluster5	-0.0834037	0.26499	1.25227	0.274684	-0.323596	0.049827	8.57143	3.85365e-07	-0.0778383	0.38724	2.04605	0.130526	-0.138035	0.20761	7.45059	2.75308e-08	-0.0832128	0.082478	0.18293	1
GO_REGULATION_OF_T_CELL_RECEPTOR_SIGNALING_PATHWAY	Bcell	Cluster8	-0.335916	0.0046466	4.36613	3.19904e-07	0.00350374	0.49308	1.83529	0.0967747	-0.218241	0.20839	1.3344	0.381188	-0.0687564	0.34298	1.56348	0.138618	-0.384418	1.3554e-11	0.288525	1
GO_MEIOTIC_CHROMOSOME_SEGREGATION	Bcell	Cluster4	-0.445674	0.00020205	7.09298	3.303e-11	-0.335922	0.043348	0.0740528	0.999982	-0.713397	0.00095797	0.692112	0.814833	-0.410594	0.0057974	1.68387	0.0953969	-0.178096	0.0013915	0.417582	0.99998
GO_REGULATION_OF_G_PROTEIN_COUPLED_RECEPTOR_PROTEIN_SIGNALING_PATHWAY	Bcell	Cluster8	-0.245454	0.030479	4.91154	4.20193e-08	0.0504572	0.40132	3.87426	0.000794316	-0.271045	0.15496	1.92433	0.156105	-0.0581359	0.36626	4.08053	6.2369e-05	-0.0652498	0.13827	0.126362	1
GO_NEGATIVE_REGULATION_OF_MAP_KINASE_ACTIVITY	Bcell	n.s.	-0.257898	0.024301	3.21344	4.38651e-05	0.151666	0.22507	3.04825	0.0050193	-0.510398	0.021688	1.02273	0.579958	-0.0572988	0.36812	0.81855	0.756323	-0.234934	3.6041e-05	0.390656	0.999994
GO_REGULATION_OF_ANTIGEN_RECEPTOR_MEDIATED_SIGNALING_PATHWAY	Bcell	Cluster8	-0.260639	0.023088	6.02727	7.98319e-10	0.229553	0.1247	1.92696	0.0783783	-0.221565	0.20477	1.04694	0.563225	0.0114671	0.47315	2.10182	0.0264204	-0.37931	2.5902e-11	0.216026	1
GO_CHROMOSOME_SEGREGATION	Bcell	Cluster4	-0.557628	2.2379e-06	10.7272	4.60241e-15	-0.48272	0.0053817	0.0802544	0.999964	-0.297799	0.13131	0.314059	0.978334	-0.370903	0.011912	1.62309	0.11732	-0.192426	0.00060653	0.36471	0.999999
GO_REGULATION_OF_INTERFERON_BETA_PRODUCTION	Bcell	Cluster12	-0.232419	0.038248	3.42208	2.02405e-05	0.11386	0.28587	1.28182	0.348145	-0.254924	0.17033	0.834783	0.712827	-0.0407136	0.40546	0.5625	0.941852	-0.169485	0.002228	0.553459	0.996914
GO_REGULATION_OF_MRNA_METABOLIC_PROCESS	Bcell	Cluster1	-0.39838	0.000889	2.62096	0.000696859	-0.315778	0.054296	0.172903	0.999399	-0.280018	0.14676	0.148267	0.997121	-0.35928	0.014484	0.982274	0.585089	-0.244319	1.7923e-05	0.940621	0.651339
GO_POSITIVE_REGULATION_OF_SEQUESTERING_OF_CALCIUM_ION	Bcell	n.s.	-0.252815	0.026688	2.51333	0.00111262	-0.155137	0.21986	2.20936	0.0387048	-0.509963	0.021792	0.741333	0.780021	-0.325501	0.024656	2.04911	0.0309554	-0.237566	2.9713e-05	0.372052	0.999998
GO_MICROTUBULE_POLYMERIZATION_OR_DEPOLYMERIZATION	Bcell	Cluster4	-0.264886	0.021307	5.168	2.1792e-08	0.0859487	0.33496	0.213084	0.997558	-0.244539	0.18068	0.182099	0.992734	-0.494557	0.00093082	1.05874	0.509104	-0.120747	0.021752	0.556705	0.996001
GO_CYTOPLASMIC_MRNA_PROCESSING_BODY_ASSEMBLY	Bcell	n.s.	-0.238768	0.034288	2.18472	0.00654701	-0.504531	0.0036402	0.469237	0.955021	-0.435095	0.046059	0.179817	0.993109	-0.307061	0.032257	0.51737	0.956195	-0.208338	0.00022477	1.08711	0.409927
GO_REGULATION_OF_TRANSLATION_IN_RESPONSE_TO_STRESS	Bcell	n.s.	-0.319341	0.006844	2.08796	0.00969528	-0.173998	0.1927	0.320455	0.989814	-0.516887	0.020173	0.899083	0.667138	-0.173302	0.1525	0.859203	0.710803	-0.126714	0.017029	0.872826	0.760325
GO_REGULATION_OF_MICROTUBULE_BASED_PROCESS	Bcell	Cluster9	-0.330621	0.0052702	4.24384	5.14483e-07	-0.300818	0.063667	0.159389	0.999673	0.178104	0.25465	0.296619	0.982867	-0.269786	0.053175	0.779886	0.794985	-0.269634	2.3618e-06	0.749949	0.921876
GO_RESPONSE_TO_MUSCLE_STRETCH	Bcell	Cluster7	-0.329862	0.0053653	2.35362	0.00255483	0.00246587	0.49513	2.41088	0.0242469	-0.559541	0.012107	0.550743	0.891644	-0.232515	0.083048	1.03292	0.532464	-0.206557	0.00025213	0.504892	0.999234
GO_REGULATION_OF_DNA_DEPENDENT_DNA_REPLICATION	Bcell	Cluster1	-0.367374	0.0021029	2.66998	0.000613918	-0.280556	0.078171	0.0001	1	0.27573	0.15065	0.349206	0.967411	-0.0750327	0.32947	0.5625	0.941852	-0.101022	0.045785	1.14169	0.326238
GO_POSITIVE_REGULATION_OF_TYPE_I_INTERFERON_PRODUCTION	Bcell	Cluster12	-0.412424	0.0005854	4.766	7.12277e-08	0.0678765	0.36829	1.18966	0.41375	-0.252973	0.17225	0.531526	0.902621	-0.311013	0.030489	2.15648	0.0224278	-0.269971	2.2956e-06	0.31049	1
GO_REGULATION_OF_PHOSPHATASE_ACTIVITY	Bcell	Cluster1	-0.308959	0.0086339	2.18472	0.00654701	-0.14587	0.23392	0.469237	0.955021	-0.669465	0.0022797	0.63839	0.837531	-0.421275	0.0047066	0.894272	0.674963	-0.0794771	0.092411	0.825	0.827896
GO_CELL_DIVISION	Bcell	Cluster4	-0.650843	1.1991e-08	4.25401	4.82353e-07	-0.208568	0.14824	0.0707915	0.999988	-0.384535	0.070697	0.128019	0.998634	-0.588855	6.3057e-05	1.10053	0.460452	-0.299378	1.6567e-07	0.754185	0.919872
GO_NEGATIVE_REGULATION_OF_CELL_DIVISION	Bcell	Cluster9	-0.360731	0.0025025	2.73546	0.000426189	0.0554902	0.3917	0.0001	1	-0.34978	0.092082	0.153552	0.996596	-0.214884	0.10077	1.17189	0.396931	-0.222872	8.4927e-05	0.940057	0.651994
GO_CELLULAR_RESPONSE_TO_UV	Bcell	n.s.	-0.308331	0.0087539	2.92737	0.000173067	-0.315241	0.054614	0.177049	0.999287	-0.246675	0.17852	0.786111	0.747853	-0.438579	0.0033108	0.746273	0.821425	-0.204783	0.00028241	0.821006	0.839422
GO_DNA_DEPENDENT_DNA_REPLICATION	Bcell	Cluster1	-0.466622	9.7567e-05	5.07	2.20145e-08	-0.412493	0.01625	0.0707915	0.999988	0.263302	0.16224	0.128019	0.998634	-0.504844	0.00071981	0.623077	0.919228	-0.303289	1.1415e-07	0.829424	0.833281
GO_POSITIVE_REGULATION_OF_MRNA_PROCESSING	Bcell	Cluster1	-0.381074	0.0014521	2.13621	0.00691425	-0.156095	0.21843	0.398977	0.979467	-0.409761	0.057487	0.153552	0.996596	-0.341853	0.019184	1.95817	0.0427304	-0.125521	0.017896	0.729245	0.9357
GO_SPINDLE_LOCALIZATION	Bcell	Cluster14	-0.471994	8.0333e-05	3.32143	3.04874e-05	-0.272842	0.084266	0.290254	0.994241	-0.113208	0.33818	0.557366	0.887772	-0.188034	0.13254	1.2022	0.37101	-0.184565	0.0009636	0.635793	0.983298
GO_CELLULAR_RESPONSE_TO_LIGHT_STIMULUS	Bcell	n.s.	-0.425176	0.00039428	3.13298	6.66708e-05	-0.419634	0.014665	0.276639	0.995713	0.0982384	0.35869	0.531526	0.902621	-0.345174	0.018204	0.737069	0.829796	-0.229164	5.4619e-05	0.794614	0.872832
GO_TRANSCRIPTION_COUPLED_NUCLEOTIDE_EXCISION_REPAIR	Bcell	Cluster1	-0.395304	0.00097187	3.00119	0.000177795	-0.224792	0.12981	0.0001	1	0.28277	0.1443	0.189206	0.99149	-0.07139	0.33729	0.667003	0.873457	0.0603767	0.15704	1.00943	0.534503
GO_NECROTIC_CELL_DEATH	Bcell	Cluster4	-0.285233	0.014271	2.36364	0.00265022	0.127897	0.26247	1.33178	0.316348	-0.183617	0.24803	0.166957	0.995004	-0.352597	0.01616	0.826101	0.744302	-0.189404	0.00072619	0.709623	0.947314
GO_CHROMOSOME_LOCALIZATION	Bcell	Cluster14	-0.513344	1.6073e-05	5.85434	1.44693e-09	-0.273044	0.084102	0.0851198	0.999942	-0.379291	0.073683	0.33294	0.972757	-0.443489	0.0029865	1.33939	0.263649	-0.19712	0.00045611	0.514745	0.99899
GO_ALPHA_BETA_T_CELL_DIFFERENTIATION	Bcell	Cluster3	-0.233084	0.037817	2.28438	0.00681913	0.301747	0.063053	1.69501	0.166072	0.0453405	0.43379	1.30488	0.42324	0.0736567	0.33242	6.40096	3.43261e-07	0.14776	0.0066611	0.21679	1
GO_DNA_STRAND_ELONGATION_INVOLVED_IN_DNA_REPLICATION	Bcell	Cluster1	-0.532586	7.0601e-06	6.44563	2.22337e-10	-0.464038	0.0073805	0.0740528	0.999982	0.407611	0.05854	0.0001	1	-0.681522	1.7113e-06	1.15437	0.408978	-0.226673	6.5143e-05	0.610909	0.99094
GO_NEGATIVE_REGULATION_OF_RNA_SPLICING	Bcell	Cluster1	-0.233043	0.037843	2.25368	0.00369116	-0.474869	0.0061583	0.479798	0.960284	-0.509225	0.02197	0.724409	0.792083	-0.484248	0.0011949	0.685012	0.87425	-0.298971	1.7215e-07	0.881271	0.752761
GO_CELL_CYCLE_PHASE_TRANSITION	Bcell	Cluster14	-0.445515	0.00020313	2.58119	0.000775497	0.0649537	0.37377	0.0001	1	-0.492933	0.026187	0.296619	0.982867	-0.404017	0.0065703	1.72568	0.0844565	-0.415488	2.0545e-13	0.826389	0.835515
GO_MRNA_PROCESSING	Bcell	Cluster1	-0.720933	6.1685e-11	3.21344	4.38651e-05	-3.50245e-05	0.49993	0.0001	1	-0.0912419	0.36841	0.0001	1	-0.454188	0.0023731	0.497268	0.970465	-0.309271	6.3889e-08	1.21457	0.230196
GO_REGULATION_OF_PROTEIN_OLIGOMERIZATION	Bcell	n.s.	-0.433536	0.00030171	3.47414	1.64132e-05	-0.0104214	0.47943	1.07943	0.506844	0.0344246	0.44964	0.845029	0.705484	-0.277947	0.04789	1.24981	0.332904	-0.12162	0.020999	0.443402	0.999901
GO_NEGATIVE_REGULATION_OF_INTRACELLULAR_ESTROGEN_RECEPTOR_SIGNALING_PATHWAY	Bcell	Cluster7	-0.287104	0.013736	4.55998	1.47003e-07	-0.416631	0.015316	0.730315	0.817634	0.0142421	0.47913	0.135338	0.998173	-0.413446	0.005487	1.50688	0.16217	-0.213023	0.0001654	0.472977	0.999796
GO_NEGATIVE_REGULATION_OF_INNATE_IMMUNE_RESPONSE	Bcell	Cluster8	-0.529034	8.2492e-06	4.15833	8.07566e-07	-0.166371	0.20344	na	1.42149e-12	-0.52905	0.01755	3.71067	0.0122471	-0.0736162	0.3325	12.5519	3.86852e-10	-0.609134	0	0.0587138	1
GO_TELOMERE_ORGANIZATION	Bcell	Cluster4	-0.22737	0.04165	3.4525	1.62095e-05	-0.0890292	0.32939	0.0001	1	-0.10767	0.34572	0.32904	0.973966	-0.206327	0.11025	1.32245	0.274906	-0.187214	0.00082609	0.74248	0.925311
GO_REGULATION_OF_VOLTAGE_GATED_CALCIUM_CHANNEL_ACTIVITY	Bcell	n.s.	-0.247392	0.029441	2.65278	0.000565944	-0.253682	0.10084	2.53123	0.0173245	-0.910092	5.0062e-07	1.3344	0.381188	-0.0602641	0.36155	3.67339	0.000192325	-0.372215	6.2509e-11	0.248429	1
GO_POSITIVE_REGULATION_OF_MRNA_METABOLIC_PROCESS	Bcell	Cluster1	-0.437956	0.00026117	2.19777	0.00532514	-0.0990709	0.31149	0.290254	0.994241	-0.232308	0.1933	0.157222	0.996198	-0.315935	0.028396	1.5644	0.142863	-0.096062	0.054363	0.818966	0.840883
GO_DNA_LIGATION_INVOLVED_IN_DNA_REPAIR	Bcell	Cluster1	-0.399975	0.00084856	4.01042	1.35684e-06	-0.261527	0.093801	0.163101	0.99961	-0.385247	0.070298	0.14	0.99783	-0.367152	0.012697	1.21186	0.358484	-0.397991	2.2944e-12	0.690196	0.963375
GO_RESPONSE_TO_COPPER_ION	Bcell	Cluster7	-0.264202	0.021586	2.53268	0.0014632	-0.00815496	0.4839	1.26316	0.368536	-0.242406	0.18285	1.35914	0.379658	-0.189624	0.13049	2.47196	0.00971795	-0.0594271	0.16088	0.358999	0.999997
GO_MITOTIC_SISTER_CHROMATID_SEGREGATION	Bcell	Cluster4	-0.286829	0.013814	5.16631	2.60698e-08	-0.348069	0.037608	0.360149	0.981244	0.429649	0.048366	0.194175	0.990554	0.0657921	0.34942	1.31472	0.293204	-0.0324886	0.29413	0.473958	0.999539
GO_SPINDLE_CHECKPOINT	Bcell	Cluster9	-0.47558	7.0432e-05	8.11765	1.72067e-12	-0.419029	0.014794	0.273374	0.996021	-0.416812	0.054126	0.525328	0.906074	-0.37333	0.011425	2.1289	0.0243591	-0.228587	5.6902e-05	0.317106	1
GO_REGULATION_OF_TOLERANCE_INDUCTION	Bcell	Cluster3	-0.264999	0.021262	2.91883	0.000166147	-0.131651	0.25637	3.54705	0.00160218	-0.101631	0.35401	7.24576	0.000289432	-0.255135	0.063754	10.0854	6.30919e-10	-0.279411	1.0198e-06	0.102273	1
GO_POSITIVE_REGULATION_OF_HOMEOSTATIC_PROCESS	Bcell	Cluster9	-0.525323	9.6875e-06	3.48752	1.2171e-05	-0.155998	0.21858	0.582503	0.917333	-0.432495	0.047151	0.473776	0.932884	-0.146705	0.19312	0.880273	0.694768	-0.41655	1.7703e-13	0.640704	0.983993
GO_PROTEIN_MODIFICATION_BY_SMALL_PROTEIN_REMOVAL	Bcell	n.s.	-0.568844	1.297e-06	3.63776	8.58004e-06	-0.0711912	0.3621	0.0937922	0.999876	0.0614343	0.41059	0.366625	0.961154	-0.0701188	0.34003	0.21271	0.999495	-0.19055	0.00067847	1.06449	0.442216
GO_REGULATION_OF_DNA_REPAIR	Bcell	Cluster1	-0.279704	0.015956	2.58435	0.000816589	-0.157727	0.21601	0.0001	1	0.153971	0.28456	0.317714	0.977308	0.0865804	0.30519	0.509444	0.965995	-0.206195	0.00025806	1.2385	0.206677
GO_NEGATIVE_REGULATION_OF_MAPK_CASCADE	Bcell	n.s.	-0.227702	0.041418	2.38763	0.00220985	-0.191629	0.16915	1.25	0.36977	-0.528097	0.017745	0.814815	0.727176	-0.362606	0.013706	1.2022	0.37101	-0.144013	0.0079414	0.54712	0.997456
GO_MICROTUBULE_BASED_PROCESS	Bcell	Cluster4	-0.364391	0.0022748	3.13298	6.66708e-05	-0.0251084	0.45053	0.0831266	0.999952	0.0520109	0.42415	0.325203	0.975126	-0.446997	0.0027718	0.737069	0.829796	-0.147329	0.0067984	0.924595	0.678949
GO_SOMATIC_DIVERSIFICATION_OF_IMMUNOGLOBULINS	Bcell	Cluster3	-0.367009	0.0021233	8.65556	3.91174e-13	-0.186384	0.17597	0.0001	1	0.491572	0.026565	0.0001	1	-0.295763	0.037758	0.478592	0.971391	-0.0874938	0.072103	0.640113	0.981027
GO_REGULATION_OF_NUCLEASE_ACTIVITY	Bcell	Cluster1	-0.34896	0.0033765	4.12677	8.56681e-07	-0.081869	0.34239	0.263889	0.996829	-0.39575	0.064591	0.507326	0.91584	-0.151106	0.186	1.60287	0.124168	-0.315858	3.3218e-08	0.522688	0.99886
GO_MODULATION_BY_SYMBIONT_OF_HOST_CELLULAR_PROCESS	Bcell	n.s.	-0.284173	0.014582	2.53125	0.00120422	-0.16899	0.19972	1.09319	0.49536	-0.256897	0.16841	0.58502	0.871168	-0.117205	0.24483	1.44792	0.20065	-0.22288	8.4884e-05	0.532161	0.998146
GO_MICROTUBULE_CYTOSKELETON_ORGANIZATION	Bcell	Cluster4	-0.340435	0.0041662	4.83794	5.4804e-08	-0.335737	0.04344	0.0001	1	0.0113533	0.48336	0.32904	0.973966	-0.404573	0.0065018	0.52849	0.958203	-0.21778	0.00012031	0.821006	0.839422
GO_REGULATION_OF_CELL_CYCLE_G2_M_PHASE_TRANSITION	Bcell	Cluster9	-0.283715	0.014718	2.45788	0.00164023	0.152915	0.22319	0.297414	0.993343	0.275513	0.15084	0.0001	1	-0.189051	0.13122	0.927625	0.642248	-0.1789	0.0013303	0.972761	0.595025
GO_SOMATIC_CELL_DNA_RECOMBINATION	Bcell	Cluster1	-0.399907	0.00085026	9.34574	9.53193e-14	-0.307569	0.059302	0.0784138	0.99997	-0.251499	0.17371	0.141602	0.997703	-0.127148	0.22665	1.3958	0.223625	-0.222543	8.6881e-05	0.438889	0.999942
GO_CHROMATIN_ASSEMBLY_OR_DISASSEMBLY	Bcell	Cluster4	-0.468605	9.0847e-05	4.69139	8.94743e-08	-0.4445	0.010091	0.161231	0.999643	-0.0763739	0.38931	0.138422	0.99795	-0.220234	0.095131	1.36183	0.244188	-0.453947	4.996e-16	0.607811	0.991234
GO_NEGATIVE_REGULATION_OF_CHROMOSOME_SEGREGATION	Bcell	Cluster9	-0.479041	6.1949e-05	6.31579	3.1731e-10	-0.141187	0.2412	0.165	0.999575	-0.30655	0.12408	0.30692	0.980262	-0.32466	0.024967	1.79114	0.0697419	-0.23579	3.3854e-05	0.438889	0.999942
GO_POSTTRANSCRIPTIONAL_REGULATION_OF_GENE_EXPRESSION	Bcell	n.s.	-0.33742	0.0044817	2.13621	0.00691425	-0.122762	0.27092	0.0851198	0.999942	0.0676007	0.40178	0.0001	1	-0.127462	0.22609	0.349576	0.994834	-0.160559	0.0035498	1.60995	0.0281559
GO_DNA_CONFORMATION_CHANGE	Bcell	Cluster4	-0.50876	1.9411e-05	4.8	6.01145e-08	-0.630452	0.00021177	0.067714	0.999992	-0.290144	0.13783	0.122535	0.998922	-0.439359	0.0032573	1.35298	0.245767	-0.435519	1.0769e-14	0.668116	0.975795
GO_BASE_EXCISION_REPAIR	Bcell	Cluster1	-0.31712	0.0071975	2.81594	0.000302862	-0.057252	0.38834	0.0871795	0.999929	-0.380006	0.073271	0.340936	0.970191	-0.312602	0.0298	0.548538	0.948941	-0.138503	0.010213	1.0619	0.443816
GO_REGULATION_OF_TELOMERE_MAINTENANCE	Bcell	Cluster1	-0.593001	3.7317e-07	2.91738	0.000157186	-0.299895	0.064282	0.0732194	0.999984	-0.578436	0.0094548	0.28678	0.985159	-0.376752	0.010768	0.29938	0.998451	-0.419018	1.2434e-13	1.2913	0.153071
GO_NUCLEIC_ACID_PHOSPHODIESTER_BOND_HYDROLYSIS	Bcell	Cluster1	-0.681066	1.4617e-09	2.80042	0.000278167	-0.189798	0.17151	0.159389	0.999673	-0.0198436	0.47093	0.136869	0.998065	-0.337668	0.02048	0.474074	0.977902	-0.335879	4.1196e-09	1.16969	0.280553
GO_PROTEIN_IMPORT_INTO_NUCLEUS_TRANSLOCATION	Bcell	n.s.	-0.511409	1.7411e-05	2.47888	0.00129379	-0.259014	0.096017	0.36715	0.986949	-0.778597	0.00019025	1.01091	0.588236	-0.594321	5.2553e-05	1.583	0.131267	-0.24982	1.1745e-05	0.615485	0.989565
GO_CEREBRAL_CORTEX_NEURON_DIFFERENTIATION	Bcell	Cluster3	-0.269408	0.019537	2.16667	0.00607543	-0.478635	0.0057749	1.02678	0.552234	-0.191187	0.23907	0.0001	1	-0.283828	0.044339	1.03292	0.532464	-0.341151	2.3181e-09	0.792337	0.874259
GO_REGULATION_OF_HOMEOSTATIC_PROCESS	Bcell	Cluster9	-0.56843	1.3238e-06	6.00505	9.43895e-10	-0.421472	0.014278	0.996183	0.579071	-0.339822	0.098914	0.448063	0.944802	-0.417399	0.0050803	1.0876	0.473375	-0.456414	3.3307e-16	0.397323	0.999994
GO_RESPONSE_TO_ALKALOID	Bcell	Cluster7	-0.275114	0.017478	3.30604	2.97163e-05	-0.149446	0.22844	3.68223	0.00119488	-0.551455	0.013403	2.38655	0.0744598	-0.225515	0.089792	1.64367	0.110722	-0.31327	4.3034e-08	0.239437	1
GO_SPLICEOSOMAL_TRI_SNRNP_COMPLEX_ASSEMBLY	Bcell	Cluster1	-0.335641	0.0046774	2.45788	0.00164023	-0.35944	0.03278	0.297414	0.993343	-0.444095	0.04242	0.349206	0.967411	-0.291842	0.039831	1.07336	0.492097	-0.273591	1.6878e-06	0.831737	0.822872
GO_NITROGEN_COMPOUND_TRANSPORT	Bcell	Cluster10	-0.294951	0.011671	2.15172	0.00748272	-0.0755534	0.354	0.207706	0.997918	0.105208	0.34909	0.385321	0.953857	0.178821	0.14481	0.143119	0.999901	-0.17861	0.0013521	1.47889	0.0673844
GO_SECRETORY_GRANULE_ORGANIZATION	Bcell	Cluster4	-0.401005	0.00082333	2.64763	0.000741569	-0.160735	0.21159	2.27451	0.0355628	-0.493384	0.026063	0.607069	0.857491	-0.21471	0.10095	3.18889	0.000930482	-0.0286954	0.31628	0.298548	1
GO_ORGANELLE_FISSION	Bcell	Cluster4	-0.592567	3.8195e-07	4.75919	6.94747e-08	-0.0859886	0.33489	0.0775148	0.999973	-0.312889	0.11901	0.303433	0.981167	-0.412866	0.005549	0.923718	0.647826	-0.190752	0.00067038	0.690196	0.963375
GO_DNA_CATABOLIC_PROCESS	Bcell	Cluster1	-0.471026	8.3217e-05	2.58119	0.000775497	-0.285491	0.07444	0.251923	0.99767	-0.433441	0.046751	0.296619	0.982867	-0.192941	0.12629	1.03537	0.528542	-0.295636	2.3538e-07	0.867734	0.774848
GO_DNA_REPAIR	Bcell	Cluster1	-0.37331	0.0017946	5.27244	1.32706e-08	-0.163781	0.20717	0.0001	1	0.595231	0.0074972	0.0001	1	-0.12464	0.23117	1.33545	0.272347	-0.10678	0.037222	0.603699	0.989824
GO_REGULATION_OF_CHROMOSOME_SEGREGATION	Bcell	Cluster9	-0.218879	0.047903	3.8657	4.14938e-06	-0.129868	0.25926	0.221538	0.996906	0.121592	0.32687	0.189206	0.99149	-0.0739725	0.33174	1.27814	0.318387	-0.0745929	0.10669	0.614053	0.986354
GO_POSITIVE_REGULATION_OF_INTERFERON_BETA_PRODUCTION	Bcell	Cluster12	-0.285315	0.014247	2.81594	0.000302862	-0.0190022	0.46253	2.07706	0.05558	-0.342348	0.097151	0.814815	0.727176	-0.195318	0.12333	0.548538	0.948941	-0.261581	4.6043e-06	0.54712	0.997456
GO_RIBONUCLEOPROTEIN_COMPLEX_LOCALIZATION	Bcell	Cluster14	-0.400208	0.0008428	3.27276	3.72424e-05	-0.0909414	0.32595	0.0861411	0.999936	-0.221642	0.20469	0.155372	0.996402	0.0389509	0.40948	0.195007	0.999763	-0.284104	6.7364e-07	1.26833	0.182399
GO_CELL_REDOX_HOMEOSTASIS	Bcell	Cluster9	-0.474983	7.1999e-05	2.25574	0.00388747	-0.444076	0.010157	0.812712	0.745566	-0.485106	0.028414	0.325203	0.975126	-0.512528	0.00059093	0.341146	0.995677	-0.279709	9.9358e-07	1.02439	0.504971
GO_NEGATIVE_REGULATION_OF_OXIDOREDUCTASE_ACTIVITY	Bcell	n.s.	-0.290909	0.012699	3.68742	5.30788e-06	-0.350514	0.036527	1.83529	0.0967747	-0.106363	0.34751	0.495793	0.921877	-0.256174	0.062955	1.76894	0.0744255	-0.347129	1.1918e-09	0.351114	0.999999
GO_APOPTOTIC_NUCLEAR_CHANGES	Bcell	Cluster4	-0.547389	3.62e-06	5.12104	1.86624e-08	-0.604027	0.00042444	0.273374	0.996021	-0.412584	0.056124	1.05935	0.554776	-0.275267	0.049579	0.617183	0.916841	-0.328103	9.4355e-09	0.572236	0.995661
GO_RIBOSOMAL_SMALL_SUBUNIT_BIOGENESIS	Bcell	n.s.	-0.653414	1.0117e-08	2.07692	0.00842744	-0.513356	0.0030852	0.0775148	0.999973	-0.646221	0.0034187	0.495793	0.921877	-0.479347	0.001342	0.485484	0.974418	-0.332014	6.2375e-09	1.32184	0.133286
GO_SISTER_CHROMATID_SEGREGATION	Bcell	Cluster4	-0.43555	0.00028258	7.41	1.1981e-11	-0.385269	0.023597	0.2	0.998365	0.0524236	0.42355	0.371173	0.959432	-0.193592	0.12547	1.94904	0.0465707	-0.128567	0.015752	0.349138	0.999999
GO_NEGATIVE_REGULATION_OF_TELOMERE_MAINTENANCE_VIA_TELOMERE_LENGTHENING	Bcell	Cluster1	-0.270966	0.018956	7.72222	4.81068e-12	0.082053	0.34205	0.0851198	0.999942	-0.234213	0.19131	0.33294	0.972757	-0.247955	0.069476	0.64048	0.901084	-0.253233	8.992e-06	0.568366	0.995861
GO_SISTER_CHROMATID_COHESION	Bcell	Cluster4	-0.434337	0.00029396	5.94558	1.07284e-09	-0.317647	0.053202	0.403832	0.978132	-0.406964	0.058859	0.550743	0.891644	-0.204652	0.11218	1.75234	0.0814265	-0.201411	0.0003495	0.374465	0.999997
GO_TETRAHYDROFOLATE_METABOLIC_PROCESS	Bcell	Cluster1	-0.428877	0.00035052	2.22443	0.00444901	-0.0751527	0.35474	0.0821538	0.999956	0.250423	0.17477	0.0001	1	-0.199966	0.11769	0.982274	0.585089	-0.305399	9.3158e-08	1.15584	0.302788
GO_CELLULAR_RESPONSE_TO_CAMP	Bcell	n.s.	-0.329451	0.0054174	3.86474	2.81813e-06	-0.129663	0.25959	3.92453	0.000714941	-0.280633	0.14621	0.805085	0.734182	0.0585878	0.36526	1.54428	0.150827	-0.106528	0.037567	0.262687	1
GO_MRNA_3_END_PROCESSING	Bcell	Cluster1	-0.425356	0.00039204	3.16129	8.27025e-05	0.420619	0.014457	0.0001	1	0.192245	0.23783	0.184424	0.99234	0.0250412	0.44152	0.42324	0.981854	-0.104578	0.040329	1.10937	0.378644
GO_NEGATIVE_REGULATION_OF_MRNA_METABOLIC_PROCESS	Bcell	Cluster1	-0.482769	5.3869e-05	2.19355	0.00480753	-0.543847	0.0016828	0.354567	0.989324	-0.365768	0.081775	0.296619	0.982867	-0.394791	0.0078002	0.474074	0.977902	-0.348604	1.0093e-09	1.16969	0.280553
GO_REGULATION_OF_TRANSCRIPTION_FROM_RNA_POLYMERASE_I_PROMOTER	Bcell	Cluster1	-0.242584	0.032069	2.63114	0.000723391	-0.336843	0.04289	0.185763	0.999002	-0.368392	0.08016	0.824713	0.720058	-0.348214	0.017343	0.127845	0.999966	-0.163787	0.0030072	1.22619	0.224536
GO_POSITIVE_REGULATION_OF_RECEPTOR_ACTIVITY	Bcell	Cluster8	-0.2752	0.017449	2.66998	0.000613918	-0.130475	0.25828	2.13084	0.0491787	-0.192974	0.23698	1.15231	0.494389	-0.254162	0.064508	2.33333	0.0132569	-0.204648	0.00028485	0.317445	1
GO_NEGATIVE_REGULATION_OF_HOMEOSTATIC_PROCESS	Bcell	Cluster9	-0.350217	0.0032719	11.6264	9.11017e-16	-0.294322	0.068084	1.33333	0.30841	-0.34959	0.092209	0.141602	0.997703	-0.240081	0.076178	1.583	0.131267	-0.300425	1.5002e-07	0.243118	1
GO_MITOTIC_NUCLEAR_DIVISION	Bcell	Cluster4	-0.457486	0.0001348	3.64392	6.81279e-06	-0.0689964	0.36619	0.0821538	0.999956	-0.330204	0.10582	0.321429	0.976239	-0.368038	0.012508	0.728022	0.837887	-0.193355	0.00057357	0.850251	0.799186
GO_TELOMERE_MAINTENANCE_VIA_RECOMBINATION	Bcell	Cluster1	-0.228525	0.040851	4.57615	1.5483e-07	-0.296065	0.066878	0.0861411	0.999936	0.331258	0.10505	0.155372	0.996402	-0.312894	0.029675	1.35665	0.252594	-0.197294	0.00045125	0.616154	0.988466
GO_RNA_SPLICING_VIA_TRANSESTERIFICATION_REACTIONS	Bcell	Cluster1	-0.781896	1.758e-12	3.03924	9.24298e-05	-0.00968623	0.48088	0.0001	1	-0.285505	0.14188	0.0001	1	-0.501619	0.0007809	0.388621	0.992487	-0.442448	3.6082e-15	1.36486	0.104539
GO_DOUBLE_STRAND_BREAK_REPAIR	Bcell	Cluster1	-0.443845	0.00021484	6.11897	5.92048e-10	-0.557015	0.0012724	0.0821538	0.999956	0.241291	0.18399	0.0001	1	-0.42448	0.0044156	1.28945	0.297986	-0.270577	2.1812e-06	0.572236	0.995661
GO_NUCLEOBASE_CONTAINING_COMPOUND_TRANSPORT	Bcell	Cluster10	-0.481573	5.6349e-05	3.77606	4.43418e-06	-0.0955513	0.31772	0.0001	1	-0.233542	0.19201	0.353448	0.965937	-0.029661	0.43083	0.284955	0.997996	-0.312849	4.4875e-08	1.06316	0.443031
GO_NEGATIVE_REGULATION_OF_DEFENSE_RESPONSE	Bcell	Cluster8	-0.444432	0.00021065	2.03333	0.00940378	-0.133702	0.25307	59.6471	4.05015e-12	-0.224337	0.20178	4.41642	0.00482775	-0.189061	0.13121	6.04068	6.99653e-07	-0.430769	2.2204e-14	0.112809	1
GO_RIBONUCLEOPROTEIN_COMPLEX_SUBUNIT_ORGANIZATION	Bcell	Cluster4	-0.556973	2.3089e-06	2.19375	0.00507927	-0.533836	0.0020661	0.0811966	0.99996	-0.23177	0.19387	0.146561	0.997278	-0.593638	5.3774e-05	0.332992	0.996392	-0.183669	0.0010146	1.53586	0.0414111
GO_NUCLEOTIDE_EXCISION_REPAIR	Bcell	Cluster1	-0.387881	0.001201	2.94345	0.000177545	-0.0875121	0.33213	0.0001	1	0.43203	0.047347	0.162963	0.995519	-0.22204	0.093281	0.56967	0.938011	-0.00977271	0.43534	1.1221	0.353993
GO_DNA_STRAND_ELONGATION	Bcell	Cluster1	-0.557353	2.2675e-06	6.53943	1.64844e-10	-0.386109	0.023337	0.0748988	0.99998	0.458718	0.036955	0.0001	1	-0.674601	2.3407e-06	0.890869	0.683338	-0.231523	4.6138e-05	0.660472	0.977333
GO_SOMATIC_DIVERSIFICATION_OF_IMMUNE_RECEPTORS	Bcell	Cluster3	-0.430352	0.00033434	8.83036	2.91742e-13	-0.212329	0.14383	0.0001	1	-0.259811	0.16558	0.146561	0.997278	-0.220756	0.094594	1.44902	0.194488	-0.215329	0.00014187	0.456692	0.999871
GO_INFLAMMATORY_RESPONSE	Bcell	Cluster7	-0.254959	0.025659	2.07692	0.00842744	-0.0920949	0.32388	21.3084	1.86475e-10	0.118275	0.33132	2.96136	0.0307955	-0.251425	0.066665	6.2355	3.5926e-07	-0.32683	1.0782e-08	0.118011	1
GO_NUCLEUS_LOCALIZATION	Bcell	Cluster14	-0.367518	0.0020949	3.2261	5.61524e-05	-0.0504186	0.40139	0.205091	0.998078	-0.310193	0.12115	0.622442	0.847763	0.242059	0.074451	0.401577	0.986837	-0.103817	0.04145	0.904249	0.710162
GO_ORGANELLE_ASSEMBLY	Bcell	Cluster4	-0.360713	0.0025036	2.14194	0.00722026	-0.0866021	0.33377	0.0001	1	-0.207014	0.22086	0.357764	0.964404	-0.419775	0.0048484	0.376674	0.991313	-0.0214497	0.36041	1.45753	0.0710766
GO_MITOTIC_SPINDLE_ORGANIZATION	Bcell	Cluster4	-0.250717	0.027727	3.79368	3.44481e-06	-0.395027	0.020711	0.0793269	0.999967	0.106426	0.34742	0.310461	0.979318	0.0723915	0.33513	0.595041	0.930524	-0.334275	4.8968e-09	0.895238	0.72939
GO_REGULATION_OF_CD4_POSITIVE_ALPHA_BETA_T_CELL_ACTIVATION	Bcell	n.s.	-0.364641	0.0022599	7.11416	3.03541e-11	-0.267758	0.088463	1.1814	0.425973	0.00686241	0.48994	0.177576	0.993465	-0.187733	0.13293	0.882353	0.687159	-0.280986	8.8809e-07	0.362302	0.999997
GO_ESTABLISHMENT_OF_NUCLEUS_LOCALIZATION	Bcell	Cluster10	-0.434946	0.0002882	2.47231	0.00168766	-0.116675	0.28111	0.0961538	0.999851	-0.215306	0.21162	0.899083	0.667138	0.0972997	0.28336	0.497437	0.964492	-0.151744	0.0055024	1.02703	0.503647
GO_PYRIMIDINE_CONTAINING_COMPOUND_METABOLIC_PROCESS	Bcell	Cluster1	-0.53642	5.9565e-06	4.2849	6.49351e-07	-0.126825	0.26423	0.21037	0.997744	0.248035	0.17716	0.390212	0.951854	-0.219714	0.095669	0.757268	0.804919	-0.0826341	0.083962	0.665888	0.969618
GO_REGULATION_OF_CYTOKINE_SECRETION	Bcell	n.s.	-0.320477	0.006669	5.47368	5.41341e-09	-0.059411	0.38424	19.0345	9.78784e-10	-0.328037	0.10742	0.448063	0.944802	-0.0445306	0.39678	10.5974	5.71688e-10	-0.231996	4.4595e-05	0.0785593	1
GO_NEGATIVE_REGULATION_OF_CHROMOSOME_ORGANIZATION	Bcell	Cluster4	-0.497881	3.0058e-05	5.76429	1.91493e-09	-0.181325	0.1827	0.0001	1	0.0642486	0.40656	0.0001	1	-0.323762	0.025304	0.935036	0.635609	-0.312366	4.7078e-08	0.712	0.950212
GO_ISOTYPE_SWITCHING	Bcell	Cluster1	-0.348276	0.0034346	8.93213	1.99967e-13	-0.137513	0.24699	0.185763	0.999002	0.246796	0.1784	0.159104	0.995983	-0.357736	0.014858	0.784749	0.785119	-0.218111	0.00011765	0.485462	0.999569
GO_DNA_RECOMBINATION	Bcell	Cluster1	-0.480237	5.9243e-05	7.14751	2.54007e-11	-0.530781	0.0021969	0.0802544	0.999964	-0.0104215	0.48472	0.314059	0.978334	-0.523712	0.00043973	1.25761	0.321751	-0.270704	2.1579e-06	0.48871	0.999598
GO_REGULATION_OF_DNA_METABOLIC_PROCESS	Bcell	Cluster1	-0.578713	7.8911e-07	2.58333	0.000728285	-0.551361	0.0014367	0.0707915	0.999988	-0.382102	0.072072	0.0001	1	-0.265401	0.05619	0.52856	0.963526	-0.46031	1.1102e-16	1.35373	0.107625
GO_NEGATIVE_REGULATION_OF_T_CELL_PROLIFERATION	Bcell	n.s.	-0.224755	0.043502	5.76471	2.45487e-09	-0.246476	0.10761	na	1.75552e-13	-0.630239	0.0044355	1.07917	0.538581	-0.258674	0.061065	9.35714	4.50644e-09	-0.311392	5.1849e-08	0.0620061	1
GO_CALCIUM_ION_TRANSPORT	Bcell	Cluster10	-0.22742	0.041615	2.28769	0.00338842	-0.279879	0.078692	3.82492	0.000881357	-0.344785	0.095469	1.44915	0.324647	-0.155824	0.17854	3.1448	0.000970546	-0.205944	0.00026223	0.247987	1
GO_TERMINATION_OF_RNA_POLYMERASE_II_TRANSCRIPTION	Bcell	Cluster1	-0.331081	0.0052133	3.01438	0.000148452	0.113847	0.2859	0.0986014	0.999821	0.38786	0.068848	0.0001	1	0.114084	0.25069	0.510599	0.959129	-0.0759234	0.10265	1.107	0.380045
GO_RNA_SECONDARY_STRUCTURE_UNWINDING	Bcell	Cluster1	-0.263208	0.021997	4.89921	4.14816e-08	-0.19287	0.16756	0.166929	0.999536	-0.165256	0.27039	0.310461	0.979318	-0.374486	0.0112	0.81855	0.756323	-0.202061	0.00033552	0.666278	0.974148
GO_POSITIVE_REGULATION_OF_RESPONSE_TO_WOUNDING	Bcell	n.s.	-0.380022	0.0014948	2.18472	0.00654701	-0.0853561	0.33603	5.46559	3.55478e-05	-0.281892	0.14509	6.75556	0.000345063	0.208746	0.10751	3.37546	0.000553466	-0.0620626	0.15037	0.154988	1
GO_NEGATIVE_REGULATION_OF_DEPHOSPHORYLATION	Bcell	Cluster1	-0.428706	0.00035245	3.83442	3.53165e-06	-0.209255	0.14743	0.192696	0.998721	-0.272774	0.15336	0.357764	0.964404	-0.430379	0.0039201	0.690921	0.86266	-0.164861	0.0028439	0.761419	0.905156
GO_REGULATION_OF_PROTEIN_LOCALIZATION_TO_CHROMOSOME_TELOMERIC_REGION	Bcell	n.s.	-0.734278	1.9829e-11	2.11298	0.00657866	-0.495748	0.0042737	0.320101	0.994296	-0.484941	0.028462	0.438296	0.949044	-0.390812	0.0083874	0.350095	0.996574	-0.395604	3.154e-12	1.28307	0.156235
GO_NUCLEAR_TRANSCRIBED_MRNA_CATABOLIC_PROCESS_DEADENYLATION_DEPENDENT_DECAY	Bcell	Cluster1	-0.603054	2.1553e-07	2.58333	0.000728285	-0.0992061	0.31125	0.0001	1	-0.182862	0.24893	0.128019	0.998634	-0.539437	0.00028518	0.623077	0.919228	-0.311601	5.0788e-08	1.28705	0.154689
GO_ORGANIC_CYCLIC_COMPOUND_CATABOLIC_PROCESS	Bcell	Cluster1	-0.340542	0.0041553	4.51461	2.44353e-07	0.0428268	0.41601	0.0973666	0.999837	0.489958	0.027018	0.0001	1	-0.0469514	0.3913	0.401577	0.986837	-0.156545	0.0043454	0.904249	0.710162
GO_NON_RECOMBINATIONAL_REPAIR	Bcell	Cluster1	-0.325069	0.0060005	2.62096	0.000696859	-0.0845207	0.33755	0.0001	1	0.00861409	0.48737	0.148267	0.997121	-0.480324	0.0013115	0.728022	0.837887	-0.240161	2.4508e-05	1.15584	0.302788
GO_CELLULAR_RESPONSE_TO_ANTIBIOTIC	Bcell	Cluster7	-0.358881	0.002625	2.21849	0.00571241	-0.126934	0.26405	3.96277	0.00070691	0.0546605	0.42033	0.182099	0.992734	-0.357755	0.014854	0.640523	0.893132	-0.202304	0.00033043	0.556705	0.996001
GO_NEGATIVE_REGULATION_OF_PROTEIN_COMPLEX_DISASSEMBLY	Bcell	Cluster4	-0.32333	0.0062466	6.33333	3.11623e-10	-0.256182	0.098556	0.190345	0.998822	0.454237	0.038572	0.162963	0.995519	-0.0433015	0.39957	0.56967	0.938011	-0.196488	0.00047412	0.631944	0.983879
GO_MEIOTIC_CELL_CYCLE	Bcell	Cluster14	-0.422759	0.00042546	6.30882	3.21964e-10	-0.363024	0.031362	0.177049	0.999287	-0.385831	0.069973	0.151762	0.99678	-0.230819	0.084648	1.15714	0.410005	-0.135581	0.011633	0.524691	0.99868
GO_POSITIVE_REGULATION_OF_TELOMERE_MAINTENANCE	Bcell	Cluster1	-0.541014	4.8455e-06	2.07991	0.00793664	-0.163131	0.20811	0.0001	1	-0.568591	0.010774	0.463261	0.937885	-0.0972133	0.28353	0.226931	0.999713	-0.316975	2.9684e-08	1.70273	0.0131669
GO_NUCLEOBASE_CONTAINING_SMALL_MOLECULE_INTERCONVERSION	Bcell	Cluster1	-0.53469	6.433e-06	2.26197	0.00406005	-0.435668	0.011558	0.418904	0.973655	-0.501969	0.02378	0.161017	0.995757	-0.307954	0.03185	1.07336	0.492097	-0.274767	1.5258e-06	0.876026	0.757482
GO_REGULATION_OF_DEPHOSPHORYLATION	Bcell	Cluster1	-0.406452	0.00070077	2.49283	0.00171665	0.0189664	0.4626	0.48797	0.946669	-0.618698	0.0053083	0.663462	0.821211	-0.407935	0.0061001	0.788575	0.775647	-0.0677372	0.1293	0.778521	0.882625
GO_NEGATIVE_REGULATION_OF_CYTOSKELETON_ORGANIZATION	Bcell	Cluster4	-0.33391	0.0048749	6.13473	5.82906e-10	-0.15589	0.21874	0.293803	0.993807	0.026154	0.4617	0.345036	0.968828	-0.146312	0.19377	0.455008	0.97875	-0.195215	0.00051242	0.623963	0.986343
GO_CELLULAR_RESPONSE_TO_CALCIUM_ION	Bcell	n.s.	-0.355918	0.0028323	2.55594	0.000996026	-0.240412	0.11354	8.12325	7.29368e-07	0.0218607	0.46798	0.550743	0.891644	-0.329533	0.023202	0.892857	0.678887	-0.176331	0.0015351	0.356164	0.999999
GO_MICROTUBULE_ORGANIZING_CENTER_ORGANIZATION	Bcell	Cluster4	-0.253452	0.026378	2.39905	0.0022865	0.23231	0.1218	0.0001	1	0.259452	0.16593	0.366625	0.961154	-0.173925	0.15162	0.591975	0.925205	-0.119525	0.022845	1.18857	0.27015
GO_NEGATIVE_REGULATION_OF_CELL_CYCLE_PHASE_TRANSITION	Bcell	Cluster9	-0.286272	0.013972	3.60882	8.60168e-06	-0.315197	0.05464	0.40877	0.976721	0.431541	0.047556	0.0001	1	-0.213342	0.10243	0.904238	0.666885	-0.120323	0.022126	0.739661	0.926574
GO_DETECTION_OF_STIMULUS	Bcell	Cluster7	-0.397101	0.00092266	2.65296	0.000533596	0.061201	0.38085	10.5983	9.74213e-08	-0.2306	0.1951	3.62205	0.0122704	-0.305359	0.033042	1.85583	0.0554239	-0.392512	4.7456e-12	0.188509	1
GO_DNA_GEOMETRIC_CHANGE	Bcell	Cluster4	-0.479693	6.046e-05	3.8447	2.64414e-06	-0.605827	0.00040558	0.0748988	0.99998	-0.421503	0.051968	0.135338	0.998173	-0.652478	6.0411e-06	1.02295	0.541557	-0.343332	1.8215e-09	0.800628	0.869
GO_PEPTIDYL_TYROSINE_MODIFICATION	Bcell	n.s.	-0.247074	0.029609	3.03333	0.000122508	0.234598	0.11943	0.732468	0.808094	-0.182656	0.24917	1.19574	0.468024	-0.183627	0.13832	0.826101	0.744302	-0.0457344	0.22295	0.577752	0.994303
GO_CELLULAR_RESPONSE_TO_RADIATION	Bcell	n.s.	-0.398011	0.0008986	3.10345	8.26912e-05	-0.531753	0.0021545	0.293803	0.993807	0.183824	0.24778	0.824713	0.720058	-0.320273	0.026647	0.665025	0.883078	-0.233606	3.9697e-05	0.764228	0.90368
GO_POSITIVE_REGULATION_OF_CYTOKINE_PRODUCTION	Bcell	Cluster12	-0.385247	0.0012932	4.49629	1.87553e-07	-0.0244367	0.45185	3.3369	0.00255243	-0.10563	0.34851	0.954545	0.628643	-0.103954	0.27017	5.91993	7.37432e-07	-0.38215	1.8093e-11	0.14582	1
GO_REGULATION_OF_TYPE_I_INTERFERON_MEDIATED_SIGNALING_PATHWAY	Bcell	Cluster7	-0.275467	0.017357	2.64763	0.000741569	-0.494556	0.0043664	1.36667	0.29567	-0.671801	0.0021846	1.22602	0.450359	-0.253775	0.064809	3.18889	0.000930482	-0.0211705	0.36216	0.314602	1
GO_MISMATCH_REPAIR	Bcell	Cluster1	-0.381963	0.0014169	4.13722	1.30065e-06	-0.451778	0.0089991	0.346154	0.984641	0.124214	0.32336	0.0001	1	-0.308689	0.031519	0.658	0.880304	-0.0954657	0.055474	0.737178	0.922588
GO_NEGATIVE_REGULATION_OF_MITOTIC_NUCLEAR_DIVISION	Bcell	Cluster4	-0.472732	7.8198e-05	4.08	1.10769e-06	-0.174606	0.19186	0.177049	0.999287	-0.265448	0.1602	0.32904	0.973966	-0.396663	0.007536	1.50514	0.167532	-0.214133	0.00015366	0.579142	0.994776
GO_NEGATIVE_REGULATION_OF_MONOOXYGENASE_ACTIVITY	Bcell	n.s.	-0.265596	0.021021	4.97619	3.06147e-08	-0.420564	0.014468	2.07969	0.0525038	-0.165917	0.26957	0.7	0.809317	-0.480473	0.0013069	2.17241	0.0202958	-0.388708	7.799e-12	0.25183	1
GO_REGULATION_OF_CYCLIN_DEPENDENT_PROTEIN_KINASE_ACTIVITY	Bcell	n.s.	-0.445601	0.00020255	3.2261	5.61524e-05	-0.0629579	0.37753	0.324541	0.989081	-0.0390778	0.44287	0.380519	0.955786	-0.279154	0.047145	1.17708	0.397251	-0.0151356	0.40046	0.657068	0.973954
GO_REGULATION_OF_TRANSLATIONAL_INITIATION_IN_RESPONSE_TO_STRESS	Bcell	n.s.	-0.354763	0.0029169	2.22443	0.00444901	-0.182063	0.1817	0.172903	0.999399	-0.388102	0.068714	0.321429	0.976239	-0.345798	0.018024	0.728022	0.837887	-0.204434	0.00028877	1.09716	0.386193
GO_MEIOTIC_CELL_CYCLE_PROCESS	Bcell	Cluster14	-0.420502	0.00045656	6.13473	5.82906e-10	-0.171663	0.19596	0.0882353	0.999922	-0.416998	0.054039	0.345036	0.968828	-0.281634	0.04564	1.39213	0.231125	-0.0909564	0.064465	0.485462	0.999569
GO_SPINDLE_ASSEMBLY	Bcell	Cluster4	-0.422654	0.00042686	5.19835	1.42012e-08	-0.369702	0.028848	0.0831266	0.999952	0.187044	0.24395	0.0001	1	-0.365233	0.013115	1.3058	0.286355	-0.290372	3.8258e-07	0.619836	0.988036
GO_NEGATIVE_REGULATION_OF_ANTIGEN_RECEPTOR_MEDIATED_SIGNALING_PATHWAY	Bcell	Cluster8	-0.266061	0.020835	3.73969	4.06583e-06	-0.0333145	0.43449	2.03078	0.0589388	-0.107483	0.34598	0.943789	0.636511	-0.197314	0.12089	1.87857	0.0517536	-0.380461	2.2405e-11	0.304005	1
GO_REGULATION_OF_PHOSPHOPROTEIN_PHOSPHATASE_ACTIVITY	Bcell	n.s.	-0.309687	0.0084965	2.17356	0.00633203	-0.224838	0.12976	0.575348	0.911815	-0.654041	0.002994	0.362155	0.96281	-0.446215	0.0028185	0.478592	0.971391	-0.200425	0.00037172	1.02632	0.503984
GO_RNA_POLYADENYLATION	Bcell	Cluster1	-0.433079	0.0003062	3.12745	8.34801e-05	0.260142	0.095018	0.0001	1	-0.15566	0.28242	0.371173	0.959432	-0.190206	0.12974	0.718282	0.839692	-0.172713	0.0018722	0.938086	0.654283
GO_NEGATIVE_REGULATION_OF_PHOSPHORYLATION	Bcell	Cluster1	-0.232449	0.038228	3.26551	5.5033e-05	-0.292148	0.069611	1.52062	0.218394	-0.482244	0.029262	1.818	0.193632	-0.309495	0.031159	1.1034	0.467182	0.0710164	0.11811	0.378855	0.999991
GO_NEGATIVE_REGULATION_OF_NUCLEAR_DIVISION	Bcell	Cluster4	-0.414694	0.00054624	4.08	1.10769e-06	0.0231716	0.45433	0.0841151	0.999947	-0.380397	0.073047	0.32904	0.973966	-0.307819	0.031912	1.93298	0.0460059	-0.158885	0.0038643	0.551232	0.997313
GO_REGULATION_OF_CHROMOSOME_ORGANIZATION	Bcell	Cluster4	-0.650638	1.2153e-08	3.85284	2.47283e-06	-0.427158	0.013132	0.0700055	0.999989	-0.022207	0.46747	0.0001	1	-0.341752	0.019215	0.358209	0.995902	-0.358081	3.3961e-10	1.18338	0.259455
GO_NEGATIVE_REGULATION_OF_TELOMERE_MAINTENANCE	Bcell	Cluster1	-0.268118	0.020029	8.5625	5.90867e-13	0.0215752	0.45747	0.0001	1	-0.321637	0.11222	0.143229	0.997568	-0.226358	0.08896	0.701786	0.860511	-0.24857	1.2941e-05	0.604514	0.991537
GO_SPERMATID_DIFFERENTIATION	Bcell	n.s.	-0.297805	0.010988	2.64763	0.000741569	0.166311	0.20353	0.0949626	0.999864	-0.541937	0.015061	0.171091	0.994435	-0.233317	0.0823	0.215421	0.999438	-0.174841	0.0016666	1.38479	0.106807
GO_NUCLEAR_EXPORT	Bcell	Cluster10	-0.46391	0.00010749	2.51333	0.00111262	-0.0569768	0.38886	0.0793269	0.999967	-0.33643	0.10131	0.143229	0.997568	-0.0758886	0.32765	0.179272	0.999892	-0.325656	1.2188e-08	1.58585	0.0301244
GO_REGULATION_OF_OXIDATIVE_STRESS_INDUCED_NEURON_DEATH	Bcell	n.s.	-0.405156	0.00072833	4.62685	1.19082e-07	-0.0922807	0.32355	1.3826	0.27902	0.0170072	0.47508	0.317714	0.977308	-0.195885	0.12263	2.10182	0.0264204	-0.149336	0.0061792	0.323783	1
GO_NEGATIVE_REGULATION_OF_CHROMATIN_MODIFICATION	Bcell	Cluster4	-0.260448	0.023171	4.35594	5.02118e-07	-0.124798	0.26756	0.337264	0.986584	0.505701	0.022836	0.0001	1	0.0418805	0.4028	0.417668	0.983238	-0.119963	0.022448	0.80936	0.847607
GO_RECOMBINATIONAL_REPAIR	Bcell	Cluster1	-0.342093	0.0040011	5.34903	8.05437e-09	-0.48472	0.0051976	0.166929	0.999536	-0.178643	0.254	0.0001	1	-0.350588	0.016694	1.2421	0.333862	-0.22625	6.7109e-05	0.604514	0.991537
GO_POSITIVE_REGULATION_OF_NUCLEASE_ACTIVITY	Bcell	Cluster1	-0.253463	0.026374	3.03924	9.24298e-05	-0.482497	0.0054026	0.596175	0.908935	-0.0764899	0.38914	0.70801	0.803686	0.143879	0.19778	1.34527	0.25479	-0.391725	5.2624e-12	0.562192	0.996899
GO_REGULATION_OF_MICROTUBULE_POLYMERIZATION_OR_DEPOLYMERIZATION	Bcell	Cluster4	-0.407313	0.00068295	4.49369	1.96444e-07	-0.287446	0.072997	0.0793269	0.999967	0.0254209	0.46277	0.310461	0.979318	-0.240769	0.075574	0.595041	0.930524	-0.284467	6.5216e-07	0.81066	0.854775
GO_REGULATION_OF_DNA_REPLICATION	Bcell	Cluster1	-0.452768	0.00015873	2.65296	0.000533596	-0.393045	0.021273	0.152296	0.999771	-0.04653	0.43207	0.0001	1	-0.357932	0.01481	0.370845	0.994665	-0.413597	2.6862e-13	1.38067	0.093525
GO_CELL_CELL_RECOGNITION	Bcell	Cluster4	-0.221183	0.046138	3.61228	1.25612e-05	-0.220222	0.13484	0.224466	0.996654	0.072631	0.39462	0.0001	1	0.0163411	0.46176	1.70743	0.102212	-0.0924683	0.061333	0.601391	0.989036
GO_NEGATIVE_REGULATION_OF_DNA_METABOLIC_PROCESS	Bcell	Cluster1	-0.354369	0.0029463	2.95991	0.000139182	-0.296497	0.066582	0.0001	1	-0.246663	0.17854	0.143229	0.997568	0.181036	0.14179	0.249212	0.999332	-0.347298	1.1693e-09	1.42291	0.0777299
GO_RNA_3_END_PROCESSING	Bcell	Cluster1	-0.425418	0.00039128	2.77232	0.000444581	0.306284	0.060115	0.0001	1	0.184642	0.2468	0.177576	0.993465	-0.0939029	0.2902	0.510599	0.959129	-0.131755	0.013747	1.1714	0.294019
GO_FOLIC_ACID_CONTAINING_COMPOUND_METABOLIC_PROCESS	Bcell	Cluster1	-0.483343	5.2713e-05	2.16667	0.00607543	-0.160622	0.21176	0.181333	0.999156	-0.00983892	0.48558	0.155372	0.996402	-0.185708	0.13557	0.541739	0.952204	-0.258741	5.7966e-06	1.26833	0.182399
GO_MYELOID_CELL_DIFFERENTIATION	Bcell	Cluster3	-0.23221	0.038384	3.98276	1.77756e-06	-0.440598	0.010719	1.26577	0.35892	0.0104675	0.48465	0.345036	0.968828	-0.268175	0.054268	1.39213	0.231125	-0.171792	0.001968	0.417657	0.999969
GO_NEGATIVE_REGULATION_OF_IMMUNE_RESPONSE	Bcell	Cluster8	-0.485698	4.8212e-05	3.94916	1.7666e-06	-0.3268	0.048077	na	8.16451e-13	-0.13226	0.31268	1.68667	0.218213	0.0558247	0.37139	10.374	2.29595e-09	-0.607285	5.5511e-17	0.0756031	1
GO_MATURATION_OF_5_8S_RRNA	Bcell	Cluster1	-0.444193	0.00021235	2.16368	0.00578493	-0.161867	0.20994	0.168889	0.999494	0.0110788	0.48376	0.144882	0.997427	-0.492285	0.00098414	0.329014	0.996707	-0.331182	6.8148e-09	1.47777	0.0574056
GO_CALCIUM_ION_TRANSMEMBRANE_TRANSPORT	Bcell	Cluster10	-0.217904	0.048666	2.53125	0.00120422	-0.216253	0.13932	5.91919	1.63112e-05	-0.422489	0.051522	1.18101	0.476834	0.0508678	0.38247	1.87166	0.058015	0.000212784	0.49859	0.259649	1
GO_REGULATION_OF_PROTEIN_COMPLEX_DISASSEMBLY	Bcell	Cluster4	-0.303333	0.0097609	3.6633	6.91976e-06	-0.241723	0.11224	0.293803	0.993807	0.375555	0.075862	0.0001	1	0.0894065	0.29936	0.455008	0.97875	-0.0804782	0.089666	0.939449	0.652702
GO_CELL_CYCLE_CHECKPOINT	Bcell	Cluster9	-0.219012	0.0478	3.47414	1.64132e-05	-0.187585	0.17439	0.0904011	0.999906	0.284905	0.14241	0.353448	0.965937	-0.241016	0.075358	1.42897	0.210568	-0.120063	0.022358	0.66497	0.972233
GO_SPLICEOSOMAL_COMPLEX_ASSEMBLY	Bcell	Cluster1	-0.435395	0.00028401	2.35362	0.00255483	-0.198066	0.161	0.0001	1	-0.0915947	0.36792	0.0001	1	-0.107941	0.26242	0.271186	0.998644	-0.211967	0.00017735	1.67742	0.0192092
GO_PYRUVATE_METABOLIC_PROCESS	Bcell	Cluster1	-0.248297	0.028966	2.34839	0.00243959	-0.483298	0.005328	0.497044	0.953023	-0.014763	0.47836	0.314059	0.978334	-0.196587	0.12177	0.710384	0.853242	-0.374703	4.6004e-11	0.925325	0.678171
GO_ESTABLISHMENT_OF_MITOTIC_SPINDLE_LOCALIZATION	Bcell	Cluster4	-0.334602	0.004795	2.3073	0.00364684	-0.412457	0.016258	0.770889	0.775842	-0.172357	0.26164	2.20741	0.103323	-0.127924	0.22527	1.17708	0.397251	-0.0868623	0.073568	0.533246	0.997888
GO_GERM_CELL_DEVELOPMENT	Bcell	n.s.	-0.382499	0.001396	2.43526	0.00196719	0.0994853	0.31076	0.0949626	0.999864	-0.230271	0.19545	0.171091	0.994435	-0.260937	0.059392	0.491039	0.966937	-0.14227	0.0086067	1.23529	0.22031
GO_DNA_LIGATION	Bcell	Cluster1	-0.295776	0.01147	6.7057	1.30964e-10	-0.557648	0.001255	0.137778	0.9999	-0.513816	0.02088	0.118621	0.999099	-0.463891	0.0019143	1.30638	0.277533	-0.40773	6.0985e-13	0.557377	0.997648
GO_RNA_CATABOLIC_PROCESS	Bcell	Cluster1	-0.224203	0.043902	4.01807	1.74723e-06	-0.278111	0.080068	0.2	0.998365	0.619301	0.0052595	0.0001	1	-0.170348	0.15672	0.599688	0.920484	-0.095964	0.054545	0.842936	0.805053
GO_EXECUTION_PHASE_OF_APOPTOSIS	Bcell	Cluster4	-0.339465	0.0042655	2.51952	0.00116398	-0.441491	0.010572	0.398977	0.979467	-0.226023	0.19997	0.153552	0.996596	-0.38757	0.0088929	1.01992	0.545775	-0.247014	1.4589e-05	0.848598	0.800526
GO_RNA_LOCALIZATION	Bcell	n.s.	-0.675955	2.1225e-09	3.16856	5.30681e-05	-0.322167	0.050622	0.0784138	0.99997	-0.238484	0.18687	0.141602	0.997703	-0.2519	0.066287	0.32125	0.997262	-0.390565	6.1247e-12	1.23457	0.2085
GO_CELLULAR_COMPONENT_DISASSEMBLY_INVOLVED_IN_EXECUTION_PHASE_OF_APOPTOSIS	Bcell	Cluster4	-0.356431	0.0027954	2.48387	0.00135663	-0.464552	0.0073183	0.279959	0.995382	-0.259693	0.1657	0.32904	0.973966	-0.399791	0.0071117	0.746273	0.821425	-0.291367	3.4927e-07	0.956469	0.623479
GO_REGULATION_OF_TELOMERE_MAINTENANCE_VIA_TELOMERE_LENGTHENING	Bcell	Cluster1	-0.550034	3.202e-06	2.54948	0.000847824	-0.306054	0.060262	0.0700055	0.999989	-0.358723	0.086216	0.0001	1	-0.379791	0.010211	0.28588	0.998953	-0.448498	1.3878e-15	1.60421	0.023745
GO_NEGATIVE_REGULATION_OF_IMMUNE_EFFECTOR_PROCESS	Bcell	n.s.	-0.303437	0.009739	2.04332	0.00873257	-0.128371	0.2617	8.97054	7.76023e-07	-0.383576	0.071237	1.39892	0.341716	0.0439769	0.39803	4.85964	9.85996e-06	-0.561118	0	0.195932	1
GO_RNA_SPLICING	Bcell	Cluster1	-0.739842	1.246e-11	3.08835	8.04798e-05	-0.0493268	0.40349	0.0001	1	-0.201159	0.22752	0.0001	1	-0.460265	0.0020758	0.617183	0.916841	-0.309673	6.142e-08	1.15584	0.302788
GO_PROTEIN_TETRAMERIZATION	Bcell	n.s.	-0.315654	0.0074392	3.35382	2.43526e-05	-0.14603	0.23367	0.172903	0.999399	-0.642994	0.0036074	0.76776	0.761065	-0.396036	0.0076237	0.982274	0.585089	-0.280896	8.9512e-07	0.696692	0.958524
GO_DNA_PACKAGING	Bcell	Cluster4	-0.465032	0.00010328	3.95908	1.60168e-06	-0.398446	0.019769	0.071589	0.999987	-0.304257	0.12595	0.280462	0.98653	-0.271431	0.052075	1.83347	0.0592849	-0.462461	1.1102e-16	0.613817	0.990656
GO_RNA_PHOSPHODIESTER_BOND_HYDROLYSIS_EXONUCLEOLYTIC	Bcell	Cluster1	-0.598817	2.7226e-07	2.08073	0.00931612	-0.319829	0.051944	0.188034	0.998916	0.137809	0.30539	0.161017	0.995757	-0.132684	0.21686	0.794805	0.775336	-0.17858	0.0013544	1.14169	0.326238
GO_NEGATIVE_REGULATION_OF_ORGANELLE_ORGANIZATION	Bcell	Cluster4	-0.352566	0.003084	6.08042	7.51071e-10	0.051184	0.39993	0.0937922	0.999876	0.377577	0.074678	0.0001	1	-0.153619	0.182	0.484759	0.969234	-0.226538	6.5766e-05	0.733471	0.929284
GO_NUCLEAR_TRANSCRIBED_MRNA_CATABOLIC_PROCESS_EXONUCLEOLYTIC	Bcell	Cluster1	-0.578555	7.9552e-07	2.61663	0.000663317	-0.107013	0.29762	0.0001	1	-0.157985	0.27949	0.138422	0.99795	-0.567939	0.00012297	1.048	0.515461	-0.371305	6.9876e-11	1.0403	0.476038
GO_SOMATIC_RECOMBINATION_OF_IMMUNOGLOBULIN_GENE_SEGMENTS	Bcell	Cluster1	-0.313449	0.0078159	9.78105	2.50615e-14	-0.200533	0.15795	0.0001	1	0.433312	0.046806	0.182099	0.992734	-0.262671	0.058132	0.524272	0.953082	-0.109445	0.033725	0.528063	0.998031
GO_NUCLEOTIDE_EXCISION_REPAIR_PREINCISION_COMPLEX_STABILIZATION	Bcell	Cluster1	-0.267808	0.020149	3.92308	2.24191e-06	-0.0766166	0.35203	0.183529	0.999082	0.520335	0.019401	0.157222	0.996198	-0.24382	0.072939	0.774872	0.79462	-0.167198	0.0025158	0.778214	0.889638
GO_DNA_REPLICATION_INDEPENDENT_NUCLEOSOME_ORGANIZATION	Bcell	Cluster4	-0.333642	0.0049061	2.92737	0.000173067	-0.319371	0.052207	0.0841151	0.999947	-0.107159	0.34642	0.151762	0.99678	0.0782904	0.32255	0.870695	0.702218	-0.335212	4.4271e-09	0.956469	0.623479
GO_CELLULAR_RESPONSE_TO_DRUG	Bcell	Cluster7	-0.273803	0.017935	2.39905	0.0022865	-0.146942	0.23227	1.90385	0.0872377	-0.128954	0.31705	0.599588	0.86217	-0.210413	0.10565	2.17797	0.0225043	-0.0885789	0.069639	0.395685	0.999987
GO_DNA_REPLICATION	Bcell	Cluster1	-0.567273	1.4017e-06	4.49629	1.87553e-07	-0.487427	0.0049566	0.0001	1	0.0874195	0.37375	0.133831	0.998275	-0.298911	0.036157	1.01073	0.554491	-0.339416	2.8044e-09	0.775897	0.897338
GO_REGULATION_OF_SISTER_CHROMATID_SEGREGATION	Bcell	Cluster4	-0.304013	0.0096184	4.58876	1.87461e-07	-0.242012	0.11195	0.328704	0.9883	0.325996	0.10893	0.385321	0.953857	-0.233496	0.082133	2.60426	0.00602741	-0.0479538	0.21206	0.381818	0.999992
GO_NUCLEAR_CHROMOSOME_SEGREGATION	Bcell	Cluster14	-0.591778	3.9844e-07	8.30682	1.17758e-12	-0.439192	0.010953	0.163101	0.99961	-0.427489	0.049303	0.495793	0.921877	-0.368255	0.012462	1.56348	0.138618	-0.250588	1.1064e-05	0.386942	0.999995
GO_METAPHASE_PLATE_CONGRESSION	Bcell	n.s.	-0.362289	0.0024032	2.68823	0.000627206	-0.204614	0.15297	0.0001	1	0.114373	0.3366	0.0001	1	-0.144347	0.197	0.859203	0.710803	-0.0785763	0.094933	1.08525	0.411048
GO_ANTIGEN_PROCESSING_AND_PRESENTATION_OF_ENDOGENOUS_PEPTIDE_ANTIGEN	Bcell	n.s.	-0.563114	1.718e-06	2.04181	0.00844791	-0.19047	0.17064	44.2897	3.93704e-10	-0.485403	0.028327	3.34125	0.0204906	-0.216584	0.09895	20.2676	1.48737e-11	-0.778425	5.5511e-17	0.10586	1
GO_POSITIVE_REGULATION_OF_ALPHA_BETA_T_CELL_ACTIVATION	Bcell	n.s.	-0.422584	0.0004278	12.2262	1.9885e-15	-0.233873	0.12018	3.2363	0.00328624	-0.264326	0.16126	1.38391	0.349366	-0.262648	0.058149	5.5512	2.21491e-06	-0.481572	0	0.0889474	1
GO_CYTOSKELETON_DEPENDENT_CYTOKINESIS	Bcell	Cluster14	-0.404373	0.00074547	6.30882	3.21964e-10	0.0169791	0.46651	0.0841151	0.999947	-0.569524	0.010643	0.786111	0.747853	-0.198081	0.11995	1.50514	0.167532	-0.189888	0.0007057	0.430712	0.999951
GO_B_CELL_ACTIVATION_INVOLVED_IN_IMMUNE_RESPONSE	Bcell	n.s.	-0.360086	0.0025446	18.0091	6.14205e-20	-0.0882499	0.3308	2.69231	0.0119148	-0.29015	0.13783	1.05935	0.554776	-0.420999	0.0047324	1.88398	0.053119	-0.213597	0.00015923	0.115546	1
GO_NEGATIVE_REGULATION_OF_MRNA_SPLICING_VIA_SPLICEOSOME	Bcell	Cluster1	-0.256236	0.025061	2.47888	0.00129379	-0.48934	0.0047921	0.36715	0.986949	-0.479851	0.029985	0.732804	0.78611	-0.514377	0.00056313	1.0739	0.489149	-0.297328	2.0094e-07	0.747616	0.922963
GO_NUCLEAR_CHROMOSOME_TELOMERIC_REGION	Bcell	Cluster2	-0.498381	2.947e-05	3.7519	4.40958e-06	-0.163199	0.20801	0.0001	1	0.139179	0.3036	0.0001	1	-0.355099	0.015515	0.870695	0.702218	-0.277036	1.2543e-06	0.90873	0.705709
GO_CONDENSED_NUCLEAR_CHROMOSOME	Bcell	Cluster2	-0.312106	0.0080534	2.91883	0.000166147	-0.201539	0.15671	0.0784138	0.99997	-0.077877	0.38718	0.141602	0.997703	-0.449948	0.0026017	1.22685	0.346111	-0.17766	0.0014259	0.86646	0.775947
GO_CYTOPLASMIC_STRESS_GRANULE	Bcell	Cluster2	-0.447377	0.00019077	3.44132	1.56808e-05	-0.12318	0.27023	0.0001	1	-0.354556	0.088918	0.30692	0.980262	-0.194529	0.12431	0.246272	0.999397	-0.262659	4.2159e-06	1.23457	0.2085
GO_CHROMOSOME_CENTROMERIC_REGION	Bcell	Cluster2	-0.449654	0.00017658	5.76523	1.94401e-09	-0.472029	0.0064612	0.0841151	0.999947	-0.60011	0.0069925	0.786111	0.747853	-0.447035	0.0027695	1.15714	0.410005	-0.108949	0.034354	0.49944	0.99938
GO_MRNA_CLEAVAGE_FACTOR_COMPLEX	Bcell	Cluster2	-0.625146	6.0225e-08	5.44118	6.12308e-09	0.0483348	0.40539	0.286765	0.994648	-0.488439	0.027449	0.336905	0.9715	-0.245789	0.071274	0.541739	0.952204	-0.182771	0.0010683	0.647737	0.979709
GO_NUCLEAR_SPECK	Bcell	Cluster2	-0.293858	0.011942	5.27244	1.32706e-08	-0.248328	0.10584	0.202523	0.998227	-0.246623	0.17858	0.375804	0.957644	0.0220734	0.44841	0.497437	0.964492	-0.123561	0.019403	0.670021	0.968626
GO_CHROMOSOMAL_REGION	Bcell	Cluster2	-0.522019	1.1161e-05	4.69139	8.94743e-08	-0.291833	0.069835	0.0766295	0.999976	-0.499485	0.024425	0.3	0.982035	-0.474189	0.0015136	1.19713	0.370971	-0.244837	1.7231e-05	0.637755	0.98443
GO_NUCLEAR_BODY	Bcell	Cluster2	-0.30857	0.008708	5.27946	2.22969e-08	-0.226815	0.12762	0.246667	0.994275	0.185099	0.24626	0.0001	1	0.219838	0.095541	0.371373	0.987731	0.0334499	0.28864	0.72488	0.927978
GO_CYTOPLASMIC_MRNA_PROCESSING_BODY	Bcell	Cluster2	-0.535199	6.2891e-06	2.73546	0.000426189	-0.118836	0.27747	0.0851198	0.999942	-0.56597	0.011148	0.33294	0.972757	-0.432975	0.0037176	1.17189	0.396931	-0.204546	0.00028671	0.848598	0.800526
GO_NUCLEAR_REPLICATION_FORK	Bcell	Cluster2	-0.229519	0.040173	3.38333	3.02002e-05	-0.520068	0.0027126	0.337264	0.986584	0.179673	0.25275	0.395194	0.949776	-0.180524	0.14249	1.8389	0.0675477	0.014117	0.40704	0.528063	0.998031
GO_CHROMATIN	Bcell	Cluster2	-0.364542	0.0022658	2.9	0.000212766	-0.32428	0.049449	0.0001	1	0.245363	0.17985	0.349206	0.967411	0.0132782	0.46891	0.794805	0.775336	-0.228903	5.5638e-05	0.972761	0.595025
GO_NUCLEAR_CHROMATIN	Bcell	Cluster2	-0.475057	7.1803e-05	2.65833	0.000593113	-0.431627	0.012286	0.0831266	0.999952	-0.247837	0.17736	0.325203	0.975126	-0.195845	0.12268	0.859903	0.713532	-0.303874	1.0791e-07	0.973048	0.594392
GO_SPLICEOSOMAL_TRI_SNRNP_COMPLEX	Bcell	Cluster2	-0.322685	0.00634	2.19375	0.00507927	-0.250572	0.10372	0.0811966	0.99996	-0.0806211	0.38331	0.146561	0.997278	-0.571811	0.00010903	0.719128	0.845702	-0.32525	1.2715e-08	1.2385	0.206677
GO_ARP2_3_PROTEIN_COMPLEX	Bcell	Cluster2	-0.644102	1.858e-08	6.7057	1.30964e-10	-0.340395	0.041162	1.5403	0.190057	-0.435427	0.045921	0.41958	0.956709	-0.55858	0.00016345	1.47692	0.17259	-0.50596	5.5511e-17	0.304054	1
GO_MICROTUBULE	Bcell	Cluster2	-0.634979	3.3051e-08	2.91738	0.000157186	-0.114397	0.28496	0.15403	0.99975	-0.174532	0.25898	0.0001	1	-0.563344	0.00014156	0.547414	0.955424	-0.329841	7.8555e-09	1.16718	0.282026
GO_KINETOCHORE	Bcell	Cluster2	-0.272743	0.018311	4.375	3.28797e-07	-0.102936	0.3047	0.0831266	0.999952	-0.624873	0.004826	0.325203	0.975126	-0.429675	0.0039766	1.68595	0.0982715	-0.0603694	0.15707	0.561684	0.996574
GO_CATALYTIC_STEP_2_SPLICEOSOME	Bcell	Cluster2	-0.665281	4.5203e-09	3.92424	1.82778e-06	-0.00498512	0.49016	0.0662393	0.999993	-0.382091	0.072078	0.25974	0.990477	-0.498445	0.00084542	0.677641	0.885747	-0.465064	5.5511e-17	0.914054	0.700381
GO_U4_U6_X_U5_TRI_SNRNP_COMPLEX	Bcell	Cluster2	-0.254864	0.025704	2.19375	0.00507927	-0.170513	0.19757	0.0811966	0.99996	-0.0370323	0.44585	0.146561	0.997278	-0.612016	2.8468e-05	0.417489	0.98769	-0.318	2.6761e-08	1.4541	0.0662536
GO_CONDENSED_CHROMOSOME_CENTROMERIC_REGION	Bcell	Cluster2	-0.426886	0.00037348	4.766	7.12277e-08	-0.35519	0.034525	0.0831266	0.999952	-0.667838	0.0023479	0.325203	0.975126	-0.534557	0.00032693	1.90826	0.0494669	-0.144941	0.0076057	0.509091	0.999181
GO_SIDE_OF_MEMBRANE	Bcell	Cluster11	-0.60164	2.331e-07	7.83516	1.18173e-11	-0.246349	0.10773	na	8.16451e-13	-0.188046	0.24277	1.68667	0.218213	-0.260693	0.05957	16.962	1.52741e-11	-0.52751	0	0.0408861	1
GO_MIDBODY	Bcell	Cluster11	-0.383129	0.0013718	2.79179	0.000368818	-0.287756	0.072771	0.434783	0.968387	-0.0173709	0.47454	0.362155	0.96281	-0.228916	0.086468	0.826101	0.744302	-0.0993677	0.048517	0.787327	0.877351
GO_HETEROCHROMATIN	Bcell	Cluster2	-0.457578	0.00013437	2.51952	0.00116398	-0.0660034	0.3718	0.0001	1	-0.145176	0.29582	0.33294	0.972757	-0.148738	0.18981	0.881678	0.690667	-0.162591	0.0031989	1.04277	0.474478
GO_SPLICEOSOMAL_COMPLEX	Bcell	Cluster2	-0.629487	4.6328e-08	3.44132	1.56808e-05	-0.0463708	0.40917	0.0784138	0.99997	-0.61133	0.0059325	0.30692	0.980262	-0.453451	0.0024115	0.402706	0.990354	-0.454257	5.5511e-16	1.05853	0.44601
GO_EXTRINSIC_COMPONENT_OF_CYTOPLASMIC_SIDE_OF_PLASMA_MEMBRANE	Bcell	Cluster13	-0.277443	0.016692	7.30317	1.75851e-11	-0.254712	0.099892	2.47059	0.0199792	-0.279	0.14768	0.70801	0.803686	0.0967718	0.28441	5.28549	2.92774e-06	-0.125948	0.017582	0.13144	1
GO_CONDENSED_CHROMOSOME	Bcell	Cluster2	-0.503826	2.3713e-05	5.76429	1.91493e-09	-0.439536	0.010895	0.0784138	0.99997	-0.598267	0.0071799	0.141602	0.997703	-0.669574	2.9236e-06	1.79114	0.0697419	-0.275512	1.4311e-06	0.507331	0.999294
GO_NUCLEAR_PERIPHERY	Bcell	Cluster2	-0.304599	0.0094971	2.53268	0.0014632	-0.165611	0.20453	0.221538	0.996906	0.157133	0.28056	0.672143	0.815506	-0.120306	0.23908	0.545806	0.942587	-0.12304	0.019821	0.953704	0.627227
GO_CHROMOSOME_TELOMERIC_REGION	Bcell	Cluster2	-0.519295	1.2528e-05	3.90452	2.20881e-06	-0.136653	0.24836	0.0001	1	0.118243	0.33137	0.0001	1	-0.417938	0.0050269	0.609678	0.921623	-0.267658	2.7877e-06	1.00672	0.535134
GO_REPLISOME	Bcell	Cluster2	-0.234683	0.036796	4.01807	1.74723e-06	-0.577871	0.00079775	0.316441	0.990501	-0.0146286	0.47856	0.371173	0.959432	-0.24849	0.069037	1.50701	0.172411	-0.086332	0.074815	0.527407	0.998265
GO_RNAI_EFFECTOR_COMPLEX	Bcell	Cluster2	-0.357317	0.0027327	2.11101	0.0082119	0.00331516	0.49345	0.190345	0.998822	-0.409894	0.057422	0.577926	0.87549	-0.325073	0.024814	0.56967	0.938011	-0.225347	7.1493e-05	1.1221	0.353993
GO_TRANSPORT_VESICLE_MEMBRANE	Bcell	Cluster2	-0.294511	0.011779	2.86052	0.00031119	-0.480169	0.0056245	0.995098	0.581642	-0.644641	0.0035101	1.74757	0.213545	0.00311655	0.4927	0.524272	0.953082	-0.381641	1.93e-11	0.586957	0.992259
GO_HISTONE_DEACETYLASE_COMPLEX	Bcell	Cluster2	-0.266207	0.020777	2.58874	0.00104703	-0.210583	0.14587	0.0998589	0.999804	-0.396353	0.064273	0.63839	0.837531	-0.00853269	0.48001	0.144974	0.999889	-0.102025	0.044189	1.29115	0.173483
GO_SMALL_NUCLEAR_RIBONUCLEOPROTEIN_COMPLEX	Bcell	Cluster2	-0.421789	0.00043859	2.37949	0.00200448	-0.0735438	0.35772	0.0001	1	-0.102649	0.35261	0.0001	1	-0.303615	0.033863	0.388621	0.992487	-0.265752	3.2672e-06	1.6	0.0263804
GO_PROTEIN_SERINE_THREONINE_TYROSINE_KINASE_ACTIVITY	Bcell	Cluster6	-0.260353	0.023212	3.55281	1.57293e-05	-0.277978	0.080172	1.52062	0.218394	0.315752	0.11676	0.189206	0.99149	0.153437	0.18229	1.1034	0.467182	-0.142453	0.0085346	0.469479	0.999627
GO_POLYUBIQUITIN_BINDING	Bcell	Cluster5	-0.221358	0.046006	2.28847	0.00431182	0.082545	0.34115	0.103774	0.999742	-0.129636	0.31614	0.405442	0.945381	-0.262996	0.057898	1.0882	0.481199	-0.132422	0.013356	0.918919	0.684954
GO_HEAT_SHOCK_PROTEIN_BINDING	Bcell	Cluster5	-0.569419	1.2605e-06	2.54948	0.000847824	-0.376947	0.026301	0.681579	0.857045	-0.839064	2.4223e-05	0.902357	0.667192	-0.397261	0.0074534	1.0876	0.473375	-0.397999	2.2918e-12	0.635204	0.986086
GO_DNA_POLYMERASE_ACTIVITY	Bcell	Cluster6	-0.308661	0.0086907	4.37179	4.10317e-07	-0.100974	0.30814	0.0949626	0.999864	-0.0720163	0.39549	0.887879	0.675021	-0.0435196	0.39907	0.299725	0.997065	-0.0384941	0.2606	0.799451	0.862254
GO_HISTONE_BINDING	Bcell	Cluster5	-0.362863	0.0023675	3.89418	2.80311e-06	-0.122813	0.27084	0.0001	1	-0.208802	0.21885	0.362155	0.96281	-0.303474	0.03393	0.964361	0.603847	-0.163703	0.0030203	0.747378	0.917856
GO_ATP_DEPENDENT_DNA_HELICASE_ACTIVITY	Bcell	n.s.	-0.505252	2.2387e-05	3.55731	8.5342e-06	-0.472275	0.0064345	0.137778	0.9999	-0.686985	0.0016413	0.41958	0.956709	-0.546947	0.00023015	1.47692	0.17259	-0.374204	4.8934e-11	0.670341	0.975331
GO_PURINE_NTP_DEPENDENT_HELICASE_ACTIVITY	Bcell	n.s.	-0.587749	4.9347e-07	5.0005	2.84248e-08	-0.327426	0.04774	0.0700055	0.999989	-0.597962	0.0072113	0.274327	0.987786	-0.554223	0.00018608	0.9525	0.617547	-0.359456	2.891e-10	0.697785	0.961215
GO_DNA_SECONDARY_STRUCTURE_BINDING	Bcell	Cluster15	-0.349464	0.0033342	6.21279	4.37432e-10	-0.206158	0.15111	0.276639	0.995713	-0.59416	0.0076117	0.77686	0.754516	-0.282169	0.045319	1.3058	0.286355	-0.287706	4.8747e-07	0.418185	0.999973
GO_TRANSCRIPTIONAL_ACTIVATOR_ACTIVITY_RNA_POLYMERASE_II_DISTAL_ENHANCER_SEQUENCE_SPECIFIC_BINDING	Bcell	n.s.	-0.240042	0.033534	3.4525	1.62095e-05	-0.191457	0.16937	3.24541	0.0032248	-0.315196	0.11719	0.537826	0.899067	-0.182663	0.1396	1.70767	0.092415	-0.143093	0.0082868	0.303933	1
GO_LEUCINE_ZIPPER_DOMAIN_BINDING	Bcell	Cluster5	-0.451919	0.00016342	2.16847	0.00513041	-0.479562	0.0056837	0.147246	0.999826	-0.632055	0.0043093	0.274327	0.987786	-0.605787	3.5473e-05	1.0876	0.473375	-0.521348	1.1102e-16	1.02174	0.50656
GO_DNA_N_GLYCOSYLASE_ACTIVITY	Bcell	Cluster6	-0.40173	0.00080598	3.2261	5.61524e-05	-0.0367581	0.42778	0.205091	0.998078	0.405732	0.059471	0.380519	0.955786	-0.216562	0.098973	0.737401	0.822908	-0.0665292	0.13361	0.811997	0.845787
GO_POLY_A_BINDING	Bcell	Cluster15	-0.379872	0.001501	2.13621	0.00691425	-0.0508185	0.40063	0.179174	0.999224	-0.238918	0.18642	0.795518	0.741075	-0.32412	0.02517	0.535057	0.955289	-0.291569	3.4285e-07	1.0989	0.385067
GO_HISTONE_DEACETYLASE_BINDING	Bcell	Cluster5	-0.278816	0.016242	3.92308	2.24191e-06	-0.343965	0.039478	0.40877	0.976721	-0.187278	0.24368	0.340936	0.970191	-0.112868	0.25299	0.358297	0.993841	-0.221217	9.5191e-05	0.818966	0.840883
GO_TRANSLATION_INITIATION_FACTOR_ACTIVITY	Bcell	Cluster15	-0.405817	0.00071415	2.98788	0.000147708	-0.131962	0.25587	0.0001	1	-0.28613	0.14133	0.164943	0.995268	-0.104019	0.27005	0.20743	0.999592	-0.234762	3.6496e-05	1.37662	0.108915
GO_MRNA_BINDING	Bcell	Cluster15	-0.485391	4.8777e-05	3.98276	1.77756e-06	-0.296681	0.066455	0.0882353	0.999922	-0.16315	0.27301	0.345036	0.968828	-0.298253	0.036487	0.455008	0.97875	-0.316532	3.1041e-08	0.891796	0.732651
GO_SINGLE_STRANDED_RNA_BINDING	Bcell	Cluster15	-0.467159	9.5702e-05	2.61663	0.000663317	-0.261031	0.094236	0.358696	0.98858	-0.455319	0.038177	0.3	0.982035	0.0106271	0.47511	0.393241	0.991829	-0.383661	1.493e-11	1.09398	0.388307
GO_NUCLEOCYTOPLASMIC_TRANSPORTER_ACTIVITY	Bcell	n.s.	-0.295304	0.011584	2.22953	0.00465574	-0.305206	0.060804	0.413793	0.97523	-0.512288	0.021238	0.564103	0.88379	0.0168566	0.46056	0.455008	0.97875	-0.2431	1.9656e-05	1.04368	0.473929
GO_VITAMIN_D_RECEPTOR_BINDING	Bcell	Cluster5	-0.293092	0.012135	2.87772	0.000258702	-0.018906	0.46271	0.0949626	0.999864	0.015064	0.47792	0.0001	1	-0.167121	0.16142	0.599688	0.920484	-0.0401052	0.25195	1.10479	0.381385
GO_NUCLEASE_ACTIVITY	Bcell	Cluster6	-0.644909	1.7641e-08	2.28463	0.00322298	-0.0332015	0.43471	0.0001	1	0.334233	0.10289	0.141602	0.997703	-0.32093	0.02639	0.32125	0.997262	-0.265153	3.4335e-06	1.61125	0.025537
GO_EXONUCLEASE_ACTIVITY	Bcell	Cluster6	-0.594463	3.4493e-07	2.94345	0.000177545	-0.0767672	0.35176	0.0001	1	0.34353	0.096333	0.162963	0.995519	-0.149955	0.18785	0.46659	0.975311	-0.185728	0.00090081	1.1849	0.272089
GO_NUCLEAR_LOCALIZATION_SEQUENCE_BINDING	Bcell	n.s.	-0.371151	0.0019018	2.25368	0.00369116	-0.347819	0.03772	0.362889	0.987789	-0.492728	0.026244	0.14	0.99783	-0.41349	0.0054824	0.58088	0.938584	-0.358021	3.4198e-10	1.13222	0.332033
GO_HELICASE_ACTIVITY	Bcell	n.s.	-0.608329	1.6037e-07	4.64026	1.07485e-07	-0.2777	0.08039	0.0001	1	-0.345301	0.095116	0.277372	0.987172	-0.620199	2.1172e-05	0.726385	0.845027	-0.350349	8.2807e-10	0.829424	0.833281
GO_RIBOSOMAL_SMALL_SUBUNIT_BINDING	Bcell	n.s.	-0.651025	1.1848e-08	3.08148	7.70304e-05	-0.217373	0.13805	0.161231	0.999643	0.388859	0.068298	0.138422	0.99795	-0.440701	0.0031671	0.479733	0.976216	-0.335081	4.4902e-09	1.09398	0.388307
GO_TRANSLATION_FACTOR_ACTIVITY_RNA_BINDING	Bcell	Cluster15	-0.486844	4.6151e-05	2.16667	0.00607543	0.0211409	0.45832	0.0001	1	-0.336748	0.10109	0.155372	0.996402	-0.160666	0.17107	0.3539	0.994357	-0.201637	0.00034456	1.58388	0.0331942
GO_FOUR_WAY_JUNCTION_DNA_BINDING	Bcell	Cluster15	-0.392137	0.0010644	5.68043	2.54532e-09	-0.249434	0.10479	0.257812	0.99728	-0.495621	0.025453	0.495793	0.921877	-0.245514	0.071505	1.06084	0.502325	-0.374926	4.4755e-11	0.516777	0.999075
GO_DEOXYRIBONUCLEASE_ACTIVITY	Bcell	Cluster6	-0.401293	0.0008164	2.54902	0.0012313	-0.0953369	0.3181	0.207706	0.997918	-0.268052	0.15775	0.0001	1	-0.0332298	0.4226	0.510599	0.959129	-0.0532428	0.18739	1.1714	0.294019
GO_RNA_HELICASE_ACTIVITY	Bcell	n.s.	-0.639256	2.5289e-08	6.53943	1.64844e-10	-0.287514	0.072948	0.157576	0.999701	-0.42274	0.051409	0.29329	0.983664	-0.524677	0.00042845	0.560482	0.949222	-0.314191	3.9256e-08	0.660472	0.977333
GO_CYCLIN_DEPENDENT_PROTEIN_SERINE_THREONINE_KINASE_REGULATOR_ACTIVITY	Bcell	n.s.	-0.236798	0.035479	2.26197	0.00406005	0.015424	0.46957	0.297414	0.993343	-0.213576	0.21353	0.349206	0.967411	-0.338865	0.020103	1.41038	0.220729	-0.215268	0.00014246	0.789911	0.875765
GO_DNA_DEPENDENT_ATPASE_ACTIVITY	Bcell	n.s.	-0.420383	0.00045826	3.73969	4.06583e-06	-0.278343	0.079886	0.0001	1	-0.545884	0.014356	0.468479	0.935425	-0.614788	2.5775e-05	1.29722	0.287783	-0.254645	8.0426e-06	0.717033	0.948451
GO_HYDROLASE_ACTIVITY_HYDROLYZING_N_GLYCOSYL_COMPOUNDS	Bcell	Cluster6	-0.430146	0.00033657	4.01807	1.74723e-06	-0.0836203	0.33919	0.44585	0.964381	0.277339	0.14918	0.371173	0.959432	-0.206792	0.10972	0.990028	0.577408	-0.0512723	0.19637	0.584696	0.993176
GO_TRANSCRIPTION_FACTOR_BINDING	Bcell	Cluster5	-0.598108	2.8302e-07	3.71903	5.54851e-06	-0.322856	0.050238	0.418904	0.973655	-0.357589	0.086946	0.834783	0.712827	-0.196332	0.12208	0.460748	0.977087	-0.198134	0.00042851	0.71298	0.946116
GO_HSP70_PROTEIN_BINDING	Bcell	Cluster5	-0.260749	0.023041	2.08796	0.00969528	-0.489787	0.0047542	0.451536	0.962216	-0.215774	0.2111	0.375804	0.957644	-0.208084	0.10825	1.5275	0.16352	-0.142321	0.0085868	0.744186	0.919363
GO_3_5_EXONUCLEASE_ACTIVITY	Bcell	Cluster6	-0.519684	1.2324e-05	2.69649	0.000503457	-0.157238	0.21674	0.0001	1	0.181927	0.25005	0.0001	1	-0.0631252	0.35526	0.63258	0.906578	-0.244784	1.73e-05	1.24268	0.204769
GO_REPRESSING_TRANSCRIPTION_FACTOR_BINDING	Bcell	Cluster5	-0.387389	0.0012177	3.37119	2.48803e-05	-0.0973575	0.31451	0.185763	0.999002	-0.45671	0.037674	1.52105	0.293426	-0.295838	0.03772	0.455008	0.97875	-0.180376	0.0012242	0.764228	0.90368
GO_POLY_A_SPECIFIC_RIBONUCLEASE_ACTIVITY	Bcell	n.s.	-0.532447	7.1034e-06	4.21566	8.36445e-07	-0.339707	0.041492	0.328704	0.9883	-0.00494665	0.49275	0.0001	1	-0.188595	0.13181	0.882353	0.687159	-0.155301	0.0046224	0.679151	0.963544
GO_PROTEIN_N_TERMINUS_BINDING	Bcell	Cluster5	-0.468126	9.243e-05	3.16129	8.27025e-05	-0.302805	0.062359	0.812325	0.740176	0.00284558	0.49583	0.40027	0.947619	-0.252385	0.065903	1.24306	0.344201	-0.188705	0.00075682	0.545225	0.996895
GO_UBIQUITIN_LIKE_PROTEIN_SPECIFIC_PROTEASE_ACTIVITY	Bcell	n.s.	-0.235637	0.036197	3.43226	2.90664e-05	0.201705	0.15651	0.109351	0.999631	0.0227969	0.46661	0.427157	0.935573	0.278839	0.047338	0.346495	0.992023	0.0773727	0.09838	0.9531	0.628036
GO_DNA_HELICASE_ACTIVITY	Bcell	n.s.	-0.530981	7.5763e-06	3.54167	9.29853e-06	-0.461804	0.007656	0.0700055	0.999989	-0.698412	0.0013091	0.448063	0.944802	-0.568814	0.00011969	1.23671	0.334204	-0.351533	7.2356e-10	0.73145	0.939108
GO_EXONUCLEASE_ACTIVITY_ACTIVE_WITH_EITHER_RIBO_OR_DEOXYRIBONUCLEIC_ACIDS_AND_PRODUCING_5_PHOSPHOMONOESTERS	Bcell	Cluster6	-0.474981	7.2003e-05	2.22953	0.00465574	-0.263007	0.092513	0.0001	1	0.167726	0.26733	0.159104	0.995983	-0.0522648	0.37934	0.915825	0.654669	-0.206648	0.00025066	1.16148	0.29952
GO_HYDROLASE_ACTIVITY_ACTING_ON_CARBON_NITROGEN_BUT_NOT_PEPTIDE_BONDS	Bcell	Cluster6	-0.245225	0.030603	3.58193	1.06869e-05	-0.147285	0.23174	0.308628	0.99175	-0.650616	0.0031745	0.59224	0.866729	-0.37433	0.01123	0.826101	0.744302	-0.132805	0.013136	0.673913	0.967667
GO_RAB_GUANYL_NUCLEOTIDE_EXCHANGE_FACTOR_ACTIVITY	Bcell	Cluster5	-0.32327	0.0062552	3.19749	5.61382e-05	-0.255052	0.099582	1.07943	0.506844	0.0579669	0.41557	0.845029	0.705484	-0.229678	0.085736	1.08735	0.478545	-0.126477	0.017198	0.490566	0.999465
GO_CYSTEINE_TYPE_ENDOPEPTIDASE_REGULATOR_ACTIVITY_INVOLVED_IN_APOPTOTIC_PROCESS	Bcell	n.s.	-0.241636	0.03261	2.49416	0.00140737	-0.303299	0.062037	2.15849	0.0461894	0.0198385	0.47093	0.577926	0.87549	-0.371352	0.01182	1.84687	0.0622502	-0.0248093	0.33968	0.400705	0.999985
