# Supplementary material for: Alternative polyadenylation of single cells delineates cell types and serves as a prognostic marker in early stage breast cancer
Source: PLoS One. 2019 May 17;14(5):e0217196. doi: 10.1371/journal.pone.0217196 (PMC6524824; doi:10.1371/journal.pone.0217196)
Supplement: S3 Table — (XLSX) [file pone.0217196.s006.xlsx]

## Sheet: Glioblastoma
Table S2. Full list of significantly switched gene sets in each cancer type.
GO terms	Relative 3'UTR swithching	p-value
GO_RESPONSE_TO_THYROID_HORMONE	-0.201042	1.4476e-56
GO_NEGATIVE_REGULATION_OF_PROTEIN_SECRETION	-0.191867	2.87109e-111
GO_LYMPHOCYTE_ACTIVATION_INVOLVED_IN_IMMUNE_RESPONSE	-0.187339	9.4655e-72
GO_REGULATION_OF_NITRIC_OXIDE_SYNTHASE_ACTIVITY	-0.186183	3.77155e-68
GO_LYMPHOCYTE_MEDIATED_IMMUNITY	-0.165451	8.51012e-76
GO_REGULATION_OF_OXIDOREDUCTASE_ACTIVITY	-0.162733	6.96499e-75
GO_MEMBRANE_PROTEIN_PROTEOLYSIS	-0.158546	1.27161e-57
GO_REGULATION_OF_MONOOXYGENASE_ACTIVITY	-0.153202	1.26921e-65
GO_NEGATIVE_REGULATION_OF_RESPONSE_TO_WOUNDING	-0.152513	1.02269e-83
GO_REGULATION_OF_COAGULATION	-0.14311	4.70776e-30
GO_RESPONSE_TO_AMPHETAMINE	-0.142214	2.29323e-35
GO_SMALL_NUCLEOLAR_RIBONUCLEOPROTEIN_COMPLEX	-0.138912	4.3747e-60
GO_NEGATIVE_REGULATION_OF_MAP_KINASE_ACTIVITY	-0.138493	7.19176e-51
GO_POSITIVE_REGULATION_OF_CALCIUM_ION_TRANSMEMBRANE_TRANSPORT	-0.135124	7.5658e-46
GO_POSITIVE_REGULATION_OF_SYNAPTIC_TRANSMISSION	-0.134758	6.50354e-53
GO_RRNA_MODIFICATION	-0.133035	3.53604e-25
GO_CELLULAR_RESPONSE_TO_DRUG	-0.132753	7.42728e-53
GO_RESPIRATORY_SYSTEM_DEVELOPMENT	-0.131558	3.65324e-60
GO_REGULATION_OF_HEART_RATE	-0.131214	1.80772e-46
GO_LEUKOCYTE_MEDIATED_IMMUNITY	-0.130625	3.25898e-69
GO_NEGATIVE_REGULATION_OF_RECEPTOR_MEDIATED_ENDOCYTOSIS	-0.12814	2.82196e-28
GO_EXTRACELLULAR_MATRIX_DISASSEMBLY	-0.124882	3.22017e-56
GO_CELL_ACTIVATION_INVOLVED_IN_IMMUNE_RESPONSE	-0.124366	6.9514e-52
GO_RESPONSE_TO_ALKALOID	-0.123496	2.44073e-24
GO_HIPPOCAMPUS_DEVELOPMENT	-0.12307	1.19962e-44
GO_LIMBIC_SYSTEM_DEVELOPMENT	-0.12307	1.19962e-44
GO_NUCLEAR_PORE_ORGANIZATION	-0.122767	8.0161e-39
GO_ACTIN_FILAMENT_BUNDLE	-0.122756	8.41333e-37
GO_ACTOMYOSIN	-0.122756	8.41333e-37
GO_MHC_PROTEIN_COMPLEX_BINDING	-0.122166	2.35326e-56
GO_MHC_CLASS_II_PROTEIN_COMPLEX_BINDING	-0.122166	2.35326e-56
GO_PORE_COMPLEX_ASSEMBLY	-0.12174	9.81914e-32
GO_CYSTEINE_TYPE_ENDOPEPTIDASE_REGULATOR_ACTIVITY_INVOLVED_IN_APOPTOTIC_PROCESS	-0.120516	6.89082e-30
GO_RECYCLING_ENDOSOME_MEMBRANE	-0.120422	1.26422e-34
GO_MEIOSIS_I	-0.119619	4.21434e-42
GO_NEGATIVE_REGULATION_OF_LEUKOCYTE_PROLIFERATION	-0.118856	6.66278e-43
GO_NEGATIVE_REGULATION_OF_T_CELL_PROLIFERATION	-0.118856	6.66278e-43
GO_COLLAGEN_BINDING	-0.118415	8.12544e-39
GO_RAB_GTPASE_BINDING	-0.117225	4.67723e-29
GO_PROTEIN_SECRETION	-0.115816	8.07419e-68
GO_MEMBRANE_DISASSEMBLY	-0.114766	2.51037e-58
GO_EMBRYO_IMPLANTATION	-0.114468	7.44806e-37
GO_VACUOLAR_LUMEN	-0.114425	2.93145e-54
GO_PROTEIN_KINASE_C_BINDING	-0.112362	5.48002e-34
GO_LYSOSOMAL_LUMEN	-0.110965	1.9391e-48
GO_CALCIUM_DEPENDENT_CYSTEINE_TYPE_ENDOPEPTIDASE_ACTIVITY	-0.110795	3.42101e-34
GO_LYMPHOCYTE_COSTIMULATION	-0.108874	2.53213e-22
GO_CALCIUM_DEPENDENT_PHOSPHOLIPID_BINDING	-0.108601	2.73227e-23
GO_NUCLEAR_EUCHROMATIN	-0.107676	9.10595e-16
GO_SH3_DOMAIN_BINDING	-0.107404	2.01216e-27
GO_CYSTEINE_TYPE_ENDOPEPTIDASE_ACTIVITY	-0.106961	3.26515e-52
GO_POSITIVE_REGULATION_OF_CATION_TRANSMEMBRANE_TRANSPORT	-0.106943	3.29482e-40
GO_CYTOPLASMIC_MICROTUBULE	-0.106117	7.13566e-49
GO_LAMIN_BINDING	-0.104488	1.22757e-26
GO_REGULATION_OF_ANDROGEN_RECEPTOR_SIGNALING_PATHWAY	-0.104183	3.96228e-22
GO_REGULATION_OF_DENDRITE_MORPHOGENESIS	-0.102529	7.60354e-27
GO_AXO_DENDRITIC_TRANSPORT	-0.101392	6.57239e-25
GO_AXON_CYTOPLASM	-0.101392	6.57239e-25
GO_PHOSPHATASE_REGULATOR_ACTIVITY	-0.101004	1.38513e-40
GO_HISTONE_EXCHANGE	-0.100693	3.24782e-25
GO_CARBOHYDRATE_DERIVATIVE_CATABOLIC_PROCESS	-0.0995137	2.38411e-39
GO_CARDIOCYTE_DIFFERENTIATION	-0.0994206	2.43282e-28
GO_POSITIVE_REGULATION_OF_DENDRITE_DEVELOPMENT	-0.0989377	2.51651e-33
GO_REGULATION_OF_MUSCLE_ADAPTATION	-0.0984531	1.00802e-25
GO_POSITIVE_REGULATION_OF_EPITHELIAL_CELL_MIGRATION	-0.0966411	5.12609e-37
GO_RETINA_HOMEOSTASIS	-0.096619	1.56315e-33
GO_PROTEIN_HOMOTETRAMERIZATION	-0.0963349	8.52142e-51
GO_NEGATIVE_REGULATION_OF_ACTIN_FILAMENT_DEPOLYMERIZATION	-0.0937195	8.80662e-42
GO_PEPTIDASE_ACTIVATOR_ACTIVITY	-0.0935367	7.37148e-27
GO_NEGATIVE_REGULATION_OF_RESPONSE_TO_EXTERNAL_STIMULUS	-0.0932893	2.2045e-59
GO_POSITIVE_REGULATION_OF_CELL_SUBSTRATE_ADHESION	-0.0929524	8.06392e-39
GO_RESPONSE_TO_ANTIBIOTIC	-0.0926321	5.69375e-27
GO_REGULATION_OF_POLYSACCHARIDE_METABOLIC_PROCESS	-0.0908682	4.62111e-21
GO_NEGATIVE_REGULATION_OF_INFLAMMATORY_RESPONSE	-0.0905241	3.37564e-28
GO_AMINOPEPTIDASE_ACTIVITY	-0.0903526	1.69231e-17
GO_POSITIVE_REGULATION_OF_TRANSPORTER_ACTIVITY	-0.089728	2.47549e-32
GO_FORMATION_OF_TRANSLATION_PREINITIATION_COMPLEX	-0.0891695	5.73962e-40
GO_CYSTEINE_TYPE_PEPTIDASE_ACTIVITY	-0.0891267	4.67507e-57
GO_NEGATIVE_REGULATION_OF_VIRAL_PROCESS	-0.0890291	1.66139e-24
GO_SPERMATID_DIFFERENTIATION	-0.0889546	6.01634e-17
GO_NEGATIVE_REGULATION_OF_SECRETION	-0.0888632	8.21251e-42
GO_CARDIAC_MUSCLE_CELL_DIFFERENTIATION	-0.087637	6.10802e-19
GO_HORMONE_BINDING	-0.0876325	1.14559e-18
GO_REGULATION_OF_PHAGOCYTOSIS	-0.0876033	2.0455e-30
GO_NEGATIVE_REGULATION_OF_MAPK_CASCADE	-0.0869232	3.03768e-50
GO_REGULATION_OF_LIPID_TRANSPORT	-0.0866631	4.33878e-21
GO_REGULATION_OF_ENDOPLASMIC_RETICULUM_UNFOLDED_PROTEIN_RESPONSE	-0.0862255	1.69676e-20
GO_XENOPHAGY	-0.0861235	1.82737e-44
GO_RESPONSE_TO_AMINE	-0.0861222	5.87307e-20
GO_CERAMIDE_METABOLIC_PROCESS	-0.0858736	9.3009e-36
GO_CLATHRIN_BINDING	-0.0858087	3.22033e-23
GO_BINDING_BRIDGING	-0.0857693	1.8247e-34
GO_CELLULAR_RESPONSE_TO_FATTY_ACID	-0.0854844	1.92217e-14
GO_POSITIVE_REGULATION_OF_SMOOTH_MUSCLE_CELL_PROLIFERATION	-0.0840549	2.01934e-16
GO_NEGATIVE_REGULATION_OF_VIRAL_GENOME_REPLICATION	-0.0837975	6.41738e-13
GO_RESPONSE_TO_TRANSITION_METAL_NANOPARTICLE	-0.0835358	1.31753e-37
GO_PEPTIDE_ANTIGEN_BINDING	-0.0834063	2.2129e-11
GO_REGULATION_OF_INTERLEUKIN_12_PRODUCTION	-0.0833411	1.11197e-15
GO_METANEPHROS_DEVELOPMENT	-0.0831738	3.30789e-14
GO_RNA_STABILIZATION	-0.0827233	1.94955e-17
GO_TOLL_LIKE_RECEPTOR_SIGNALING_PATHWAY	-0.0819546	9.31963e-32
GO_RESPONSE_TO_AMINO_ACID	-0.0818454	3.57287e-48
GO_DEMETHYLATION	-0.0817113	2.13944e-13
GO_SPHINGOLIPID_METABOLIC_PROCESS	-0.0807177	8.18558e-38
GO_ENDOPEPTIDASE_ACTIVITY	-0.0804752	7.74394e-74
GO_MULTIVESICULAR_BODY	-0.0797023	2.35939e-13
GO_NEGATIVE_REGULATION_OF_MULTI_ORGANISM_PROCESS	-0.078923	1.97813e-28
GO_SNORNA_BINDING	-0.0789097	4.84114e-13
GO_SEQUESTERING_OF_METAL_ION	-0.0786316	5.63276e-25
GO_LRR_DOMAIN_BINDING	-0.0784049	1.85927e-09
GO_RESPONSE_TO_INTERLEUKIN_6	-0.0782785	5.0957e-15
GO_CELLULAR_RESPONSE_TO_INTERLEUKIN_6	-0.0782785	5.0957e-15
GO_REGULATION_OF_RNA_POLYMERASE_II_TRANSCRIPTIONAL_PREINITIATION_COMPLEX_ASSEMBLY	-0.0782399	6.53558e-14
GO_REGULATION_OF_TRANSCRIPTION_INITIATION_FROM_RNA_POLYMERASE_II_PROMOTER	-0.0782399	6.53558e-14
GO_CELLULAR_RESPONSE_TO_OXYGEN_LEVELS	-0.0781307	3.36335e-45
GO_REGULATION_OF_MUSCLE_SYSTEM_PROCESS	-0.0778638	5.25711e-40
GO_TRANSLATION_INITIATION_FACTOR_BINDING	-0.077624	5.32334e-18
GO_CELLULAR_RESPONSE_TO_INTERLEUKIN_1	-0.077331	2.95521e-14
GO_PEROXISOME_ORGANIZATION	-0.0769653	1.89859e-12
GO_REGULATION_OF_PROTEIN_PHOSPHATASE_TYPE_2A_ACTIVITY	-0.0762912	6.68558e-13
GO_POSITIVE_REGULATION_OF_ENDOTHELIAL_CELL_PROLIFERATION	-0.0751466	2.89475e-11
GO_EUCHROMATIN	-0.0751052	2.36586e-10
GO_RRNA_METABOLIC_PROCESS	-0.0744279	8.06889e-77
GO_PRE_AUTOPHAGOSOMAL_STRUCTURE	-0.0741609	3.66438e-21
GO_REGULATION_OF_PHOSPHATASE_ACTIVITY	-0.0737986	6.00089e-36
GO_ANTIGEN_BINDING	-0.0737793	4.29355e-24
GO_REGULATION_OF_CATION_CHANNEL_ACTIVITY	-0.0736293	3.13189e-24
GO_AUDITORY_RECEPTOR_CELL_DIFFERENTIATION	-0.0730772	6.68335e-10
GO_MECHANORECEPTOR_DIFFERENTIATION	-0.0730772	6.68335e-10
GO_POSITIVE_REGULATION_OF_RESPONSE_TO_DNA_DAMAGE_STIMULUS	-0.0730219	1.1854e-25
GO_POLY_A_BINDING	-0.0729801	7.44814e-14
GO_REGULATION_OF_SYNAPTIC_PLASTICITY	-0.0726449	3.50505e-27
GO_UBIQUITIN_LIKE_PROTEIN_SPECIFIC_PROTEASE_ACTIVITY	-0.0718567	2.1467e-35
GO_POLY_PURINE_TRACT_BINDING	-0.0715689	4.43694e-14
GO_SINGLE_STRANDED_RNA_BINDING	-0.0713004	1.70677e-30
GO_CELLULAR_RESPONSE_TO_UV	-0.0712423	1.35139e-20
GO_REGULATION_OF_MULTICELLULAR_ORGANISM_GROWTH	-0.0701304	4.94027e-18
GO_HISTONE_BINDING	-0.0700965	4.22244e-32
GO_INTRINSIC_APOPTOTIC_SIGNALING_PATHWAY_IN_RESPONSE_TO_ENDOPLASMIC_RETICULUM_STRESS	-0.0698202	8.46894e-14
GO_EXTRACELLULAR_MATRIX_BINDING	-0.0697567	2.88134e-13
GO_KERATINOCYTE_DIFFERENTIATION	-0.0695831	4.40252e-16
GO_RESPONSE_TO_INTERLEUKIN_1	-0.0694091	7.16544e-18
GO_COATED_PIT	-0.0693269	4.86384e-14
GO_PATTERN_RECOGNITION_RECEPTOR_SIGNALING_PATHWAY	-0.0691281	2.59833e-29
GO_CELLULAR_RESPONSE_TO_INTERFERON_GAMMA	-0.0689019	7.59189e-22
GO_AUTOPHAGOSOME	-0.0686399	4.12519e-27
GO_METENCEPHALON_DEVELOPMENT	-0.0683805	6.59901e-12
GO_REGULATION_OF_DEPHOSPHORYLATION	-0.0680331	3.76329e-38
GO_RESPONSE_TO_CALCIUM_ION	-0.0678806	3.52104e-24
GO_RESPONSE_TO_FATTY_ACID	-0.0677488	2.41377e-11
GO_PROTEIN_N_LINKED_GLYCOSYLATION	-0.0676673	7.8152e-27
GO_CALCIUM_CHANNEL_REGULATOR_ACTIVITY	-0.0676252	1.1192e-10
GO_REGULATION_OF_TRANSLATION_IN_RESPONSE_TO_STRESS	-0.0676208	2.51445e-12
GO_NUCLEAR_ENVELOPE_ORGANIZATION	-0.0670439	3.17995e-34
GO_UNSATURATED_FATTY_ACID_METABOLIC_PROCESS	-0.067017	5.95339e-19
GO_SYNAPTIC_VESICLE_CYCLE	-0.0667242	4.29255e-13
GO_PROTEIN_TYROSINE_PHOSPHATASE_ACTIVITY	-0.0664244	6.703e-12
GO_CIRCULATORY_SYSTEM_PROCESS	-0.0663172	5.12302e-36
GO_TRANSCRIPTIONAL_REPRESSOR_ACTIVITY_RNA_POLYMERASE_II_TRANSCRIPTION_REGULATORY_REGION_SEQUENCE_SPECIFIC_BINDING	-0.0662825	2.24344e-17
GO_CARBOXYLIC_ESTER_HYDROLASE_ACTIVITY	-0.066057	1.06875e-15
GO_NEGATIVE_REGULATION_OF_DEVELOPMENTAL_GROWTH	-0.0659481	2.02655e-12
GO_RESPONSE_TO_CORTICOSTEROID	-0.0659221	1.39757e-24
GO_RIBONUCLEASE_ACTIVITY	-0.0657452	5.2355e-17
GO_CYTOPLASMIC_TRANSLATION	-0.0656095	7.70822e-33
GO_MEMBRANE_LIPID_METABOLIC_PROCESS	-0.0654479	9.67796e-39
GO_MEMBRANE_LIPID_BIOSYNTHETIC_PROCESS	-0.0653405	1.05188e-26
GO_REGULATION_OF_GLUCOSE_TRANSPORT	-0.0649611	5.23909e-28
GO_EXECUTION_PHASE_OF_APOPTOSIS	-0.0648533	6.88153e-15
GO_CELLULAR_COMPONENT_DISASSEMBLY_INVOLVED_IN_EXECUTION_PHASE_OF_APOPTOSIS	-0.0648533	6.88153e-15
GO_REGULATION_OF_REACTIVE_OXYGEN_SPECIES_BIOSYNTHETIC_PROCESS	-0.0647636	1.91607e-19
GO_REGULATION_OF_MITOPHAGY	-0.0647053	4.61985e-24
GO_REGULATION_OF_DENDRITE_DEVELOPMENT	-0.0645788	3.97754e-17
GO_MUSCLE_ORGAN_DEVELOPMENT	-0.0645468	5.68494e-26
GO_NEGATIVE_REGULATION_OF_CELL_CELL_ADHESION	-0.0642521	8.74899e-22
GO_MIDBODY	-0.064215	1.51857e-34
GO_GLYCOSYLATION	-0.0639195	5.52903e-32
GO_NUCLEASE_ACTIVITY	-0.0638929	1.59458e-23
GO_CELLULAR_RESPONSE_TO_LIGHT_STIMULUS	-0.0638534	1.10828e-19
GO_TRNA_TRANSPORT	-0.0637992	8.73057e-18
GO_NEGATIVE_REGULATION_OF_DNA_METABOLIC_PROCESS	-0.0636428	1.09728e-28
GO_POSITIVE_REGULATION_OF_CELL_ADHESION	-0.0635643	4.84333e-37
GO_NEGATIVE_REGULATION_OF_OSSIFICATION	-0.0635249	4.91551e-06
GO_PRIMARY_CILIUM	-0.0634663	1.72099e-20
GO_SIGNAL_SEQUENCE_BINDING	-0.0631116	2.58547e-19
GO_PHOSPHATASE_COMPLEX	-0.0628714	2.31837e-19
GO_PROTEIN_BINDING_INVOLVED_IN_PROTEIN_FOLDING	-0.0626512	1.30124e-06
GO_LIPOPROTEIN_METABOLIC_PROCESS	-0.0626364	5.48077e-25
GO_REGULATION_OF_PROTEIN_SECRETION	-0.0624862	8.7465e-56
GO_RETINA_DEVELOPMENT_IN_CAMERA_TYPE_EYE	-0.06247	1.44083e-06
GO_NEGATIVE_REGULATION_OF_CYTOKINE_PRODUCTION	-0.0623981	1.49018e-33
GO_PRE_MRNA_BINDING	-0.0622615	3.97814e-15
GO_CENTRAL_NERVOUS_SYSTEM_NEURON_DEVELOPMENT	-0.0620145	1.66264e-11
GO_NCRNA_PROCESSING	-0.061989	2.33447e-64
GO_CHANNEL_INHIBITOR_ACTIVITY	-0.0617643	2.18059e-08
GO_SIGNALING_RECEPTOR_ACTIVITY	-0.0616467	7.21991e-28
GO_REGULATION_OF_STRIATED_MUSCLE_CONTRACTION	-0.0615986	2.07286e-20
GO_REGULATION_OF_CARDIAC_MUSCLE_CONTRACTION	-0.0615986	2.07286e-20
GO_RESPONSE_TO_PURINE_CONTAINING_COMPOUND	-0.0615475	1.77924e-29
GO_DNA_CATABOLIC_PROCESS	-0.0614762	7.25679e-08
GO_ACTIVATION_OF_CYSTEINE_TYPE_ENDOPEPTIDASE_ACTIVITY	-0.0611649	8.08186e-21
GO_ZYMOGEN_ACTIVATION	-0.0611649	8.08186e-21
GO_RIBOSOMAL_SMALL_SUBUNIT_BIOGENESIS	-0.061117	1.74208e-10
GO_REGULATION_OF_RESPONSE_TO_WOUNDING	-0.0609881	2.17058e-42
GO_INTERFERON_GAMMA_MEDIATED_SIGNALING_PATHWAY	-0.0607989	1.38712e-13
GO_REGULATION_OF_CALCIUM_ION_TRANSMEMBRANE_TRANSPORT	-0.0607898	3.31389e-13
GO_ENDONUCLEASE_ACTIVITY	-0.0607242	1.34486e-14
GO_VASCULAR_PROCESS_IN_CIRCULATORY_SYSTEM	-0.0600562	1.93718e-18
GO_OSTEOBLAST_DIFFERENTIATION	-0.0600488	1.25549e-18
GO_RNA_MODIFICATION	-0.0597209	1.45805e-11
GO_REGULATION_OF_CARBOHYDRATE_BIOSYNTHETIC_PROCESS	-0.0596739	5.21312e-12
GO_PROTEIN_TETRAMERIZATION	-0.0596546	2.15952e-30
GO_RAS_GUANYL_NUCLEOTIDE_EXCHANGE_FACTOR_ACTIVITY	-0.0595805	2.79601e-19
GO_CELLULAR_RESPONSE_TO_AMINO_ACID_STIMULUS	-0.0595288	2.11885e-19
GO_INTERMEDIATE_FILAMENT	-0.0594868	1.39157e-17
GO_PEPTIDYL_SERINE_MODIFICATION	-0.0593701	2.81566e-13
GO_ENDOPLASMIC_RETICULUM_ORGANIZATION	-0.059158	5.72587e-11
GO_REGULATION_OF_CARBOHYDRATE_METABOLIC_PROCESS	-0.0591358	2.13197e-22
GO_I_KAPPAB_KINASE_NF_KAPPAB_SIGNALING	-0.0590945	3.23267e-12
GO_GOLGI_TO_PLASMA_MEMBRANE_TRANSPORT	-0.0589785	3.94593e-08
GO_REGULATION_OF_GENE_SILENCING	-0.0589094	1.28888e-11
GO_CELLULAR_RESPONSE_TO_RADIATION	-0.0587504	3.6268e-22
GO_POSITIVE_REGULATION_OF_SUBSTRATE_ADHESION_DEPENDENT_CELL_SPREADING	-0.0587477	2.12682e-09
GO_RESPONSE_TO_UV	-0.058634	3.62395e-27
GO_OSSIFICATION	-0.0583259	1.17956e-32
GO_CLATHRIN_COATED_VESICLE_MEMBRANE	-0.0577947	5.3682e-18
GO_MULTICELLULAR_ORGANISM_GROWTH	-0.0574544	1.19963e-11
GO_TRANSCRIPTION_FACTOR_ACTIVITY_RNA_POLYMERASE_II_TRANSCRIPTION_FACTOR_BINDING	-0.0571465	7.63827e-15
GO_MESENCHYMAL_CELL_DIFFERENTIATION	-0.0571357	1.88198e-10
GO_PEPTIDYL_ASPARAGINE_MODIFICATION	-0.056955	9.92572e-19
GO_ENERGY_RESERVE_METABOLIC_PROCESS	-0.0567422	6.04386e-21
GO_HETEROCHROMATIN	-0.0566167	1.23308e-13
GO_REGULATION_OF_LIPID_KINASE_ACTIVITY	-0.0564977	3.7783e-10
GO_REGULATION_OF_PHOSPHOPROTEIN_PHOSPHATASE_ACTIVITY	-0.0563938	2.70653e-16
GO_CAJAL_BODY	-0.0563776	2.06015e-18
GO_DNA_TEMPLATED_TRANSCRIPTION_INITIATION	-0.0563775	1.36739e-34
GO_REGULATION_OF_CARDIAC_MUSCLE_CELL_CONTRACTION	-0.0563623	4.68891e-10
GO_REGULATION_OF_ACTIN_FILAMENT_BASED_MOVEMENT	-0.0563623	4.68891e-10
GO_RNA_POLYMERASE_II_CORE_PROMOTER_SEQUENCE_SPECIFIC_DNA_BINDING	-0.0563446	4.38583e-13
GO_NONMOTILE_PRIMARY_CILIUM	-0.0561343	1.4304e-09
GO_REGULATION_OF_CELL_COMMUNICATION_BY_ELECTRICAL_COUPLING	-0.0560472	5.7671e-09
GO_TRANSFERASE_ACTIVITY_TRANSFERRING_HEXOSYL_GROUPS	-0.0557847	1.16979e-17
GO_DNA_REPLICATION_INDEPENDENT_NUCLEOSOME_ORGANIZATION	-0.0557593	5.15902e-14
GO_RIBOSOME_BIOGENESIS	-0.0557064	2.24619e-53
GO_REGULATION_OF_MAST_CELL_ACTIVATION	-0.0556441	1.62655e-08
GO_HEART_PROCESS	-0.0555586	1.63808e-15
GO_MHC_PROTEIN_COMPLEX	-0.0552886	3.4568e-06
GO_NEGATIVE_REGULATION_OF_DEFENSE_RESPONSE	-0.0552083	1.72852e-17
GO_REGULATION_OF_JNK_CASCADE	-0.0550821	1.56336e-17
GO_RNA_POLYMERASE_II_TRANSCRIPTION_FACTOR_COMPLEX	-0.0550354	9.96051e-23
GO_RESPONSE_TO_ACID_CHEMICAL	-0.0549906	1.91836e-38
GO_NUCLEUS_ORGANIZATION	-0.0548224	3.15663e-34
GO_EAR_DEVELOPMENT	-0.0548032	1.80527e-15
GO_REGULATION_OF_MUSCLE_CONTRACTION	-0.0545986	8.20169e-21
GO_EYE_DEVELOPMENT	-0.0544834	1.52129e-18
GO_REPRESSING_TRANSCRIPTION_FACTOR_BINDING	-0.0544103	1.35987e-12
GO_NEGATIVE_REGULATION_OF_CARBOHYDRATE_METABOLIC_PROCESS	-0.0543793	1.03425e-10
GO_CELL_PROJECTION_CYTOPLASM	-0.0543155	4.30863e-11
GO_PROTEIN_DEPHOSPHORYLATION	-0.0542176	1.44356e-30
GO_CATALYTIC_STEP_2_SPLICEOSOME	-0.0541816	3.24529e-31
GO_PROTEIN_MODIFICATION_BY_SMALL_PROTEIN_REMOVAL	-0.0540552	3.01361e-23
GO_PROTEIN_HOMOOLIGOMERIZATION	-0.053794	8.11149e-33
GO_GUANYL_NUCLEOTIDE_EXCHANGE_FACTOR_ACTIVITY	-0.0533942	3.80403e-23
GO_GROWTH_FACTOR_BINDING	-0.053335	3.06978e-10
GO_POSITIVE_REGULATION_OF_EPITHELIAL_CELL_PROLIFERATION	-0.0532892	2.57451e-12
GO_POSITIVE_REGULATION_OF_DNA_REPAIR	-0.0531003	9.71091e-11
GO_LIPOSACCHARIDE_METABOLIC_PROCESS	-0.0530644	1.97652e-18
GO_INSULIN_RECEPTOR_SIGNALING_PATHWAY	-0.0529888	1.78767e-19
GO_G_PROTEIN_COUPLED_RECEPTOR_SIGNALING_PATHWAY_COUPLED_TO_CYCLIC_NUCLEOTIDE_SECOND_MESSENGER	-0.0529506	5.2725e-10
GO_TRANSCRIPTIONAL_ACTIVATOR_ACTIVITY_RNA_POLYMERASE_II_TRANSCRIPTION_REGULATORY_REGION_SEQUENCE_SPECIFIC_BINDING	-0.0527458	1.46036e-20
GO_TRANSCRIPTIONAL_ACTIVATOR_ACTIVITY_RNA_POLYMERASE_II_CORE_PROMOTER_PROXIMAL_REGION_SEQUENCE_SPECIFIC_BINDING	-0.0524569	3.36192e-16
GO_RECYCLING_ENDOSOME	-0.0524443	1.23369e-15
GO_ACUTE_INFLAMMATORY_RESPONSE	-0.0524414	6.61412e-07
GO_RESPONSE_TO_HEAT	-0.0522628	1.03867e-11
GO_NUCLEAR_PORE	-0.0522446	2.65491e-17
GO_ADENYLATE_CYCLASE_MODULATING_G_PROTEIN_COUPLED_RECEPTOR_SIGNALING_PATHWAY	-0.0520083	8.2839e-08
GO_FATTY_ACID_DERIVATIVE_METABOLIC_PROCESS	-0.0517825	4.38717e-07
GO_ZYMOGEN_GRANULE	-0.0517644	4.46691e-05
GO_GLYCOPROTEIN_METABOLIC_PROCESS	-0.0517367	6.63549e-24
GO_UBIQUITIN_LIKE_PROTEIN_BINDING	-0.0517097	2.91387e-34
GO_RESPONSE_TO_INTERFERON_GAMMA	-0.0516637	2.69553e-12
GO_PROTEIN_COMPLEX_SCAFFOLD	-0.051657	6.12742e-14
GO_IMMUNE_RESPONSE	-0.0515649	4.36756e-45
GO_NEGATIVE_REGULATION_OF_DEPHOSPHORYLATION	-0.0512615	6.69051e-11
GO_TRANSFERASE_ACTIVITY_TRANSFERRING_GLYCOSYL_GROUPS	-0.051138	9.48216e-17
GO_MODULATION_OF_SYNAPTIC_TRANSMISSION	-0.0510642	4.37253e-25
GO_REGULATION_OF_ALPHA_BETA_T_CELL_ACTIVATION	-0.0505695	2.93047e-07
GO_NUCLEOSIDE_PHOSPHATE_CATABOLIC_PROCESS	-0.0503901	1.35665e-09
GO_ORGANIC_ACID_BINDING	-0.0502034	1.95156e-17
GO_ORGANELLE_DISASSEMBLY	-0.0501839	3.20375e-28
GO_CLATHRIN_COATED_VESICLE	-0.0501279	1.26893e-20
GO_HEPARIN_BINDING	-0.0501052	1.44401e-10
GO_CELLULAR_RESPONSE_TO_CYTOKINE_STIMULUS	-0.0500796	2.31979e-38
GO_OLIGODENDROCYTE_DIFFERENTIATION	-0.049653	2.69986e-06
GO_T_CELL_RECEPTOR_SIGNALING_PATHWAY	-0.0495824	1.76853e-33
GO_TRANSCRIPTION_INITIATION_FROM_RNA_POLYMERASE_II_PROMOTER	-0.0494432	2.42053e-23
GO_PML_BODY	-0.0493402	3.88208e-17
GO_TRANSCRIPTION_FACTOR_ACTIVITY_RNA_POLYMERASE_II_CORE_PROMOTER_PROXIMAL_REGION_SEQUENCE_SPECIFIC_BINDING	-0.0491811	7.10339e-18
GO_REGULATION_OF_TYROSINE_PHOSPHORYLATION_OF_STAT3_PROTEIN	-0.0490978	4.83091e-06
GO_STEM_CELL_DIFFERENTIATION	-0.0489286	1.58085e-12
GO_POSITIVE_REGULATION_OF_CELL_ACTIVATION	-0.0488611	2.0919e-17
GO_MANGANESE_ION_BINDING	-0.0488431	4.30992e-09
GO_SPINDLE_MICROTUBULE	-0.0485429	1.96443e-11
GO_HEAT_SHOCK_PROTEIN_BINDING	-0.0484942	9.66935e-15
GO_SENSORY_ORGAN_DEVELOPMENT	-0.0484933	1.00263e-22
GO_DEFENSE_RESPONSE_TO_OTHER_ORGANISM	-0.0482677	3.31777e-27
GO_AUTOPHAGOSOME_ORGANIZATION	-0.0481918	2.09168e-08
GO_REGULATION_OF_INFLAMMATORY_RESPONSE	-0.0481887	6.37363e-24
GO_RNA_POLYMERASE_II_TRANSCRIPTION_FACTOR_BINDING	-0.048142	6.68943e-13
GO_EXOCYTIC_VESICLE	-0.0481261	1.60694e-20
GO_ER_TO_GOLGI_TRANSPORT_VESICLE_MEMBRANE	-0.0479727	2.78846e-11
GO_RESPONSE_TO_TUMOR_NECROSIS_FACTOR	-0.0478623	2.71913e-36
GO_PROTEIN_AUTOPHOSPHORYLATION	-0.0476968	1.10687e-09
GO_POSITIVE_REGULATION_OF_TRANSMEMBRANE_RECEPTOR_PROTEIN_SERINE_THREONINE_KINASE_SIGNALING_PATHWAY	-0.0475015	1.42192e-05
GO_POTASSIUM_CHANNEL_REGULATOR_ACTIVITY	-0.0474657	2.14431e-05
GO_RESPONSE_TO_OXYGEN_RADICAL	-0.0474657	4.85063e-09
GO_CELLULAR_RESPONSE_TO_CORTICOSTEROID_STIMULUS	-0.0474643	7.86291e-07
GO_INNATE_IMMUNE_RESPONSE	-0.0474517	1.10937e-26
GO_DEFENSE_RESPONSE_TO_BACTERIUM	-0.0473417	5.56689e-08
GO_EXOPEPTIDASE_ACTIVITY	-0.0471744	5.37053e-10
GO_MYD88_INDEPENDENT_TOLL_LIKE_RECEPTOR_SIGNALING_PATHWAY	-0.0471541	4.34525e-08
GO_SNRNA_BINDING	-0.0470677	7.29222e-10
GO_ANTIGEN_PROCESSING_AND_PRESENTATION_OF_PEPTIDE_OR_POLYSACCHARIDE_ANTIGEN_VIA_MHC_CLASS_II	-0.046998	1.16012e-17
GO_MOVEMENT_IN_ENVIRONMENT_OF_OTHER_ORGANISM_INVOLVED_IN_SYMBIOTIC_INTERACTION	-0.0469729	8.59162e-12
GO_REGULATION_OF_DNA_TEMPLATED_TRANSCRIPTION_IN_RESPONSE_TO_STRESS	-0.0468849	1.38733e-14
GO_REGULATION_OF_VIRAL_GENOME_REPLICATION	-0.0468379	3.86542e-09
GO_CYTOKINE_PRODUCTION	-0.0464051	1.00841e-08
GO_ADAPTIVE_IMMUNE_RESPONSE	-0.0460669	6.24211e-10
GO_CYTOKINE_MEDIATED_SIGNALING_PATHWAY	-0.046059	3.92867e-23
GO_RESPONSE_TO_RADIATION	-0.0460578	5.44907e-32
GO_NEGATIVE_REGULATION_OF_CELL_ACTIVATION	-0.0459392	3.63327e-12
GO_BONE_DEVELOPMENT	-0.0458985	1.26405e-11
GO_REGULATION_OF_BLOOD_PRESSURE	-0.0458138	3.70311e-09
GO_ESTABLISHMENT_OF_MITOTIC_SPINDLE_LOCALIZATION	-0.0457651	2.71496e-05
GO_ORGANELLE_MEMBRANE_FUSION	-0.0456731	2.59484e-11
GO_CELL_MORPHOGENESIS_INVOLVED_IN_DIFFERENTIATION	-0.0456638	4.6618e-31
GO_HETEROTRIMERIC_G_PROTEIN_COMPLEX	-0.0456155	4.91521e-05
GO_REGULATION_OF_TRANSLATIONAL_INITIATION	-0.0455581	5.80665e-23
GO_NUCLEAR_PERIPHERY	-0.0455574	1.73923e-25
GO_RESPONSE_TO_LIGHT_STIMULUS	-0.0454777	4.60664e-28
GO_ACTIVATION_OF_INNATE_IMMUNE_RESPONSE	-0.0454286	2.29089e-35
GO_HYDROLASE_ACTIVITY_ACTING_ON_ESTER_BONDS	-0.0453984	9.40953e-40
GO_POSITIVE_REGULATION_OF_LEUKOCYTE_PROLIFERATION	-0.0453428	9.75108e-08
GO_GLYCOPROTEIN_BINDING	-0.0453357	1.7977e-13
GO_REGULATION_OF_POTASSIUM_ION_TRANSPORT	-0.0452409	2.53092e-08
GO_NUCLEOLAR_PART	-0.0451653	1.03472e-13
GO_TRNA_PROCESSING	-0.0450485	3.20362e-07
GO_REGULATION_OF_WOUND_HEALING	-0.0450316	7.73254e-06
GO_HYDRO_LYASE_ACTIVITY	-0.0450093	2.96797e-09
GO_NEGATIVE_REGULATION_OF_DNA_REPLICATION	-0.044899	5.31486e-08
GO_REGULATION_OF_TRANSPORTER_ACTIVITY	-0.0447944	7.24032e-16
GO_NLS_BEARING_PROTEIN_IMPORT_INTO_NUCLEUS	-0.0447009	2.5071e-07
GO_INTERMEDIATE_FILAMENT_CYTOSKELETON	-0.0446436	4.90738e-20
GO_FATTY_ACID_BIOSYNTHETIC_PROCESS	-0.0446013	1.07001e-11
GO_PROTEIN_AUTOUBIQUITINATION	-0.0443869	4.12298e-09
GO_RESPONSE_TO_OXYGEN_LEVELS	-0.0442778	1.35049e-29
GO_CELLULAR_RESPONSE_TO_HORMONE_STIMULUS	-0.044269	9.85212e-40
GO_CELLULAR_RESPONSE_TO_ACID_CHEMICAL	-0.0442175	5.46818e-18
GO_NEGATIVE_REGULATION_OF_HOMOTYPIC_CELL_CELL_ADHESION	-0.0441676	7.34685e-10
GO_POLYSACCHARIDE_METABOLIC_PROCESS	-0.0438872	6.7766e-12
GO_GLUCAN_METABOLIC_PROCESS	-0.0438872	6.7766e-12
GO_MESENCHYME_DEVELOPMENT	-0.0437743	1.34829e-07
GO_REGULATION_OF_CATION_TRANSMEMBRANE_TRANSPORT	-0.0437573	7.42333e-13
GO_REGULATION_OF_DNA_BIOSYNTHETIC_PROCESS	-0.0436279	5.72059e-07
GO_LUMENAL_SIDE_OF_MEMBRANE	-0.0434244	6.11398e-07
GO_REGULATION_OF_PROTEIN_POLYUBIQUITINATION	-0.0432936	2.16745e-07
GO_AXON_PART	-0.0432029	2.58544e-18
GO_INFLAMMATORY_RESPONSE	-0.0431356	5.3953e-21
GO_CELLULAR_IRON_ION_HOMEOSTASIS	-0.0429839	2.10832e-06
GO_POSITIVE_REGULATION_OF_T_CELL_PROLIFERATION	-0.042953	9.12851e-06
GO_PEPTIDASE_ACTIVITY	-0.0427684	5.65891e-41
GO_RIBONUCLEOPROTEIN_COMPLEX_LOCALIZATION	-0.0427248	3.41665e-23
GO_ORGANOPHOSPHATE_CATABOLIC_PROCESS	-0.0425168	4.01869e-09
GO_HSP90_PROTEIN_BINDING	-0.0424028	0.000690232
GO_ER_NUCLEUS_SIGNALING_PATHWAY	-0.0422512	2.03224e-10
GO_PROTEIN_SERINE_THREONINE_PHOSPHATASE_ACTIVITY	-0.0420758	1.64563e-14
GO_REGULATION_OF_TRANSCRIPTION_FROM_RNA_POLYMERASE_II_PROMOTER_IN_RESPONSE_TO_HYPOXIA	-0.0420089	2.12809e-09
GO_REGULATION_OF_VASCULATURE_DEVELOPMENT	-0.0418335	1.5222e-15
GO_POSITIVE_REGULATION_OF_CELL_CELL_ADHESION	-0.0417258	1.97537e-12
GO_TRANSCRIPTION_FROM_RNA_POLYMERASE_II_PROMOTER	-0.0416699	1.73779e-45
GO_NUCLEAR_LOCALIZATION_SEQUENCE_BINDING	-0.0416509	0.000111074
GO_PROTEIN_PHOSPHATASE_BINDING	-0.0415535	1.89124e-17
GO_TUBE_DEVELOPMENT	-0.0414059	1.13067e-20
GO_TRANSLATION_INITIATION_FACTOR_ACTIVITY	-0.0412476	2.87805e-17
GO_PHOSPHATASE_BINDING	-0.0410938	6.14104e-19
GO_CILIUM_ORGANIZATION	-0.0408343	1.33245e-11
GO_CYTOPLASMIC_TRANSLATIONAL_INITIATION	-0.040818	1.08018e-08
GO_SEQUENCE_SPECIFIC_DNA_BINDING	-0.0407893	1.72964e-32
GO_POSITIVE_REGULATION_OF_NEURON_DIFFERENTIATION	-0.0407252	3.48136e-22
GO_MUSCLE_CELL_DEVELOPMENT	-0.0403622	3.54429e-13
GO_CELLULAR_RESPONSE_TO_GLUCOSE_STARVATION	-0.0402483	1.47008e-05
GO_CYTOSOLIC_RIBOSOME	-0.0401996	3.55192e-19
GO_MRNA_3_UTR_BINDING	-0.0400703	8.50165e-10
GO_GLYCOSAMINOGLYCAN_BINDING	-0.0400216	3.73179e-09
GO_COPPER_ION_BINDING	-0.03987	7.18478e-06
GO_REGULATION_OF_CYTOKINESIS	-0.0398606	3.76499e-08
GO_NEGATIVE_REGULATION_OF_LEUKOCYTE_MEDIATED_IMMUNITY	-0.0398537	0.00149185
GO_CHANNEL_REGULATOR_ACTIVITY	-0.0398015	1.453e-09
GO_SMALL_NUCLEAR_RIBONUCLEOPROTEIN_COMPLEX	-0.0397003	2.15597e-13
GO_SARCOPLASM	-0.0394508	2.11249e-05
GO_RESPONSE_TO_ARSENIC_CONTAINING_SUBSTANCE	-0.0394489	5.51577e-05
GO_REGULATION_OF_MAP_KINASE_ACTIVITY	-0.0393018	1.0666e-18
GO_MALE_GAMETE_GENERATION	-0.0390746	1.53799e-19
GO_RNA_3_END_PROCESSING	-0.0390432	6.07566e-14
GO_EXTRACELLULAR_STRUCTURE_ORGANIZATION	-0.0390356	2.26639e-15
GO_SYNTAXIN_BINDING	-0.0389897	3.55426e-08
GO_RESPONSE_TO_ORGANOPHOSPHORUS	-0.038973	1.19488e-13
GO_RESPONSE_TO_TESTOSTERONE	-0.0389449	0.000703382
GO_RIBOSOMAL_LARGE_SUBUNIT_ASSEMBLY	-0.0389416	1.53393e-05
GO_RESPONSE_TO_HORMONE	-0.0388169	4.10593e-49
GO_SKIN_DEVELOPMENT	-0.0388036	1.61376e-08
GO_VASODILATION	-0.0386508	2.03271e-06
GO_CELL_CYCLE_G2_M_PHASE_TRANSITION	-0.0385825	2.50543e-16
GO_LIPOPROTEIN_BIOSYNTHETIC_PROCESS	-0.0384551	1.9185e-10
GO_INCLUSION_BODY	-0.0381869	4.06478e-08
GO_PROTEIN_SUMOYLATION	-0.0381857	6.02022e-13
GO_DEFENSE_RESPONSE	-0.0381502	6.57702e-34
GO_NEGATIVE_REGULATION_OF_TRANSLATIONAL_INITIATION	-0.0380242	2.31375e-06
GO_HYDROLASE_ACTIVITY_ACTING_ON_GLYCOSYL_BONDS	-0.0380131	8.0472e-07
GO_RESPONSE_TO_CYTOKINE	-0.037861	3.46441e-27
GO_REGULATION_OF_ENDOTHELIAL_CELL_MIGRATION	-0.037831	1.15442e-07
GO_MACROMITOPHAGY	-0.0376238	7.34113e-14
GO_GLOBAL_GENOME_NUCLEOTIDE_EXCISION_REPAIR	-0.0374502	3.7971e-07
GO_REGULATION_OF_SECRETION	-0.0372785	5.85949e-30
GO_RESPONSE_TO_STEROID_HORMONE	-0.0372258	1.25274e-25
GO_MHC_CLASS_I_PROTEIN_BINDING	-0.03718	0.00011667
GO_MHC_PROTEIN_BINDING	-0.03718	0.00011667
GO_CIRCADIAN_RHYTHM	-0.0370711	1.43988e-08
GO_CORE_PROMOTER_PROXIMAL_REGION_DNA_BINDING	-0.0369888	6.99285e-13
GO_GTPASE_ACTIVITY	-0.0368902	5.5765e-28
GO_AMINO_ACID_TRANSMEMBRANE_TRANSPORTER_ACTIVITY	-0.0368802	4.24085e-05
GO_NOTCH_SIGNALING_PATHWAY	-0.0367495	4.55464e-08
GO_DOUBLE_STRAND_BREAK_REPAIR	-0.0367466	2.32422e-12
GO_3_5_EXONUCLEASE_ACTIVITY	-0.0366354	0.00020195
GO_ANTIGEN_RECEPTOR_MEDIATED_SIGNALING_PATHWAY	-0.0364379	1.4467e-21
GO_CELLULAR_RESPONSE_TO_STEROID_HORMONE_STIMULUS	-0.0364214	4.82881e-14
GO_NEGATIVE_REGULATION_OF_BINDING	-0.0363782	1.4828e-13
GO_LAMININ_BINDING	-0.0363581	0.000259677
GO_GOLGI_TO_PLASMA_MEMBRANE_PROTEIN_TRANSPORT	-0.0362181	0.00170407
GO_NEGATIVE_REGULATION_OF_LIPID_BIOSYNTHETIC_PROCESS	-0.0361319	7.50401e-07
GO_TRANSLATIONAL_INITIATION	-0.0359556	1.2802e-26
GO_NEGATIVE_REGULATION_OF_IMMUNE_SYSTEM_PROCESS	-0.0358636	2.51885e-15
GO_RESPONSE_TO_BIOTIC_STIMULUS	-0.035827	2.04465e-28
GO_ADULT_BEHAVIOR	-0.0356762	2.10956e-06
GO_TERMINATION_OF_RNA_POLYMERASE_II_TRANSCRIPTION	-0.0355605	7.02526e-11
GO_SMALL_RIBOSOMAL_SUBUNIT	-0.0354367	1.49917e-09
GO_RESPONSE_TO_CAMP	-0.0354059	5.94711e-09
GO_NEGATIVE_REGULATION_OF_ENDOCYTOSIS	-0.0353955	1.45998e-05
GO_AGGRESOME	-0.0353725	0.00106956
GO_NIK_NF_KAPPAB_SIGNALING	-0.0353492	1.27074e-20
GO_REGULATION_OF_DNA_REPAIR	-0.0352769	5.45302e-12
GO_REGULATION_OF_TOR_SIGNALING	-0.0351735	1.65822e-06
GO_NUCLEIC_ACID_BINDING_TRANSCRIPTION_FACTOR_ACTIVITY	-0.0350932	1.54612e-26
GO_CILIARY_MEMBRANE	-0.03505	0.00431901
GO_NEGATIVE_REGULATION_OF_PROTEIN_BINDING	-0.0349906	1.46219e-08
GO_GUANOSINE_CONTAINING_COMPOUND_METABOLIC_PROCESS	-0.0349473	0.0062143
GO_EXONUCLEASE_ACTIVITY_ACTIVE_WITH_EITHER_RIBO_OR_DEOXYRIBONUCLEIC_ACIDS_AND_PRODUCING_5_PHOSPHOMONOESTERS	-0.0348769	0.000402961
GO_POSITIVE_REGULATION_OF_TRANSLATIONAL_INITIATION	-0.0348706	0.00983683
GO_HUMORAL_IMMUNE_RESPONSE	-0.034769	9.38242e-07
GO_NEGATIVE_REGULATION_OF_CELL_ADHESION	-0.0347348	6.71387e-10
GO_POSITIVE_REGULATION_OF_TRANSMEMBRANE_TRANSPORT	-0.0346864	1.564e-09
GO_POSITIVE_REGULATION_OF_INNATE_IMMUNE_RESPONSE	-0.0346436	4.04067e-21
GO_GLYCOLIPID_BIOSYNTHETIC_PROCESS	-0.034629	4.16892e-07
GO_REGULATION_OF_REACTIVE_OXYGEN_SPECIES_METABOLIC_PROCESS	-0.0344766	6.21481e-15
GO_REGULATION_OF_ACTIN_FILAMENT_BUNDLE_ASSEMBLY	-0.0344296	3.65449e-07
GO_LIPID_CATABOLIC_PROCESS	-0.0343524	6.04684e-10
GO_REGULATION_OF_VIRAL_INDUCED_CYTOPLASMIC_PATTERN_RECOGNITION_RECEPTOR_SIGNALING_PATHWAY	-0.034337	0.00216253
GO_NUCLEAR_MEMBRANE	-0.0343278	4.4936e-18
GO_ER_TO_GOLGI_TRANSPORT_VESICLE	-0.0342672	1.20906e-07
GO_CARBON_OXYGEN_LYASE_ACTIVITY	-0.0342483	7.40506e-11
GO_ENDOPLASMIC_RETICULUM_GOLGI_INTERMEDIATE_COMPARTMENT	-0.0339063	7.29432e-09
GO_SUPEROXIDE_METABOLIC_PROCESS	-0.0338109	3.67831e-05
GO_LIPID_BIOSYNTHETIC_PROCESS	-0.0336845	3.88932e-17
GO_DNA_REPAIR_COMPLEX	-0.0336402	0.000190895
GO_RESPONSE_TO_ENDOGENOUS_STIMULUS	-0.0336395	9.03922e-50
GO_MEIOTIC_CHROMOSOME_SEGREGATION	-0.0335986	0.00314478
GO_REGULATION_OF_INNATE_IMMUNE_RESPONSE	-0.0335565	6.39391e-20
GO_CELL_MORPHOGENESIS_INVOLVED_IN_NEURON_DIFFERENTIATION	-0.0335005	1.38942e-14
GO_NEGATIVE_REGULATION_OF_PROTEIN_MATURATION	-0.0334988	2.18208e-05
GO_ADULT_LOCOMOTORY_BEHAVIOR	-0.033454	1.16403e-05
GO_PERIPHERAL_NERVOUS_SYSTEM_DEVELOPMENT	-0.0333804	0.00219687
GO_RHYTHMIC_PROCESS	-0.0333547	1.25556e-09
GO_CYTOSOLIC_LARGE_RIBOSOMAL_SUBUNIT	-0.0332393	5.51133e-13
GO_PROTEIN_OLIGOMERIZATION	-0.0331764	7.1434e-22
GO_REGULATION_OF_CALCIUM_ION_TRANSMEMBRANE_TRANSPORTER_ACTIVITY	-0.0331568	4.86735e-05
GO_REGULATION_OF_REGULATED_SECRETORY_PATHWAY	-0.033107	1.23679e-07
GO_DEFENSE_RESPONSE_TO_VIRUS	-0.0330504	5.65708e-07
GO_STRIATED_MUSCLE_CELL_DIFFERENTIATION	-0.0330332	4.46107e-10
GO_MONOCARBOXYLIC_ACID_BIOSYNTHETIC_PROCESS	-0.0330257	3.54216e-10
GO_CELL_CYCLE_ARREST	-0.0330253	6.92931e-11
GO_NEGATIVE_REGULATION_OF_PROTEIN_SERINE_THREONINE_KINASE_ACTIVITY	-0.0329791	3.41313e-08
GO_POSITIVE_REGULATION_OF_PEPTIDASE_ACTIVITY	-0.0329087	1.15756e-11
GO_CELL_SURFACE	-0.0328244	7.35921e-22
GO_DEPHOSPHORYLATION	-0.0327977	2.03502e-16
GO_TRANSCRIPTION_FACTOR_COMPLEX	-0.0327839	7.51747e-16
GO_CELLULAR_RESPONSE_TO_ENDOGENOUS_STIMULUS	-0.0327643	9.38456e-35
GO_POSITIVE_REGULATION_OF_DEFENSE_RESPONSE	-0.0326414	2.36964e-21
GO_REGULATION_OF_DEVELOPMENTAL_GROWTH	-0.0326401	1.30936e-11
GO_CELL_PROJECTION_ASSEMBLY	-0.0326176	2.23683e-12
GO_LYTIC_VACUOLE	-0.0324992	1.70029e-22
GO_ANTIGEN_PROCESSING_AND_PRESENTATION	-0.0324481	5.75387e-19
GO_UBIQUITIN_LIKE_PROTEIN_LIGASE_ACTIVITY	-0.0322743	4.86283e-14
GO_EAR_MORPHOGENESIS	-0.0321886	0.000181997
GO_GPI_ANCHOR_METABOLIC_PROCESS	-0.0321463	4.93169e-06
GO_GERM_CELL_DEVELOPMENT	-0.0320336	1.52071e-05
GO_CELLULAR_RESPONSE_TO_ORGANIC_SUBSTANCE	-0.0318797	1.09012e-41
GO_RNA_PHOSPHODIESTER_BOND_HYDROLYSIS	-0.0317507	1.21047e-05
GO_REGULATION_OF_PROTEIN_KINASE_B_SIGNALING	-0.0317142	3.85895e-05
GO_REGULATION_OF_CELLULAR_RESPONSE_TO_HEAT	-0.0316704	2.56906e-08
GO_INOSITOL_PHOSPHATE_METABOLIC_PROCESS	-0.0316593	0.000673874
GO_REGULATION_OF_SYMBIOSIS_ENCOMPASSING_MUTUALISM_THROUGH_PARASITISM	-0.0315827	1.26036e-12
GO_NEGATIVE_REGULATION_OF_ESTABLISHMENT_OF_PROTEIN_LOCALIZATION	-0.0314904	1.22476e-14
GO_ENDOPLASMIC_RETICULUM_GOLGI_INTERMEDIATE_COMPARTMENT_MEMBRANE	-0.0314774	1.26769e-05
GO_LATE_ENDOSOME_MEMBRANE	-0.0314424	7.83041e-09
GO_CELLULAR_RESPONSE_TO_ORGANIC_CYCLIC_COMPOUND	-0.0314309	1.99145e-17
GO_DNA_RECOMBINATION	-0.0313888	1.3252e-11
GO_MYELOID_LEUKOCYTE_DIFFERENTIATION	-0.0312579	5.35537e-05
GO_TRNA_METABOLIC_PROCESS	-0.0312208	1.23303e-08
GO_NUCLEOTIDYLTRANSFERASE_ACTIVITY	-0.030862	1.03597e-07
GO_TRANSPORT_VESICLE_MEMBRANE	-0.0307995	1.92047e-07
GO_REGULATION_OF_VACUOLE_ORGANIZATION	-0.0307249	6.70293e-05
GO_POSITIVE_REGULATION_OF_NEURON_PROJECTION_DEVELOPMENT	-0.0305532	5.19024e-13
GO_MEMBRANE_FUSION	-0.0305398	1.26749e-11
GO_POSITIVE_REGULATION_OF_CELL_DIVISION	-0.0304215	2.76633e-07
GO_REGULATION_OF_SYNAPSE_STRUCTURE_OR_ACTIVITY	-0.030379	5.86267e-08
GO_THIOL_DEPENDENT_UBIQUITIN_SPECIFIC_PROTEASE_ACTIVITY	-0.0303288	4.53825e-06
GO_CILIARY_PART	-0.0303203	8.12487e-10
GO_NEGATIVE_REGULATION_OF_CALCIUM_ION_IMPORT	-0.0302795	0.00501376
GO_NEGATIVE_REGULATION_OF_CALCIUM_ION_TRANSPORT	-0.0302795	0.00501376
GO_NEGATIVE_REGULATION_OF_DNA_REPAIR	-0.0302546	0.000406135
GO_REPLICATION_FORK	-0.0301443	0.000125315
GO_REGULATION_OF_HORMONE_SECRETION	-0.0299917	2.97449e-11
GO_NEGATIVE_REGULATION_OF_EPITHELIAL_CELL_PROLIFERATION	-0.029974	6.3172e-06
GO_CELLULAR_RESPONSE_TO_OXYGEN_RADICAL	-0.0298861	0.000378095
GO_TRANSCRIPTION_COACTIVATOR_ACTIVITY	-0.0298147	1.18599e-15
GO_THREONINE_TYPE_PEPTIDASE_ACTIVITY	-0.0297749	7.18023e-07
GO_CELLULAR_RESPONSE_TO_LIPID	-0.0296845	6.23207e-16
GO_REGULATION_OF_GLUCOSE_METABOLIC_PROCESS	-0.0294651	3.02453e-05
GO_NUCLEAR_TRANSCRIPTION_FACTOR_COMPLEX	-0.0294365	2.1544e-08
GO_REGULATION_OF_TUMOR_NECROSIS_FACTOR_MEDIATED_SIGNALING_PATHWAY	-0.029347	0.00033144
GO_PERK_MEDIATED_UNFOLDED_PROTEIN_RESPONSE	-0.0293332	0.00451037
GO_REGULATION_OF_RECEPTOR_MEDIATED_ENDOCYTOSIS	-0.0292338	9.08941e-05
GO_REGULATION_OF_ENDOTHELIAL_CELL_PROLIFERATION	-0.0292228	1.40661e-05
GO_CELL_DIVISION	-0.0291559	5.89139e-21
GO_NEGATIVE_REGULATION_OF_INTRACELLULAR_SIGNAL_TRANSDUCTION	-0.0291254	1.07906e-17
GO_TRANSITION_METAL_ION_BINDING	-0.0291226	9.37687e-33
GO_NCRNA_METABOLIC_PROCESS	-0.0289579	1.9157e-22
GO_MACROAUTOPHAGY	-0.0288863	1.74182e-18
GO_RESPONSE_TO_BACTERIUM	-0.0288828	7.31839e-10
GO_POSITIVE_REGULATION_OF_ION_TRANSPORT	-0.0288576	2.84994e-09
GO_REGULATION_OF_GTPASE_ACTIVITY	-0.0288554	2.46222e-15
GO_EXONUCLEASE_ACTIVITY	-0.0287414	0.00219883
GO_POSITIVE_REGULATION_OF_INSULIN_SECRETION_INVOLVED_IN_CELLULAR_RESPONSE_TO_GLUCOSE_STIMULUS	-0.0287352	0.00612738
GO_XY_BODY	-0.0287196	0.000554032
GO_POSITIVE_REGULATION_OF_CANONICAL_WNT_SIGNALING_PATHWAY	-0.028707	1.92577e-13
GO_DYNEIN_BINDING	-0.0286601	0.00335756
GO_REGULATION_OF_RNA_STABILITY	-0.0286102	3.76502e-17
GO_POSITIVE_REGULATION_OF_ACTIN_FILAMENT_BUNDLE_ASSEMBLY	-0.0285581	6.1881e-05
GO_PROTEIN_DNA_COMPLEX_SUBUNIT_ORGANIZATION	-0.0285264	2.02436e-08
GO_NON_RECOMBINATIONAL_REPAIR	-0.0284686	0.000185852
GO_NEGATIVE_REGULATION_OF_IMMUNE_RESPONSE	-0.0283329	8.76014e-05
GO_TRANSLATION_FACTOR_ACTIVITY_RNA_BINDING	-0.028315	1.4048e-10
GO_OXIDOREDUCTASE_ACTIVITY_ACTING_ON_PAIRED_DONORS_WITH_INCORPORATION_OR_REDUCTION_OF_MOLECULAR_OXYGEN	-0.0282216	0.00255153
GO_RIBONUCLEOPROTEIN_COMPLEX_BIOGENESIS	-0.0282159	1.26198e-23
GO_ENHANCER_BINDING	-0.0281809	2.67572e-07
GO_CELLULAR_COMPONENT_ASSEMBLY_INVOLVED_IN_MORPHOGENESIS	-0.0280673	7.40516e-10
GO_REGULATION_OF_ENDOCYTOSIS	-0.0280394	1.47493e-09
GO_EPIDERMAL_CELL_DIFFERENTIATION	-0.0280195	3.52424e-05
GO_PROTEIN_HOMODIMERIZATION_ACTIVITY	-0.0279432	3.04249e-25
GO_CELL_DEVELOPMENT	-0.0278757	3.23598e-28
GO_PHOSPHATIDYLINOSITOL_BISPHOSPHATE_BINDING	-0.0276692	3.45079e-05
GO_CELL_CYCLE_PHASE_TRANSITION	-0.0276301	3.57024e-12
GO_REGULATION_OF_NUCLEOSIDE_METABOLIC_PROCESS	-0.0274539	9.00721e-05
GO_RESPONSE_TO_ABIOTIC_STIMULUS	-0.0273146	2.16954e-23
GO_ORGANELLE_FUSION	-0.0272927	7.15519e-08
GO_PERINUCLEAR_REGION_OF_CYTOPLASM	-0.0272488	1.13187e-25
GO_SPINDLE_ASSEMBLY	-0.0270797	0.000240598
GO_REGULATION_OF_ADAPTIVE_IMMUNE_RESPONSE	-0.0270167	0.00133132
GO_REGULATION_OF_DEFENSE_RESPONSE	-0.0270131	9.81766e-22
GO_ZINC_ION_BINDING	-0.0269411	6.52876e-24
GO_CILIUM	-0.0269285	3.25354e-10
GO_POSITIVE_REGULATION_OF_RNA_SPLICING	-0.0267725	0.00102926
GO_REGULATION_OF_RESPONSE_TO_DNA_DAMAGE_STIMULUS	-0.0267672	8.06388e-12
GO_CELL_REDOX_HOMEOSTASIS	-0.0267332	2.15815e-07
GO_DRUG_BINDING	-0.0267328	0.0014015
GO_PRECATALYTIC_SPLICEOSOME	-0.0266813	7.0445e-05
GO_CILIUM_MORPHOGENESIS	-0.0266534	8.16478e-07
GO_MRNA_3_END_PROCESSING	-0.0266522	4.17507e-07
GO_REGULATION_OF_PEPTIDE_SECRETION	-0.0266513	5.81746e-08
GO_REGULATION_OF_SEQUESTERING_OF_CALCIUM_ION	-0.0264577	0.00445046
GO_CELLULAR_COMPONENT_DISASSEMBLY	-0.0264483	1.72066e-29
GO_RESPONSE_TO_INSULIN	-0.0263832	6.07204e-10
GO_RNA_CATABOLIC_PROCESS	-0.0263633	4.15197e-14
GO_NEGATIVE_REGULATION_OF_TRANSCRIPTION_FROM_RNA_POLYMERASE_II_PROMOTER	-0.0263148	1.27772e-17
GO_RRNA_BINDING	-0.0262666	2.24015e-05
GO_P53_BINDING	-0.0262662	8.06476e-05
GO_INTEGRIN_BINDING	-0.026212	8.54434e-05
GO_REGULATION_OF_CELL_CELL_ADHESION	-0.0261644	5.28689e-08
GO_REGULATION_OF_RESPONSE_TO_EXTERNAL_STIMULUS	-0.0260415	2.5249e-23
GO_POSITIVE_REGULATION_OF_TRANSCRIPTION_FROM_RNA_POLYMERASE_II_PROMOTER	-0.026034	1.43289e-19
GO_CELL_PART_MORPHOGENESIS	-0.0259711	6.87277e-15
GO_REGULATION_OF_DNA_RECOMBINATION	-0.0257235	0.000151359
GO_CELLULAR_LIPID_CATABOLIC_PROCESS	-0.0256618	0.000134449
GO_ENDOSOMAL_PART	-0.02566	2.52673e-13
GO_ATP_DEPENDENT_CHROMATIN_REMODELING	-0.0256439	0.000402814
GO_POSITIVE_REGULATION_OF_PROTEOLYSIS	-0.0256123	6.33439e-22
GO_ACTIVATION_OF_IMMUNE_RESPONSE	-0.0254842	2.39281e-15
GO_RESPONSE_TO_OXYGEN_CONTAINING_COMPOUND	-0.0252821	1.56763e-25
GO_REGULATION_OF_MULTI_ORGANISM_PROCESS	-0.0251151	1.64398e-15
GO_CYTOSKELETON_DEPENDENT_INTRACELLULAR_TRANSPORT	-0.0249646	3.94517e-07
GO_MUSCLE_CELL_DIFFERENTIATION	-0.024898	6.27936e-08
GO_REGULATION_OF_RECEPTOR_ACTIVITY	-0.024853	0.000669239
GO_ORGAN_GROWTH	-0.0247867	0.00249237
GO_RNA_POLYMERASE_II_TRANSCRIPTION_FACTOR_ACTIVITY_SEQUENCE_SPECIFIC_DNA_BINDING	-0.0247073	2.33288e-09
GO_ORGANIC_CYCLIC_COMPOUND_CATABOLIC_PROCESS	-0.0245963	9.6651e-18
GO_CYTOPLASMIC_REGION	-0.0245793	3.71113e-11
GO_SPLICEOSOMAL_COMPLEX	-0.0244469	4.62877e-13
GO_RESPONSE_TO_ESTRADIOL	-0.0244196	0.00145541
GO_RESPONSE_TO_NUTRIENT	-0.0244154	3.48247e-05
GO_RESPONSE_TO_LIPID	-0.0243607	9.42517e-17
GO_TRANSCRIPTION_COREPRESSOR_ACTIVITY	-0.0242604	2.93194e-07
GO_RESPONSE_TO_EXTERNAL_STIMULUS	-0.0242416	2.60584e-22
GO_RNA_POLYMERASE_II_DISTAL_ENHANCER_SEQUENCE_SPECIFIC_DNA_BINDING	-0.0241181	0.000105372
GO_CELLULAR_COMPONENT_MORPHOGENESIS	-0.0239775	1.87494e-16
GO_PHOSPHATIDYLINOSITOL_METABOLIC_PROCESS	-0.0239477	0.000144895
GO_MEMBRANE_DOCKING	-0.0239406	0.00022943
GO_IMMUNE_EFFECTOR_PROCESS	-0.0239273	8.24928e-10
GO_RIBOSOMAL_SUBUNIT	-0.0238037	4.00795e-12
GO_POSITIVE_REGULATION_OF_CELL_PROLIFERATION	-0.0237583	4.80488e-18
GO_RESPONSE_TO_EXTRACELLULAR_STIMULUS	-0.0237488	2.20916e-09
GO_AMIDE_BINDING	-0.0237285	8.98639e-09
GO_CARBOHYDRATE_DERIVATIVE_BIOSYNTHETIC_PROCESS	-0.0237115	3.79448e-11
GO_NUCLEAR_ENVELOPE_REASSEMBLY	-0.0236141	0.00517531
GO_CILIARY_PLASM	-0.0235846	0.00873355
GO_DOUBLE_STRANDED_RNA_BINDING	-0.0234646	2.91763e-06
GO_DNA_PACKAGING	-0.0234259	0.000131835
GO_REGULATION_OF_AUTOPHAGOSOME_ASSEMBLY	-0.0234115	0.00278878
GO_POSITIVE_REGULATION_OF_REACTIVE_OXYGEN_SPECIES_METABOLIC_PROCESS	-0.023395	0.00117498
GO_REGULATION_OF_ERBB_SIGNALING_PATHWAY	-0.0233657	8.81251e-05
GO_CELLULAR_RESPONSE_TO_INSULIN_STIMULUS	-0.0233607	3.90854e-07
GO_NEGATIVE_REGULATION_OF_GROWTH	-0.0232885	2.2724e-06
GO_NEURON_PROJECTION_MORPHOGENESIS	-0.0232139	1.63684e-08
GO_MUSCLE_STRUCTURE_DEVELOPMENT	-0.0232044	2.88797e-09
GO_CELL_CYCLE	-0.0231961	2.40982e-32
GO_REGULATION_OF_CELL_ACTIVATION	-0.023135	2.30177e-07
GO_PROTEIN_KINASE_ACTIVITY	-0.0231071	1.05278e-07
GO_CELLULAR_CARBOHYDRATE_METABOLIC_PROCESS	-0.0230706	7.57052e-06
GO_SMOOTH_ENDOPLASMIC_RETICULUM	-0.0230136	0.00325154
GO_EMBRYONIC_ORGAN_DEVELOPMENT	-0.0229995	4.06725e-05
GO_AUTOPHAGY	-0.0229191	6.23625e-16
GO_TRANSPORT_VESICLE	-0.022903	1.77036e-09
GO_MACROMOLECULE_DEACYLATION	-0.0228677	0.00042354
GO_RESPONSE_TO_VIRUS	-0.022847	2.98783e-07
GO_MULTI_ORGANISM_METABOLIC_PROCESS	-0.0228304	8.91915e-07
GO_RESPONSE_TO_KETONE	-0.0228201	0.000348865
GO_MORPHOGENESIS_OF_AN_EPITHELIUM	-0.0227363	5.32815e-06
GO_CARDIAC_MUSCLE_TISSUE_DEVELOPMENT	-0.0227113	0.000485915
GO_REGULATION_OF_LEUKOCYTE_PROLIFERATION	-0.0226157	0.000277196
GO_REGULATION_OF_RESPONSE_TO_STRESS	-0.0225877	1.26305e-28
GO_PROTEIN_PHOSPHORYLATION	-0.0225439	1.28517e-18
GO_RECOMBINATIONAL_REPAIR	-0.022463	0.00508908
GO_NEGATIVE_REGULATION_OF_DNA_BINDING	-0.0223821	0.00495965
GO_MICROTUBULE_BASED_PROCESS	-0.0223173	4.2933e-16
GO_ENDOCYTIC_VESICLE	-0.0222384	6.23536e-07
GO_RESPONSE_TO_CARBOHYDRATE	-0.0221776	0.000178826
GO_TRANSCRIPTION_FACTOR_ACTIVITY_PROTEIN_BINDING	-0.0221573	2.24447e-15
GO_INTEGRIN_MEDIATED_SIGNALING_PATHWAY	-0.0221318	0.000622076
GO_CELLULAR_RESPONSE_TO_NITROGEN_COMPOUND	-0.0219831	2.21268e-11
GO_TUBE_MORPHOGENESIS	-0.0217434	8.4788e-05
GO_ELECTRON_CARRIER_ACTIVITY	-0.0217358	2.42508e-07
GO_REGULATION_OF_HOMOTYPIC_CELL_CELL_ADHESION	-0.0216833	2.30373e-05
GO_REGULATION_OF_CELL_ADHESION	-0.0216817	2.97579e-09
GO_REGULATION_OF_TUMOR_NECROSIS_FACTOR_SUPERFAMILY_CYTOKINE_PRODUCTION	-0.0216707	0.00910232
GO_CELL_CORTEX	-0.021644	1.69257e-07
GO_NEGATIVE_REGULATION_OF_PROTEIN_COMPLEX_DISASSEMBLY	-0.0216416	6.90595e-07
GO_NEGATIVE_REGULATION_OF_NITROGEN_COMPOUND_METABOLIC_PROCESS	-0.021613	1.36029e-23
GO_NUCLEAR_EXPORT	-0.0215678	1.17841e-07
GO_LYTIC_VACUOLE_MEMBRANE	-0.0215663	7.52487e-10
GO_REGULATION_OF_CELLULAR_COMPONENT_MOVEMENT	-0.0215337	1.29324e-13
GO_REGULATION_OF_CIRCADIAN_RHYTHM	-0.0214714	0.000263546
GO_VACUOLAR_PART	-0.0213944	2.18999e-14
GO_COATED_VESICLE_MEMBRANE	-0.0212064	3.58152e-05
GO_UROGENITAL_SYSTEM_DEVELOPMENT	-0.0211806	1.32463e-05
GO_CELLULAR_RESPONSE_TO_DNA_DAMAGE_STIMULUS	-0.0211022	4.49549e-17
GO_ANTIGEN_PROCESSING_AND_PRESENTATION_OF_PEPTIDE_ANTIGEN	-0.021089	8.66264e-09
GO_FATTY_ACID_METABOLIC_PROCESS	-0.0210238	1.14358e-05
GO_REGULATION_OF_PROTEIN_SERINE_THREONINE_KINASE_ACTIVITY	-0.0209766	1.27631e-09
GO_REGULATION_OF_RESPONSE_TO_OXIDATIVE_STRESS	-0.0209232	0.000255463
GO_ACTIN_FILAMENT	-0.0208136	0.00155853
GO_CELL_CYCLE_PROCESS	-0.0207919	1.39045e-25
GO_MUSCLE_TISSUE_DEVELOPMENT	-0.0207434	3.08495e-05
GO_REGULATION_OF_EXTENT_OF_CELL_GROWTH	-0.0207187	0.0018577
GO_CONDENSED_CHROMOSOME	-0.0206546	1.07377e-05
GO_PROTEIN_COMPLEX_BIOGENESIS	-0.0206501	1.1912e-26
GO_G_PROTEIN_COUPLED_RECEPTOR_SIGNALING_PATHWAY	-0.0205974	1.42566e-05
GO_NUCLEAR_MATRIX	-0.0205585	1.22477e-05
GO_ORGANIC_HYDROXY_COMPOUND_METABOLIC_PROCESS	-0.0205566	4.82597e-07
GO_REGULATION_OF_INTERLEUKIN_6_PRODUCTION	-0.0204122	0.00730564
GO_CHROMATIN_ASSEMBLY_OR_DISASSEMBLY	-0.0203871	0.0008041
GO_MITOTIC_CELL_CYCLE	-0.0202947	1.09445e-21
GO_NEGATIVE_REGULATION_OF_GENE_EXPRESSION	-0.0202931	1.0326e-23
GO_BLASTOCYST_DEVELOPMENT	-0.0202187	0.00977272
GO_GUANYL_NUCLEOTIDE_BINDING	-0.0200957	3.92047e-13
GO_NEGATIVE_REGULATION_OF_PHOSPHORYLATION	-0.0200513	4.29822e-08
GO_TRANS_GOLGI_NETWORK	-0.0200065	9.5748e-06
GO_NUCLEAR_SPECK	-0.0200013	1.188e-08
GO_REGULATION_OF_STRESS_ACTIVATED_PROTEIN_KINASE_SIGNALING_CASCADE	-0.0199598	0.000106794
GO_MEIOTIC_CELL_CYCLE_PROCESS	-0.0198802	0.00164908
GO_RESPONSE_TO_TEMPERATURE_STIMULUS	-0.0197233	0.000940686
GO_NEGATIVE_REGULATION_OF_NEURON_APOPTOTIC_PROCESS	-0.0196887	2.41943e-05
GO_EXTERNAL_SIDE_OF_PLASMA_MEMBRANE	-0.0196314	0.000406532
GO_PALLIUM_DEVELOPMENT	-0.0196243	0.0012932
GO_CHROMATIN_SILENCING	-0.0195618	0.000510136
GO_RESPONSE_TO_ORGANIC_CYCLIC_COMPOUND	-0.0195108	2.55988e-13
GO_PEPTIDYL_AMINO_ACID_MODIFICATION	-0.019495	3.32572e-14
GO_DNA_METABOLIC_PROCESS	-0.019329	5.33083e-13
GO_PROTEIN_DOMAIN_SPECIFIC_BINDING	-0.0192659	5.84394e-11
GO_PLACENTA_DEVELOPMENT	-0.0192399	0.0016741
GO_SINGLE_ORGANISM_MEMBRANE_FUSION	-0.0192103	0.00015866
GO_REGULATION_OF_PEPTIDE_TRANSPORT	-0.0192101	1.50796e-06
GO_NEGATIVE_REGULATION_OF_LIPID_METABOLIC_PROCESS	-0.0191792	0.00654891
GO_PHOSPHATIDYLINOSITOL_BIOSYNTHETIC_PROCESS	-0.0191152	0.00537593
GO_MACROMOLECULE_CATABOLIC_PROCESS	-0.019067	3.45725e-25
GO_NEGATIVE_REGULATION_OF_CATALYTIC_ACTIVITY	-0.019019	3.89979e-18
GO_NEGATIVE_REGULATION_OF_RESPONSE_TO_OXIDATIVE_STRESS	-0.0190054	0.00792808
GO_TISSUE_MIGRATION	-0.0188673	0.00303617
GO_REGULATION_OF_OXIDATIVE_STRESS_INDUCED_CELL_DEATH	-0.0188631	0.00177416
GO_ORGANIC_ANION_TRANSMEMBRANE_TRANSPORTER_ACTIVITY	-0.0188596	0.00350709
GO_CELLULAR_LIPID_METABOLIC_PROCESS	-0.0188329	1.10286e-09
GO_REGULATION_OF_NUCLEOTIDE_METABOLIC_PROCESS	-0.0186473	0.000399425
GO_REGULATION_OF_T_CELL_PROLIFERATION	-0.0186023	0.00484156
GO_CALCIUM_ION_BINDING	-0.0185509	1.08999e-06
GO_PROTEIN_NEDDYLATION	-0.0185363	0.00802644
GO_TRANSCRIPTIONAL_REPRESSOR_COMPLEX	-0.0185317	0.00827642
GO_RESPONSE_TO_NITROGEN_COMPOUND	-0.0184426	5.93974e-13
GO_REGULATION_OF_EPITHELIAL_CELL_PROLIFERATION	-0.0184248	0.000245439
GO_SUPRAMOLECULAR_FIBER	-0.018231	1.41926e-10
GO_CELLULAR_RESPONSE_TO_OXYGEN_CONTAINING_COMPOUND	-0.0181333	3.03091e-11
GO_PROTEIN_N_TERMINUS_BINDING	-0.0180876	0.000122797
GO_REGULATION_OF_AUTOPHAGY	-0.0180599	1.0208e-07
GO_ENDOTHELIAL_CELL_MIGRATION	-0.0180299	0.00498389
GO_PEPTIDYL_LYSINE_MODIFICATION	-0.0179571	3.65128e-06
GO_REGULATION_OF_MICROTUBULE_POLYMERIZATION_OR_DEPOLYMERIZATION	-0.0178922	5.8336e-05
GO_POSITIVE_REGULATION_OF_GENE_EXPRESSION	-0.0178469	1.27644e-17
GO_NEURON_PROJECTION_DEVELOPMENT	-0.017808	1.51807e-08
GO_NEGATIVE_REGULATION_OF_PHOSPHORUS_METABOLIC_PROCESS	-0.0177978	2.38082e-08
GO_REGULATION_OF_DOUBLE_STRAND_BREAK_REPAIR	-0.0177004	0.00387481
GO_AEROBIC_RESPIRATION	-0.0176618	0.00961041
GO_RNA_POLYMERASE_COMPLEX	-0.017658	0.000973912
GO_VIRAL_LIFE_CYCLE	-0.0176476	1.60088e-08
GO_FC_EPSILON_RECEPTOR_SIGNALING_PATHWAY	-0.0176238	1.00631e-06
GO_APOPTOTIC_SIGNALING_PATHWAY	-0.0175979	9.09575e-06
GO_FOREBRAIN_DEVELOPMENT	-0.0175361	0.00044614
GO_PROTEIN_LOCALIZATION_TO_ENDOPLASMIC_RETICULUM	-0.017519	1.63765e-06
GO_AMIDE_BIOSYNTHETIC_PROCESS	-0.0175098	1.26713e-12
GO_RESPONSE_TO_ALCOHOL	-0.0174182	3.90464e-05
GO_REGULATION_OF_IMMUNE_SYSTEM_PROCESS	-0.0173076	9.30819e-13
GO_NUCLEOBASE_CONTAINING_COMPOUND_TRANSPORT	-0.0172788	1.93693e-05
GO_DNA_DIRECTED_RNA_POLYMERASE_II_HOLOENZYME	-0.0172529	0.00308311
GO_REGULATION_OF_SYSTEM_PROCESS	-0.017231	0.000163455
GO_TISSUE_DEVELOPMENT	-0.017228	1.75225e-11
GO_ACTIVATION_OF_PROTEIN_KINASE_ACTIVITY	-0.0171889	0.000312296
GO_TRANSCRIPTION_FACTOR_BINDING	-0.0171623	5.88265e-10
GO_NUCLEAR_BODY	-0.0171298	9.54713e-09
GO_POSITIVE_REGULATION_OF_BINDING	-0.0170758	0.00321595
GO_ORGANIC_ACID_BIOSYNTHETIC_PROCESS	-0.01703	9.39524e-05
GO_CARBOHYDRATE_BINDING	-0.0170096	0.00197712
GO_IDENTICAL_PROTEIN_BINDING	-0.0169886	2.89668e-17
GO_NEGATIVE_REGULATION_OF_MOLECULAR_FUNCTION	-0.0169091	9.52543e-17
GO_SINGLE_ORGANISM_CATABOLIC_PROCESS	-0.0168054	1.24181e-11
GO_RIBOSOME	-0.0167744	2.53413e-08
GO_PROTEIN_TARGETING_TO_MEMBRANE	-0.0167049	1.1107e-06
GO_REGULATION_OF_RESPONSE_TO_CYTOKINE_STIMULUS	-0.0166854	0.00189204
GO_NEGATIVE_REGULATION_OF_MULTICELLULAR_ORGANISMAL_PROCESS	-0.0166448	7.16906e-10
GO_TELENCEPHALON_DEVELOPMENT	-0.0165938	0.00281622
GO_NUCLEAR_ENVELOPE	-0.0165699	2.1841e-07
GO_ALCOHOL_METABOLIC_PROCESS	-0.0165608	0.000225034
GO_NEURON_DEVELOPMENT	-0.0165584	5.51233e-08
GO_REGULATION_OF_CANONICAL_WNT_SIGNALING_PATHWAY	-0.0164399	8.33712e-06
GO_RESPONSE_TO_PEPTIDE	-0.0162431	3.26008e-06
GO_TUMOR_NECROSIS_FACTOR_MEDIATED_SIGNALING_PATHWAY	-0.0160302	4.04645e-05
GO_DNA_REPAIR	-0.0159454	3.19283e-08
GO_STRUCTURAL_CONSTITUENT_OF_RIBOSOME	-0.0158744	1.97715e-06
GO_POSITIVE_REGULATION_OF_IMMUNE_RESPONSE	-0.015786	8.50543e-07
GO_POSITIVE_REGULATION_OF_LOCOMOTION	-0.0156861	6.32711e-05
GO_CATABOLIC_PROCESS	-0.015684	3.50096e-24
GO_REGULATORY_REGION_NUCLEIC_ACID_BINDING	-0.0155355	8.84367e-07
GO_CELLULAR_RESPONSE_TO_PEPTIDE	-0.015505	8.84436e-05
GO_LARGE_RIBOSOMAL_SUBUNIT	-0.0154484	1.99297e-05
GO_REGULATION_OF_CELLULAR_AMINE_METABOLIC_PROCESS	-0.0153473	5.47651e-05
GO_NEURON_PROJECTION_TERMINUS	-0.0153253	0.00550029
GO_GENE_SILENCING_BY_RNA	-0.0152652	7.83452e-05
GO_REGULATION_OF_BINDING	-0.0151976	4.71841e-05
GO_NUCLEOLUS	-0.0151501	9.55599e-14
GO_CHROMATIN_BINDING	-0.015087	3.27672e-05
GO_TRANSFERASE_ACTIVITY_TRANSFERRING_PHOSPHORUS_CONTAINING_GROUPS	-0.0149603	6.4084e-07
GO_REGULATION_OF_TRANSCRIPTION_FROM_RNA_POLYMERASE_II_PROMOTER	-0.0149371	9.96573e-12
GO_U12_TYPE_SPLICEOSOMAL_COMPLEX	-0.0148549	0.00765058
GO_CARBOHYDRATE_DERIVATIVE_METABOLIC_PROCESS	-0.0148279	5.47803e-10
GO_REGULATION_OF_IMMUNE_RESPONSE	-0.0147903	8.8711e-08
GO_GENE_SILENCING	-0.0147648	2.12225e-05
GO_PROTEIN_MODIFICATION_BY_SMALL_PROTEIN_CONJUGATION_OR_REMOVAL	-0.0146723	2.08685e-12
GO_DNA_TEMPLATED_TRANSCRIPTION_TERMINATION	-0.0146521	0.000753962
GO_POSTTRANSCRIPTIONAL_REGULATION_OF_GENE_EXPRESSION	-0.0145233	1.3262e-10
GO_EXTRACELLULAR_SPACE	-0.0144812	9.98536e-08
GO_NUCLEAR_CHROMATIN	-0.0144405	0.00121019
GO_RECEPTOR_ACTIVITY	-0.0144404	0.000449105
GO_CYTOSOLIC_PART	-0.0144226	5.9205e-05
GO_SECRETION_BY_CELL	-0.014328	8.45462e-05
GO_REGULATION_OF_NEURON_PROJECTION_DEVELOPMENT	-0.0142344	0.00014568
GO_REGULATION_OF_NEURON_DIFFERENTIATION	-0.0142318	3.06268e-05
GO_COATED_VESICLE	-0.0142141	0.000582732
GO_MICROTUBULE	-0.0142048	1.69362e-05
GO_ENDOCYTIC_VESICLE_MEMBRANE	-0.0141975	0.00797324
GO_RIBONUCLEOPROTEIN_COMPLEX	-0.0141749	4.23139e-11
GO_NEGATIVE_REGULATION_OF_CELL_GROWTH	-0.0141154	0.00914734
GO_REGULATION_OF_MICROTUBULE_BASED_PROCESS	-0.0140906	0.000230843
GO_TISSUE_MORPHOGENESIS	-0.0139921	0.00110051
GO_SECRETION	-0.0139881	2.76206e-05
GO_ORGANELLE_ASSEMBLY	-0.0139069	2.42558e-07
GO_DNA_BIOSYNTHETIC_PROCESS	-0.0139047	0.0056789
GO_INTERACTION_WITH_HOST	-0.0137609	0.00716483
GO_MRNA_METABOLIC_PROCESS	-0.0137479	1.14938e-08
GO_KINASE_ACTIVITY	-0.0137306	0.000127243
GO_POSITIVE_REGULATION_OF_NERVOUS_SYSTEM_DEVELOPMENT	-0.0137201	0.000103566
GO_NEGATIVE_REGULATION_OF_CELLULAR_AMIDE_METABOLIC_PROCESS	-0.0136921	0.000710109
GO_EXTRACELLULAR_MATRIX	-0.0136517	0.00558806
GO_MACROMOLECULAR_COMPLEX_ASSEMBLY	-0.0136371	1.31866e-15
GO_POSITIVE_REGULATION_OF_HYDROLASE_ACTIVITY	-0.013637	1.98379e-07
GO_POSTREPLICATION_REPAIR	-0.0135957	0.00559147
GO_NEGATIVE_REGULATION_OF_RESPONSE_TO_STIMULUS	-0.0135344	2.99338e-08
GO_ORGAN_MORPHOGENESIS	-0.013484	0.000341838
GO_REGULATION_OF_NEURON_APOPTOTIC_PROCESS	-0.013475	0.000972142
GO_STRUCTURAL_MOLECULE_ACTIVITY	-0.0134208	1.50583e-09
GO_NEGATIVE_REGULATION_OF_CELL_COMMUNICATION	-0.0133306	1.43241e-08
GO_POSITIVE_REGULATION_OF_BIOSYNTHETIC_PROCESS	-0.0132059	3.22264e-10
GO_RNA_PROCESSING	-0.0132026	4.81254e-09
GO_REGULATION_OF_CELLULAR_RESPONSE_TO_STRESS	-0.0131292	9.46691e-09
GO_REGULATION_OF_LIGASE_ACTIVITY	-0.01311	6.12804e-05
GO_NEURON_DIFFERENTIATION	-0.012978	4.95832e-06
GO_PROTEIN_CATABOLIC_PROCESS	-0.0129619	3.47909e-10
GO_CELLULAR_CATABOLIC_PROCESS	-0.0129381	4.20584e-16
GO_MOLECULAR_FUNCTION_REGULATOR	-0.0128593	2.15601e-09
GO_ENZYME_INHIBITOR_ACTIVITY	-0.0128129	0.000339485
GO_PROTEIN_DIMERIZATION_ACTIVITY	-0.0128122	9.48264e-09
GO_RNA_BINDING	-0.012795	6.34346e-12
GO_IMMUNE_SYSTEM_PROCESS	-0.0127455	2.55813e-09
GO_BEHAVIOR	-0.0127133	0.000353532
GO_CELLULAR_RESPONSE_TO_EXTRACELLULAR_STIMULUS	-0.0126621	0.0059459
GO_ORGANONITROGEN_COMPOUND_BIOSYNTHETIC_PROCESS	-0.0125029	1.83128e-08
GO_ESTABLISHMENT_OF_PROTEIN_LOCALIZATION_TO_MEMBRANE	-0.0124844	3.00692e-05
GO_INTRACELLULAR_SIGNAL_TRANSDUCTION	-0.0124542	5.09716e-10
GO_REGULATION_OF_VESICLE_MEDIATED_TRANSPORT	-0.0124419	0.000575183
GO_REGULATION_OF_NEURON_DEATH	-0.0123806	0.000641063
GO_VACUOLE	-0.0122709	1.00224e-06
GO_ORGANELLE_FISSION	-0.0121588	0.000158206
GO_CHROMATIN_MODIFICATION	-0.0121318	0.000304974
GO_CONTRACTILE_FIBER	-0.0119402	0.00574431
GO_INTERSPECIES_INTERACTION_BETWEEN_ORGANISMS	-0.0117648	7.69351e-08
GO_PHOSPHORIC_ESTER_HYDROLASE_ACTIVITY	-0.0116903	0.00242796
GO_CELL_PROJECTION_ORGANIZATION	-0.0115578	1.07879e-05
GO_SYSTEM_PROCESS	-0.0113493	2.05138e-05
GO_UBIQUITIN_LIKE_PROTEIN_LIGASE_BINDING	-0.0113204	1.96238e-05
GO_CELLULAR_PROTEIN_COMPLEX_ASSEMBLY	-0.0113145	5.13706e-05
GO_MICROTUBULE_CYTOSKELETON_ORGANIZATION	-0.0107928	0.00150355
GO_SIGNAL_TRANSDUCER_ACTIVITY	-0.0106819	0.000887644
GO_POSITIVE_REGULATION_OF_IMMUNE_SYSTEM_PROCESS	-0.0104343	0.000274956
GO_REGULATION_OF_INTRACELLULAR_SIGNAL_TRANSDUCTION	-0.0104004	3.79427e-07
GO_PROTEOLYSIS	-0.0103236	5.37573e-09
GO_AXON	-0.0102989	0.00332089
GO_CELLULAR_AMIDE_METABOLIC_PROCESS	-0.0101902	2.40509e-06
GO_ENDOSOME	-0.0100591	0.000320625
GO_REGULATION_OF_TRANSPORT	-0.010056	8.56555e-08
GO_REGULATION_OF_CELL_GROWTH	-0.00986619	0.00248426
GO_CARBOHYDRATE_METABOLIC_PROCESS	-0.00935416	0.000692424
GO_DOUBLE_STRANDED_DNA_BINDING	-0.00910233	0.00514423
GO_NEUROLOGICAL_SYSTEM_PROCESS	-0.00894223	0.00719353
GO_CHROMATIN_ORGANIZATION	-0.00878819	0.00589598
GO_PHOSPHATE_CONTAINING_COMPOUND_METABOLIC_PROCESS	-0.00875995	7.06742e-08
GO_REGULATION_OF_CELLULAR_AMIDE_METABOLIC_PROCESS	-0.00861124	0.0014943
GO_UBIQUITIN_LIKE_PROTEIN_TRANSFERASE_ACTIVITY	-0.00849559	0.0084763
GO_REGULATION_OF_NERVOUS_SYSTEM_DEVELOPMENT	-0.00838819	0.00347921
GO_LIPID_BINDING	-0.00834103	0.00505589
GO_REGULATION_OF_MULTICELLULAR_ORGANISMAL_DEVELOPMENT	-0.00829455	2.61252e-05
GO_NEGATIVE_REGULATION_OF_PROTEIN_MODIFICATION_PROCESS	-0.008047	0.00113567
GO_NEUROGENESIS	-0.0080124	0.000439467
GO_MEMBRANE_ORGANIZATION	-0.00759849	4.7456e-05
GO_RECEPTOR_BINDING	-0.00754358	0.000124349
GO_PEPTIDE_METABOLIC_PROCESS	-0.00701309	0.00128371
GO_MICROTUBULE_CYTOSKELETON	-0.00691629	0.00186177
GO_INTRACELLULAR_VESICLE	-0.00672617	0.00201323
GO_NUCLEAR_OUTER_MEMBRANE_ENDOPLASMIC_RETICULUM_MEMBRANE_NETWORK	-0.00667235	0.0050638
GO_NEGATIVE_REGULATION_OF_PROTEIN_METABOLIC_PROCESS	-0.00663957	0.000357107
GO_REGULATION_OF_PROTEOLYSIS	-0.00659657	0.00111261
GO_ENZYME_REGULATOR_ACTIVITY	-0.00651016	0.00604662
GO_REGULATION_OF_HYDROLASE_ACTIVITY	-0.00590124	0.00522771
GO_CELL_DEATH	-0.00568174	0.00546729
GO_REGULATION_OF_CELL_DEATH	-0.00541	0.00528187
GO_CELLULAR_RESPONSE_TO_STRESS	-0.00432046	0.0063118

## Sheet: Renal Cell Carcinoma
Table S2. Full list of significantly switched gene sets in each cancer type.
GO terms	Relative 3'UTR swithching	p.value
GO_POSITIVE_REGULATION_OF_CELL_JUNCTION_ASSEMBLY	-0.309331	5.20323e-33
GO_FATTY_ACID_DERIVATIVE_METABOLIC_PROCESS	-0.275667	3.412e-35
GO_HAIR_CELL_DIFFERENTIATION	-0.270506	2.02181e-29
GO_L_AMINO_ACID_TRANSPORT	-0.268369	3.46519e-14
GO_NUCLEUS_LOCALIZATION	-0.237747	1.36852e-17
GO_ARP2_3_COMPLEX_MEDIATED_ACTIN_NUCLEATION	-0.232468	2.59152e-11
GO_ARP2_3_PROTEIN_COMPLEX	-0.232468	2.59152e-11
GO_AUDITORY_RECEPTOR_CELL_DIFFERENTIATION	-0.222443	9.12817e-17
GO_MECHANORECEPTOR_DIFFERENTIATION	-0.222443	9.12817e-17
GO_CELL_DEATH_IN_RESPONSE_TO_OXIDATIVE_STRESS	-0.216083	7.96929e-20
GO_REGULATION_OF_DEFENSE_RESPONSE_TO_VIRUS_BY_VIRUS	-0.215902	6.09779e-30
GO_RESPONSE_TO_INTERFERON_BETA	-0.212882	1.59692e-16
GO_GOLGI_TO_PLASMA_MEMBRANE_PROTEIN_TRANSPORT	-0.212576	1.70172e-16
GO_MICROTUBULE_ORGANIZING_CENTER_ORGANIZATION	-0.207567	2.84632e-17
GO_REGULATION_OF_ENDOPLASMIC_RETICULUM_STRESS_INDUCED_INTRINSIC_APOPTOTIC_SIGNALING_PATHWAY	-0.199819	1.79615e-25
GO_ORGAN_REGENERATION	-0.197822	2.40298e-23
GO_ACTIN_NUCLEATION	-0.19366	2.02522e-08
GO_VASODILATION	-0.193621	3.18934e-27
GO_FAT_CELL_DIFFERENTIATION	-0.187412	8.78936e-28
GO_RECEPTOR_METABOLIC_PROCESS	-0.186873	1.17102e-30
GO_POSITIVE_REGULATION_OF_LAMELLIPODIUM_ASSEMBLY	-0.185945	1.97123e-16
GO_SNORNA_BINDING	-0.184988	1.23847e-13
GO_RESPONSE_TO_GAMMA_RADIATION	-0.182355	2.75862e-24
GO_REGULATION_OF_LAMELLIPODIUM_ASSEMBLY	-0.180853	4.15355e-17
GO_POSITIVE_REGULATION_OF_LIPID_METABOLIC_PROCESS	-0.180668	3.29751e-22
GO_DYNEIN_BINDING	-0.177184	4.97598e-16
GO_REGENERATION	-0.174911	9.86234e-37
GO_CELLULAR_RESPONSE_TO_MECHANICAL_STIMULUS	-0.17246	1.7925e-20
GO_POSITIVE_REGULATION_OF_RESPONSE_TO_CYTOKINE_STIMULUS	-0.170069	1.98328e-11
GO_NEGATIVE_REGULATION_OF_DNA_BINDING	-0.169589	5.79218e-22
GO_SH3_DOMAIN_BINDING	-0.168861	3.99395e-13
GO_ESTABLISHMENT_OF_CELL_POLARITY	-0.168366	3.17501e-15
GO_POSITIVE_REGULATION_OF_ENDOTHELIAL_CELL_PROLIFERATION	-0.167501	9.72716e-11
GO_RESPONSE_TO_IONIZING_RADIATION	-0.164558	5.06018e-27
GO_RESPONSE_TO_EXOGENOUS_DSRNA	-0.163799	5.16753e-14
GO_POSITIVE_REGULATION_OF_INSULIN_SECRETION_INVOLVED_IN_CELLULAR_RESPONSE_TO_GLUCOSE_STIMULUS	-0.162999	4.94905e-12
GO_ACTIN_POLYMERIZATION_OR_DEPOLYMERIZATION	-0.162939	1.95905e-08
GO_PROTEIN_POLYMERIZATION	-0.161597	1.79669e-19
GO_REACTIVE_OXYGEN_SPECIES_METABOLIC_PROCESS	-0.161284	3.17732e-32
GO_SPINDLE_LOCALIZATION	-0.161087	1.2337e-12
GO_ACTIN_FILAMENT_BINDING	-0.160797	8.73435e-13
GO_POSITIVE_REGULATION_OF_ACTIN_FILAMENT_POLYMERIZATION	-0.160026	2.19044e-13
GO_LYMPHOCYTE_DIFFERENTIATION	-0.158773	1.85555e-17
GO_LIGAND_DEPENDENT_NUCLEAR_RECEPTOR_BINDING	-0.155974	1.06926e-12
GO_SERINE_HYDROLASE_ACTIVITY	-0.155827	8.54717e-09
GO_ESTABLISHMENT_OF_MITOTIC_SPINDLE_LOCALIZATION	-0.155073	3.65584e-10
GO_POSITIVE_REGULATION_OF_CYTOSKELETON_ORGANIZATION	-0.154923	3.83355e-33
GO_COLUMNAR_CUBOIDAL_EPITHELIAL_CELL_DEVELOPMENT	-0.154185	1.35608e-10
GO_POSITIVE_REGULATION_OF_ACTIN_FILAMENT_BUNDLE_ASSEMBLY	-0.153992	1.85973e-22
GO_RESPONSE_TO_RETINOIC_ACID	-0.151398	3.29129e-14
GO_APICAL_JUNCTION_COMPLEX	-0.149338	1.66382e-17
GO_EPHRIN_RECEPTOR_SIGNALING_PATHWAY	-0.145848	2.14591e-17
GO_CARBOXYLIC_ESTER_HYDROLASE_ACTIVITY	-0.145483	1.36734e-14
GO_RESPONSE_TO_GLUCAGON	-0.144905	9.12343e-15
GO_NEGATIVE_REGULATION_OF_EXTRINSIC_APOPTOTIC_SIGNALING_PATHWAY_VIA_DEATH_DOMAIN_RECEPTORS	-0.144186	3.81901e-12
GO_POSITIVE_REGULATION_OF_PROTEIN_POLYMERIZATION	-0.142729	6.80058e-16
GO_MEMBRANE_INVAGINATION	-0.14242	1.24041e-12
GO_APICAL_JUNCTION_ASSEMBLY	-0.140924	4.11827e-12
GO_CALCIUM_DEPENDENT_PROTEIN_BINDING	-0.140786	2.21435e-24
GO_EXTRACELLULAR_MATRIX_BINDING	-0.139874	2.00681e-10
GO_ORGANIC_HYDROXY_COMPOUND_TRANSPORT	-0.135821	5.75373e-05
GO_LATERAL_PLASMA_MEMBRANE	-0.135305	1.17104e-06
GO_REGULATION_OF_CARDIAC_MUSCLE_CELL_CONTRACTION	-0.135297	6.00952e-11
GO_REGULATION_OF_ACTIN_FILAMENT_BASED_MOVEMENT	-0.135297	6.00952e-11
GO_CYSTEINE_TYPE_ENDOPEPTIDASE_INHIBITOR_ACTIVITY	-0.134271	3.56956e-08
GO_LAMININ_BINDING	-0.133937	2.99101e-09
GO_REGULATION_OF_TRANSCRIPTION_REGULATORY_REGION_DNA_BINDING	-0.133848	5.65922e-08
GO_REGULATION_OF_EXTRINSIC_APOPTOTIC_SIGNALING_PATHWAY_VIA_DEATH_DOMAIN_RECEPTORS	-0.131988	8.68758e-12
GO_NEUTRAL_AMINO_ACID_TRANSPORT	-0.131226	4.53908e-09
GO_NUCLEAR_INNER_MEMBRANE	-0.131101	5.80394e-08
GO_RESPONSE_TO_CALCIUM_ION	-0.130482	4.2056e-17
GO_CELL_CELL_ADHERENS_JUNCTION	-0.130153	1.70898e-07
GO_MULTICELLULAR_ORGANISMAL_SIGNALING	-0.129718	4.46347e-11
GO_MACROMOLECULE_TRANSMEMBRANE_TRANSPORTER_ACTIVITY	-0.129501	1.65303e-05
GO_HYDROGEN_PEROXIDE_METABOLIC_PROCESS	-0.127503	1.0552e-15
GO_REGULATION_OF_ENDOTHELIAL_CELL_PROLIFERATION	-0.127335	2.93316e-17
GO_NEGATIVE_REGULATION_OF_CELL_DIVISION	-0.126521	5.01687e-10
GO_REGULATION_OF_DNA_BINDING	-0.125813	3.66684e-20
GO_ESTABLISHMENT_OR_MAINTENANCE_OF_CELL_POLARITY	-0.125417	3.44403e-16
GO_REGULATION_OF_EXTRACELLULAR_MATRIX_ORGANIZATION	-0.125029	1.88563e-09
GO_REGULATION_OF_SMOOTH_MUSCLE_CELL_PROLIFERATION	-0.124991	7.86949e-14
GO_POSITIVE_REGULATION_OF_SUBSTRATE_ADHESION_DEPENDENT_CELL_SPREADING	-0.124856	2.89164e-08
GO_NEGATIVE_REGULATION_OF_INTRINSIC_APOPTOTIC_SIGNALING_PATHWAY_BY_P53_CLASS_MEDIATOR	-0.124811	1.84652e-11
GO_MHC_PROTEIN_COMPLEX	-0.124225	5.24716e-06
GO_REGULATION_OF_CELL_JUNCTION_ASSEMBLY	-0.124086	5.38506e-11
GO_PROTEASOME_BINDING	-0.123974	3.84161e-08
GO_REGULATION_OF_INTRINSIC_APOPTOTIC_SIGNALING_PATHWAY_IN_RESPONSE_TO_DNA_DAMAGE_BY_P53_CLASS_MEDIATOR	-0.123894	1.45518e-12
GO_CELLULAR_RESPONSE_TO_IONIZING_RADIATION	-0.12369	1.02418e-09
GO_CELL_CELL_JUNCTION_ASSEMBLY	-0.123438	4.70242e-13
GO_POSITIVE_REGULATION_OF_PEPTIDYL_SERINE_PHOSPHORYLATION	-0.123203	3.27338e-15
GO_OXIDOREDUCTASE_ACTIVITY_ACTING_ON_PEROXIDE_AS_ACCEPTOR	-0.122819	8.68318e-17
GO_REGULATION_OF_G_PROTEIN_COUPLED_RECEPTOR_PROTEIN_SIGNALING_PATHWAY	-0.122666	4.47487e-17
GO_CELLULAR_RESPONSE_TO_GLUCAGON_STIMULUS	-0.122633	8.92483e-08
GO_MYELOID_LEUKOCYTE_DIFFERENTIATION	-0.122376	2.4883e-12
GO_REGULATION_OF_LEUKOCYTE_DIFFERENTIATION	-0.12151	1.07186e-24
GO_RESPONSE_TO_THYROID_HORMONE	-0.120719	0.000158261
GO_NEGATIVE_REGULATION_OF_DEPHOSPHORYLATION	-0.120459	1.97648e-11
GO_TISSUE_REMODELING	-0.120183	2.158e-08
GO_PEPTIDE_ANTIGEN_BINDING	-0.119926	3.24796e-05
GO_NEGATIVE_REGULATION_OF_INTRINSIC_APOPTOTIC_SIGNALING_PATHWAY	-0.119751	7.11025e-29
GO_PROTEASOME_ACCESSORY_COMPLEX	-0.11828	5.83645e-21
GO_INTRINSIC_APOPTOTIC_SIGNALING_PATHWAY_IN_RESPONSE_TO_ENDOPLASMIC_RETICULUM_STRESS	-0.117511	5.70189e-08
GO_SARCOLEMMA	-0.116907	1.29035e-18
GO_DYNEIN_COMPLEX	-0.116639	7.05709e-13
GO_BODY_FLUID_SECRETION	-0.116624	4.2798e-05
GO_INTRA_GOLGI_VESICLE_MEDIATED_TRANSPORT	-0.115726	3.08435e-06
GO_NEGATIVE_REGULATION_OF_IMMUNE_RESPONSE	-0.115635	1.27886e-12
GO_LYMPHOCYTE_COSTIMULATION	-0.115505	1.26584e-05
GO_NUCLEOID	-0.115025	9.38308e-13
GO_REGULATION_OF_TOLL_LIKE_RECEPTOR_SIGNALING_PATHWAY	-0.114415	0.000126204
GO_DETECTION_OF_ABIOTIC_STIMULUS	-0.114145	8.87034e-06
GO_HISTONE_METHYLTRANSFERASE_COMPLEX	-0.113242	4.93891e-11
GO_THYMUS_DEVELOPMENT	-0.11303	1.46669e-05
GO_NEGATIVE_REGULATION_OF_ENDOTHELIAL_CELL_PROLIFERATION	-0.11222	7.28175e-11
GO_MYELOID_CELL_DIFFERENTIATION	-0.112014	1.35826e-15
GO_CELLULAR_RESPONSE_TO_ABIOTIC_STIMULUS	-0.111842	2.03347e-28
GO_UBIQUITIN_SPECIFIC_PROTEASE_BINDING	-0.111608	8.75544e-09
GO_LRR_DOMAIN_BINDING	-0.111511	0.000216193
GO_CELLULAR_RESPONSE_TO_GAMMA_RADIATION	-0.111153	3.16164e-06
GO_CELLULAR_IRON_ION_HOMEOSTASIS	-0.109594	1.18961e-07
GO_CELL_CHEMOTAXIS	-0.109481	9.24185e-11
GO_REGULATION_OF_PROTEIN_EXPORT_FROM_NUCLEUS	-0.107999	1.65711e-07
GO_INTRINSIC_APOPTOTIC_SIGNALING_PATHWAY	-0.107858	9.66699e-24
GO_NEGATIVE_REGULATION_OF_EPITHELIAL_CELL_PROLIFERATION	-0.107451	7.87729e-13
GO_RESPONSE_TO_OXYGEN_RADICAL	-0.107123	8.03433e-09
GO_GOLGI_TO_PLASMA_MEMBRANE_TRANSPORT	-0.106363	1.65453e-05
GO_NEGATIVE_REGULATION_OF_LYMPHOCYTE_MEDIATED_IMMUNITY	-0.105902	0.00229069
GO_PROTEIN_LOCALIZATION_TO_VACUOLE	-0.105539	4.06197e-12
GO_REGULATION_OF_LYMPHOCYTE_DIFFERENTIATION	-0.105374	3.79271e-10
GO_SKELETAL_MUSCLE_ORGAN_DEVELOPMENT	-0.105233	1.7877e-07
GO_REGULATION_OF_PRI_MIRNA_TRANSCRIPTION_FROM_RNA_POLYMERASE_II_PROMOTER	-0.104898	0.0001092
GO_STEM_CELL_PROLIFERATION	-0.10445	0.000298278
GO_REGULATION_OF_PEPTIDYL_SERINE_PHOSPHORYLATION	-0.10435	6.68597e-13
GO_RNA_SECONDARY_STRUCTURE_UNWINDING	-0.104337	1.40786e-09
GO_CELL_CYCLE_G1_S_PHASE_TRANSITION	-0.103788	1.94653e-12
GO_MICROTUBULE_ASSOCIATED_COMPLEX	-0.103687	7.15232e-20
GO_ATPASE_REGULATOR_ACTIVITY	-0.103516	3.71732e-09
GO_AMINO_ACID_TRANSPORT	-0.103134	3.67805e-07
GO_RETROMER_COMPLEX	-0.102906	2.88542e-15
GO_REGULATION_OF_NF_KAPPAB_IMPORT_INTO_NUCLEUS	-0.102796	2.24695e-10
GO_REGULATION_OF_EPITHELIAL_CELL_PROLIFERATION	-0.102421	4.74268e-20
GO_IMPORT_INTO_CELL	-0.102412	1.70836e-06
GO_B_CELL_ACTIVATION	-0.102362	8.06314e-06
GO_HETEROTRIMERIC_G_PROTEIN_COMPLEX	-0.101831	7.56123e-05
GO_AMINO_ACID_ACTIVATION	-0.101287	8.96694e-12
GO_REGULATION_OF_CELL_COMMUNICATION_BY_ELECTRICAL_COUPLING	-0.101064	5.05375e-06
GO_REGULATION_OF_PHOSPHOLIPID_METABOLIC_PROCESS	-0.100709	2.90128e-08
GO_DEFENSE_RESPONSE_TO_GRAM_POSITIVE_BACTERIUM	-0.100428	2.35795e-05
GO_NON_CANONICAL_WNT_SIGNALING_PATHWAY	-0.100331	2.57205e-33
GO_NEURONAL_POSTSYNAPTIC_DENSITY	-0.0999615	7.92908e-07
GO_NEGATIVE_REGULATION_OF_APOPTOTIC_SIGNALING_PATHWAY	-0.09967	7.29566e-27
GO_CELL_FATE_COMMITMENT	-0.0995324	2.59866e-07
GO_REGULATION_OF_LAMELLIPODIUM_ORGANIZATION	-0.0992396	1.91301e-05
GO_BETA_CATENIN_BINDING	-0.0987952	1.69506e-06
GO_RESPONSE_TO_MECHANICAL_STIMULUS	-0.098674	1.57274e-15
GO_NEGATIVE_REGULATION_OF_EXTRINSIC_APOPTOTIC_SIGNALING_PATHWAY	-0.0980435	1.23907e-11
GO_REGULATION_OF_MITOCHONDRIAL_MEMBRANE_POTENTIAL	-0.097726	5.64396e-10
GO_CELL_CELL_CONTACT_ZONE	-0.0977046	9.28667e-08
GO_CELLULAR_RESPONSE_TO_OXYGEN_RADICAL	-0.097529	3.4602e-07
GO_REGULATION_OF_CARDIAC_CONDUCTION	-0.0974452	2.64838e-08
GO_ACETYLTRANSFERASE_ACTIVITY	-0.0971152	8.36328e-12
GO_ENDOTHELIAL_CELL_DEVELOPMENT	-0.0969806	4.57593e-08
GO_POSITIVE_REGULATION_OF_T_CELL_MEDIATED_CYTOTOXICITY	-0.0963371	0.000731107
GO_REGULATION_OF_T_CELL_MEDIATED_CYTOTOXICITY	-0.0963371	0.000731107
GO_REGULATION_OF_POTASSIUM_ION_TRANSMEMBRANE_TRANSPORT	-0.0962088	9.83168e-06
GO_REGULATION_OF_POTASSIUM_ION_TRANSMEMBRANE_TRANSPORTER_ACTIVITY	-0.0962088	9.83168e-06
GO_PROTEIN_LOCALIZATION_TO_CELL_PERIPHERY	-0.0960839	1.01765e-15
GO_NEGATIVE_REGULATION_OF_INFLAMMATORY_RESPONSE	-0.0957563	1.01439e-06
GO_POSITIVE_REGULATION_OF_LYMPHOCYTE_MEDIATED_IMMUNITY	-0.0955277	2.34461e-05
GO_POSITIVE_REGULATION_OF_T_CELL_MEDIATED_IMMUNITY	-0.0955277	2.34461e-05
GO_COPPER_ION_BINDING	-0.0954689	2.61637e-06
GO_POSITIVE_REGULATION_OF_PROTEIN_BINDING	-0.0953137	5.96478e-07
GO_REGULATION_OF_EXTRINSIC_APOPTOTIC_SIGNALING_PATHWAY	-0.0952209	2.1233e-12
GO_REGULATION_OF_CATION_CHANNEL_ACTIVITY	-0.0948138	2.93383e-08
GO_MICROTUBULE_BASED_MOVEMENT	-0.0946838	1.50827e-20
GO_ORGANIC_ACID_TRANSMEMBRANE_TRANSPORT	-0.0942977	2.61427e-06
GO_COPI_COATED_VESICLE_MEMBRANE	-0.0941088	0.00330118
GO_ENDOTHELIUM_DEVELOPMENT	-0.0933986	9.00991e-11
GO_REGULATION_OF_ACTIN_FILAMENT_BUNDLE_ASSEMBLY	-0.0933201	1.4519e-09
GO_OVARIAN_FOLLICLE_DEVELOPMENT	-0.0932701	2.63323e-05
GO_POSITIVE_REGULATION_OF_MYELOID_CELL_DIFFERENTIATION	-0.0929452	1.00298e-07
GO_INTERFERON_GAMMA_MEDIATED_SIGNALING_PATHWAY	-0.092811	1.11412e-06
GO_PATTERN_SPECIFICATION_PROCESS	-0.0925468	2.33195e-06
GO_POSITIVE_REGULATION_OF_NEURON_APOPTOTIC_PROCESS	-0.0923356	0.000452168
GO_REGULATION_OF_ACTIN_FILAMENT_LENGTH	-0.0922374	1.52679e-13
GO_POSITIVE_REGULATION_OF_CATION_TRANSMEMBRANE_TRANSPORT	-0.0921576	2.70043e-06
GO_REGULATION_OF_SMOOTH_MUSCLE_CONTRACTION	-0.0920643	4.26335e-07
GO_FOREBRAIN_CELL_MIGRATION	-0.0917614	0.000494421
GO_CEREBRAL_CORTEX_CELL_MIGRATION	-0.0917614	0.000494421
GO_RNA_POLYADENYLATION	-0.0917547	0.00017496
GO_FEMALE_SEX_DIFFERENTIATION	-0.0911926	1.26249e-05
GO_CYSTEINE_TYPE_ENDOPEPTIDASE_ACTIVITY	-0.0907291	2.13024e-07
GO_ANTERIOR_POSTERIOR_PATTERN_SPECIFICATION	-0.0907287	0.00081727
GO_REGULATION_OF_PROTEIN_POLYMERIZATION	-0.0906261	1.34593e-15
GO_POSITIVE_REGULATION_OF_TRANSLATIONAL_INITIATION	-0.0902919	0.00347169
GO_RESPONSE_TO_OSMOTIC_STRESS	-0.0898317	8.25775e-09
GO_REGULATION_OF_INTRINSIC_APOPTOTIC_SIGNALING_PATHWAY	-0.089697	6.11269e-22
GO_ENDOTHELIAL_CELL_DIFFERENTIATION	-0.0894267	1.12084e-08
GO_PLASMA_MEMBRANE_ORGANIZATION	-0.0892405	1.5519e-16
GO_NEGATIVE_REGULATION_OF_LEUKOCYTE_MEDIATED_IMMUNITY	-0.089002	0.0019467
GO_NEGATIVE_REGULATION_OF_CYSTEINE_TYPE_ENDOPEPTIDASE_ACTIVITY	-0.0886224	2.52621e-14
GO_NEGATIVE_REGULATION_OF_NUCLEOCYTOPLASMIC_TRANSPORT	-0.0885341	1.10925e-08
GO_FATTY_ACID_BIOSYNTHETIC_PROCESS	-0.0883867	4.76065e-09
GO_REGULATION_OF_CATION_TRANSMEMBRANE_TRANSPORT	-0.0882053	3.29342e-10
GO_RESPONSE_TO_HYDROGEN_PEROXIDE	-0.0878484	3.14212e-11
GO_OVULATION_CYCLE_PROCESS	-0.0874441	7.42196e-05
GO_CIS_GOLGI_NETWORK	-0.0872994	0.000659023
GO_CHROMOSOME_LOCALIZATION	-0.0872469	3.93504e-06
GO_REGULATION_OF_RHO_PROTEIN_SIGNAL_TRANSDUCTION	-0.0872411	4.22401e-05
GO_REGULATION_OF_INTRINSIC_APOPTOTIC_SIGNALING_PATHWAY_IN_RESPONSE_TO_DNA_DAMAGE	-0.0870929	1.01979e-08
GO_PROTEIN_TYROSINE_PHOSPHATASE_ACTIVITY	-0.0863044	0.000121037
GO_AMINO_ACID_TRANSMEMBRANE_TRANSPORTER_ACTIVITY	-0.0861929	2.89872e-05
GO_POSITIVE_REGULATION_OF_LAMELLIPODIUM_ORGANIZATION	-0.0860107	0.000194722
GO_GOLGI_ASSOCIATED_VESICLE_MEMBRANE	-0.0857535	5.82012e-05
GO_POST_GOLGI_VESICLE_MEDIATED_TRANSPORT	-0.0856073	3.59844e-07
GO_DETOXIFICATION	-0.0855502	8.5457e-13
GO_RIBOSOME_BINDING	-0.0854261	8.37673e-09
GO_POSITIVE_REGULATION_OF_TRANSPORTER_ACTIVITY	-0.0853214	2.79926e-06
GO_POSITIVE_REGULATION_OF_NEURON_DEATH	-0.0852572	0.000119649
GO_RHO_GTPASE_BINDING	-0.0850303	6.4272e-08
GO_RETROGRADE_TRANSPORT_ENDOSOME_TO_GOLGI	-0.0845665	3.0145e-10
GO_POSITIVE_REGULATION_OF_HEMOPOIESIS	-0.0842892	4.89692e-09
GO_REGULATION_OF_HEART_CONTRACTION	-0.0841769	8.80592e-10
GO_REGULATION_OF_ACTIN_FILAMENT_BASED_PROCESS	-0.0841704	5.86571e-19
GO_CELLULAR_RESPONSE_TO_INORGANIC_SUBSTANCE	-0.0840745	1.37367e-10
GO_REGULATION_OF_TRANSCRIPTION_FACTOR_IMPORT_INTO_NUCLEUS	-0.0839455	7.34167e-09
GO_RESPONSE_TO_TYPE_I_INTERFERON	-0.083759	4.4253e-05
GO_PROTEASOME_COMPLEX	-0.0835824	5.46868e-23
GO_THIOESTERASE_BINDING	-0.0835756	8.22858e-05
GO_REGULATION_OF_INSULIN_SECRETION_INVOLVED_IN_CELLULAR_RESPONSE_TO_GLUCOSE_STIMULUS	-0.0835405	2.79166e-07
GO_EXTRINSIC_COMPONENT_OF_CYTOPLASMIC_SIDE_OF_PLASMA_MEMBRANE	-0.0832411	7.13319e-07
GO_LEUKOCYTE_DIFFERENTIATION	-0.0828522	7.38301e-11
GO_PLASMA_MEMBRANE_RAFT	-0.0825394	1.79851e-05
GO_CELL_CELL_JUNCTION	-0.0823848	7.25924e-15
GO_NEGATIVE_REGULATION_OF_VIRAL_GENOME_REPLICATION	-0.0819896	0.00252862
GO_ACTION_POTENTIAL	-0.0818973	0.000128084
GO_ANTIGEN_PROCESSING_AND_PRESENTATION_OF_PEPTIDE_OR_POLYSACCHARIDE_ANTIGEN_VIA_MHC_CLASS_II	-0.0818787	1.2978e-10
GO_CYSTEINE_TYPE_PEPTIDASE_ACTIVITY	-0.0815405	5.74466e-09
GO_REGULATION_OF_CYTOSOLIC_CALCIUM_ION_CONCENTRATION	-0.0813023	0.000684281
GO_LUMENAL_SIDE_OF_MEMBRANE	-0.0809951	5.12567e-05
GO_DEFENSE_RESPONSE_TO_BACTERIUM	-0.0802549	6.3212e-05
GO_WNT_SIGNALING_PATHWAY	-0.0801972	1.182e-33
GO_NEGATIVE_REGULATION_OF_GLYCOPROTEIN_METABOLIC_PROCESS	-0.0801276	0.000806709
GO_PLATELET_ACTIVATION	-0.0798406	1.59789e-08
GO_FC_GAMMA_RECEPTOR_SIGNALING_PATHWAY	-0.0797717	1.31509e-05
GO_MULTICELLULAR_ORGANISMAL_HOMEOSTASIS	-0.079704	3.83753e-14
GO_REGULATION_OF_MYELOID_LEUKOCYTE_DIFFERENTIATION	-0.0794093	1.92661e-07
GO_RESPONSE_TO_BACTERIUM	-0.0792831	1.01034e-13
GO_RNA_HELICASE_ACTIVITY	-0.0792146	2.6114e-07
GO_NF_KAPPAB_BINDING	-0.0792054	1.29283e-06
GO_REGULATION_OF_ACTIN_NUCLEATION	-0.0790446	0.00761317
GO_REGULATION_OF_ARP2_3_COMPLEX_MEDIATED_ACTIN_NUCLEATION	-0.0790446	0.00761317
GO_TUBE_FORMATION	-0.0789065	6.98374e-05
GO_NOTCH_SIGNALING_PATHWAY	-0.0788098	3.14065e-07
GO_MULTI_ORGANISM_BEHAVIOR	-0.0786284	9.17186e-05
GO_POSITIVE_REGULATION_OF_CELLULAR_AMIDE_METABOLIC_PROCESS	-0.0783751	1.46367e-07
GO_EPIDERMAL_CELL_DIFFERENTIATION	-0.0783742	3.91178e-07
GO_POSITIVE_REGULATION_OF_LEUKOCYTE_DIFFERENTIATION	-0.0783473	6.02877e-07
GO_RNA_POLYMERASE_II_TRANSCRIPTION_COFACTOR_ACTIVITY	-0.078079	1.60631e-05
GO_POTASSIUM_CHANNEL_REGULATOR_ACTIVITY	-0.0780774	0.00234667
GO_POSITIVE_REGULATION_OF_INSULIN_SECRETION	-0.0776459	6.38521e-06
GO_POSITIVE_REGULATION_OF_PEPTIDE_SECRETION	-0.0776459	6.38521e-06
GO_MITOCHONDRIAL_RESPIRATORY_CHAIN_COMPLEX_I_BIOGENESIS	-0.0772613	6.16707e-11
GO_GLUTATHIONE_METABOLIC_PROCESS	-0.0769811	1.65736e-05
GO_REGIONALIZATION	-0.0768252	0.000953893
GO_NUCLEOSIDE_PHOSPHATE_CATABOLIC_PROCESS	-0.0766058	6.59543e-05
GO_CELLULAR_RESPONSE_TO_FATTY_ACID	-0.0764917	0.0033772
GO_PROTEIN_DEGLYCOSYLATION	-0.0763052	0.00483089
GO_RESPONSE_TO_METAL_ION	-0.0762639	7.1517e-18
GO_MORPHOGENESIS_OF_AN_EPITHELIAL_SHEET	-0.0762294	0.000491627
GO_EPIBOLY	-0.0762294	0.000491627
GO_RELAXATION_OF_MUSCLE	-0.0760456	8.26582e-05
GO_REGULATION_OF_OXIDATIVE_STRESS_INDUCED_INTRINSIC_APOPTOTIC_SIGNALING_PATHWAY	-0.0760037	8.28504e-07
GO_REGULATION_OF_HEMOPOIESIS	-0.0759211	1.26259e-14
GO_NEGATIVE_REGULATION_OF_OXIDATIVE_STRESS_INDUCED_INTRINSIC_APOPTOTIC_SIGNALING_PATHWAY	-0.0756679	7.63841e-05
GO_ANTIGEN_PROCESSING_AND_PRESENTATION_OF_PEPTIDE_ANTIGEN	-0.0754411	4.05641e-20
GO_MANGANESE_ION_BINDING	-0.075346	8.64141e-05
GO_RESPONSE_TO_XENOBIOTIC_STIMULUS	-0.0753202	0.000467453
GO_HOMOTYPIC_CELL_CELL_ADHESION	-0.0752724	3.36841e-05
GO_REGULATION_OF_SMALL_GTPASE_MEDIATED_SIGNAL_TRANSDUCTION	-0.0752512	6.91552e-09
GO_REGULATION_OF_RELEASE_OF_CYTOCHROME_C_FROM_MITOCHONDRIA	-0.0750976	4.56223e-06
GO_ODONTOGENESIS	-0.0747046	0.00074376
GO_GTPASE_BINDING	-0.0746468	1.20849e-17
GO_TRANSCRIPTIONAL_REPRESSOR_ACTIVITY_RNA_POLYMERASE_II_TRANSCRIPTION_REGULATORY_REGION_SEQUENCE_SPECIFIC_BINDING	-0.0746202	4.57415e-05
GO_TISSUE_HOMEOSTASIS	-0.0745712	2.42368e-09
GO_REGULATION_OF_FATTY_ACID_METABOLIC_PROCESS	-0.0742346	0.00254743
GO_CELLULAR_RESPONSE_TO_RADIATION	-0.0741737	2.05078e-07
GO_CELLULAR_RESPONSE_TO_LIGHT_STIMULUS	-0.0736686	8.25054e-06
GO_LIGASE_ACTIVITY_FORMING_CARBON_OXYGEN_BONDS	-0.0733862	4.61911e-06
GO_ANAPHASE_PROMOTING_COMPLEX_DEPENDENT_CATABOLIC_PROCESS	-0.0726914	2.31762e-16
GO_NEGATIVE_REGULATION_OF_DEFENSE_RESPONSE	-0.0726716	1.62667e-06
GO_APOPTOTIC_SIGNALING_PATHWAY	-0.0726324	3.38588e-16
GO_GDP_BINDING	-0.0725521	2.54708e-08
GO_ADENYLATE_CYCLASE_MODULATING_G_PROTEIN_COUPLED_RECEPTOR_SIGNALING_PATHWAY	-0.0724322	0.00120811
GO_CLATHRIN_COAT	-0.0724054	0.00471088
GO_CLATHRIN_VESICLE_COAT	-0.0724054	0.00471088
GO_PROTEIN_LOCALIZATION_TO_LYSOSOME	-0.0723749	2.8158e-05
GO_POSITIVE_REGULATION_OF_ORGANELLE_ASSEMBLY	-0.0723746	0.000657721
GO_SODIUM_ION_TRANSMEMBRANE_TRANSPORTER_ACTIVITY	-0.072172	4.87081e-05
GO_REGULATION_OF_ATPASE_ACTIVITY	-0.0717955	1.52604e-08
GO_METAPHASE_PLATE_CONGRESSION	-0.0716767	0.00018821
GO_NEGATIVE_REGULATION_OF_RESPONSE_TO_ENDOPLASMIC_RETICULUM_STRESS	-0.0713348	3.09435e-08
GO_CYTOPLASMIC_SIDE_OF_MEMBRANE	-0.0707925	4.01259e-13
GO_MOTOR_ACTIVITY	-0.0704355	4.4078e-07
GO_REGULATION_OF_LEUKOCYTE_MIGRATION	-0.0703391	0.000304099
GO_POSITIVE_REGULATION_OF_HORMONE_SECRETION	-0.0702638	1.42683e-05
GO_INFLAMMATORY_RESPONSE	-0.0702163	5.31268e-11
GO_REGULATION_OF_APOPTOTIC_SIGNALING_PATHWAY	-0.070066	4.2352e-25
GO_NUCLEAR_UBIQUITIN_LIGASE_COMPLEX	-0.0700626	0.00212524
GO_CANONICAL_WNT_SIGNALING_PATHWAY	-0.0700333	6.02619e-06
GO_COLLAGEN_BINDING	-0.0700032	0.00161965
GO_ACTIN_FILAMENT_ORGANIZATION	-0.0698598	4.98946e-06
GO_POSITIVE_REGULATION_OF_BLOOD_CIRCULATION	-0.0691467	0.00013634
GO_CENTRAL_NERVOUS_SYSTEM_NEURON_DEVELOPMENT	-0.0690727	0.00124248
GO_NEGATIVE_REGULATION_OF_PEPTIDASE_ACTIVITY	-0.0688828	2.2115e-13
GO_NEGATIVE_REGULATION_OF_MAP_KINASE_ACTIVITY	-0.0688577	0.00283918
GO_RESPONSE_TO_STARVATION	-0.0687832	4.59694e-09
GO_RESPONSE_TO_KETONE	-0.0687732	2.27752e-06
GO_NEURON_NEURON_SYNAPTIC_TRANSMISSION	-0.0687539	0.000202525
GO_INTERCALATED_DISC	-0.0685882	0.0002698
GO_REGULATION_OF_OXIDATIVE_STRESS_INDUCED_CELL_DEATH	-0.0685608	5.8908e-07
GO_NEGATIVE_REGULATION_OF_HYDROLASE_ACTIVITY	-0.0685469	4.26952e-20
GO_CALCIUM_DEPENDENT_CYSTEINE_TYPE_ENDOPEPTIDASE_ACTIVITY	-0.0684844	0.00187222
GO_CELLULAR_RESPONSE_TO_INTERFERON_GAMMA	-0.0681019	5.84178e-05
GO_REGULATION_OF_BLOOD_CIRCULATION	-0.067836	2.97422e-07
GO_POSITIVE_REGULATION_OF_LEUKOCYTE_MIGRATION	-0.0677985	0.000937139
GO_HUMORAL_IMMUNE_RESPONSE	-0.067591	3.27813e-05
GO_REGULATION_OF_CELL_MATRIX_ADHESION	-0.0674928	0.000166517
GO_HISTONE_UBIQUITINATION	-0.0674757	0.00121043
GO_RAC_GTPASE_BINDING	-0.0673785	0.00078895
GO_REGULATION_OF_STRIATED_MUSCLE_CONTRACTION	-0.0673252	1.71133e-05
GO_REGULATION_OF_CARDIAC_MUSCLE_CONTRACTION	-0.0673252	1.71133e-05
GO_BETA_TUBULIN_BINDING	-0.0672682	0.00110259
GO_CELLULAR_RESPONSE_TO_DSRNA	-0.0670609	0.00140007
GO_BETA_AMYLOID_BINDING	-0.0670557	0.000726111
GO_ERYTHROCYTE_HOMEOSTASIS	-0.0668924	0.00140418
GO_OVULATION_CYCLE	-0.0667181	0.00115946
GO_REGULATION_OF_RESPONSE_TO_OXIDATIVE_STRESS	-0.0666744	3.08682e-07
GO_REGULATION_OF_INNATE_IMMUNE_RESPONSE	-0.0664063	4.96048e-15
GO_NEGATIVE_REGULATION_OF_RESPONSE_TO_OXIDATIVE_STRESS	-0.066406	4.71927e-05
GO_ESTABLISHMENT_OF_PROTEIN_LOCALIZATION_TO_PLASMA_MEMBRANE	-0.0662728	1.24601e-05
GO_NEGATIVE_REGULATION_OF_SIGNAL_TRANSDUCTION_BY_P53_CLASS_MEDIATOR	-0.0662723	1.6006e-05
GO_POSITIVE_REGULATION_OF_TRANSMEMBRANE_TRANSPORT	-0.066243	5.33931e-07
GO_RESPONSE_TO_CADMIUM_ION	-0.0660859	0.00306118
GO_PROTEIN_EXPORT_FROM_NUCLEUS	-0.0658191	0.00581866
GO_REGULATION_OF_T_CELL_MEDIATED_IMMUNITY	-0.0657643	0.00151572
GO_P53_BINDING	-0.0656872	1.6116e-05
GO_POSITIVE_REGULATION_OF_TYPE_I_INTERFERON_PRODUCTION	-0.0652954	3.29887e-07
GO_NEGATIVE_REGULATION_OF_IMMUNE_EFFECTOR_PROCESS	-0.0652342	1.96625e-05
GO_MUSCLE_ORGAN_DEVELOPMENT	-0.0652234	7.41521e-06
GO_REGULATION_OF_DNA_DAMAGE_RESPONSE_SIGNAL_TRANSDUCTION_BY_P53_CLASS_MEDIATOR	-0.0651794	0.000141018
GO_COATED_MEMBRANE	-0.0649799	0.000293237
GO_REGULATION_OF_ERAD_PATHWAY	-0.0649242	0.000149553
GO_SODIUM_ION_TRANSPORT	-0.0645043	3.0311e-05
GO_POSITIVE_REGULATION_OF_EPITHELIAL_CELL_MIGRATION	-0.064478	0.00049207
GO_REGULATION_OF_PROTEIN_KINASE_B_SIGNALING	-0.0641007	0.000285027
GO_PROTEASE_BINDING	-0.0640945	3.62279e-06
GO_POSITIVE_REGULATION_OF_SMOOTH_MUSCLE_CELL_PROLIFERATION	-0.06381	0.0078421
GO_WATER_HOMEOSTASIS	-0.0635919	0.00229342
GO_FLAVIN_ADENINE_DINUCLEOTIDE_BINDING	-0.0634827	0.00206191
GO_REGULATION_OF_TRANSPORTER_ACTIVITY	-0.0633616	9.55521e-07
GO_EPITHELIAL_CELL_DIFFERENTIATION	-0.0632148	1.5048e-16
GO_MESODERM_DEVELOPMENT	-0.0631527	0.000873704
GO_HEMOSTASIS	-0.0629373	4.72787e-12
GO_NEGATIVE_REGULATION_OF_ERAD_PATHWAY	-0.0629074	0.000764596
GO_POSITIVE_REGULATION_OF_RECEPTOR_ACTIVITY	-0.0628787	0.00710366
GO_REGULATION_OF_ANATOMICAL_STRUCTURE_SIZE	-0.0627196	3.19713e-17
GO_POSITIVE_REGULATION_OF_LEUKOCYTE_MEDIATED_IMMUNITY	-0.0624927	0.0018967
GO_PLATELET_AGGREGATION	-0.0622229	0.00100337
GO_NCRNA_TRANSCRIPTION	-0.0617697	4.91885e-05
GO_ANTIGEN_PROCESSING_AND_PRESENTATION	-0.061548	3.00815e-13
GO_RESPONSE_TO_DSRNA	-0.0615168	8.47232e-05
GO_LATE_ENDOSOME_MEMBRANE	-0.0614076	9.29742e-07
GO_CYTOPLASMIC_MICROTUBULE_ORGANIZATION	-0.0608888	0.00479812
GO_REGULATION_OF_RAS_PROTEIN_SIGNAL_TRANSDUCTION	-0.0605834	0.000179856
GO_GOLGI_CISTERNA	-0.0603494	0.000279711
GO_AGING	-0.0603372	6.89016e-10
GO_ADHERENS_JUNCTION_ORGANIZATION	-0.0602617	0.00955251
GO_ESTABLISHMENT_OF_PROTEIN_LOCALIZATION_TO_VACUOLE	-0.0599338	0.000703309
GO_RESPONSE_TO_INORGANIC_SUBSTANCE	-0.0598301	8.35334e-16
GO_ORGANELLE_TRANSPORT_ALONG_MICROTUBULE	-0.0596853	9.88494e-05
GO_REGULATION_OF_CALCIUM_ION_TRANSPORT_INTO_CYTOSOL	-0.0593422	0.00570387
GO_ORGANIC_ACID_TRANSMEMBRANE_TRANSPORTER_ACTIVITY	-0.0590988	0.000217355
GO_CYTOPLASMIC_DYNEIN_COMPLEX	-0.0590863	0.000572576
GO_MITOCHONDRIAL_RESPIRATORY_CHAIN_COMPLEX_ASSEMBLY	-0.0590242	2.29857e-08
GO_I_BAND	-0.0585009	1.79762e-05
GO_POSITIVE_REGULATION_OF_CYTOKINE_PRODUCTION	-0.0579453	1.36996e-09
GO_LATE_ENDOSOME	-0.0575945	5.48501e-11
GO_AXON_PART	-0.0575871	6.50127e-07
GO_NEGATIVE_REGULATION_OF_IMMUNE_SYSTEM_PROCESS	-0.0575606	4.40867e-08
GO_ATPASE_BINDING	-0.0575099	7.7025e-08
GO_NEGATIVE_REGULATION_OF_NUCLEAR_DIVISION	-0.0575087	0.00792468
GO_REGULATION_OF_MYELOID_CELL_DIFFERENTIATION	-0.0574782	3.05172e-06
GO_STEROID_HORMONE_RECEPTOR_BINDING	-0.057233	4.90672e-07
GO_CELLULAR_RESPONSE_TO_REACTIVE_OXYGEN_SPECIES	-0.0571745	3.39155e-06
GO_REGULATION_OF_CYTOKINESIS	-0.0571624	0.000625925
GO_SUPEROXIDE_METABOLIC_PROCESS	-0.0569722	0.00246215
GO_PEPTIDE_N_ACETYLTRANSFERASE_ACTIVITY	-0.0568394	4.23541e-05
GO_REGULATION_OF_STEM_CELL_PROLIFERATION	-0.0568322	0.00106169
GO_ER_TO_GOLGI_TRANSPORT_VESICLE_MEMBRANE	-0.0566265	0.000708131
GO_VASCULAR_PROCESS_IN_CIRCULATORY_SYSTEM	-0.0564858	0.000456737
GO_HEART_PROCESS	-0.0564116	0.000542554
GO_CORTICAL_ACTIN_CYTOSKELETON	-0.0563848	0.00156364
GO_VESICLE_COAT	-0.0560298	0.00583086
GO_MITOTIC_SISTER_CHROMATID_SEGREGATION	-0.0556466	7.93838e-05
GO_POSITIVE_REGULATION_OF_PROTEIN_COMPLEX_ASSEMBLY	-0.055612	2.40784e-06
GO_RESPONSE_TO_DRUG	-0.0554373	2.63788e-14
GO_MYELOID_CELL_HOMEOSTASIS	-0.0553462	0.00190994
GO_LEUKOCYTE_CHEMOTAXIS	-0.0552709	0.0084538
GO_ORGANELLAR_LARGE_RIBOSOMAL_SUBUNIT	-0.0551554	0.00011496
GO_N_ACETYLTRANSFERASE_ACTIVITY	-0.0551466	0.000328758
GO_REGULATION_OF_LEUKOCYTE_CHEMOTAXIS	-0.0550803	0.00472406
GO_POSITIVE_REGULATION_OF_LEUKOCYTE_CHEMOTAXIS	-0.0550803	0.00472406
GO_REGULATION_OF_ESTABLISHMENT_OF_PLANAR_POLARITY	-0.0549856	9.00441e-12
GO_POSITIVE_REGULATION_OF_DNA_BINDING	-0.0549835	0.00904709
GO_G_PROTEIN_COUPLED_RECEPTOR_SIGNALING_PATHWAY_COUPLED_TO_CYCLIC_NUCLEOTIDE_SECOND_MESSENGER	-0.0548641	0.00551317
GO_ION_CHANNEL_BINDING	-0.0548371	1.42853e-05
GO_REGULATION_OF_LYMPHOCYTE_MEDIATED_IMMUNITY	-0.0546936	0.00790217
GO_ER_TO_GOLGI_TRANSPORT_VESICLE	-0.0546667	0.00024639
GO_RIBONUCLEOPROTEIN_COMPLEX_BINDING	-0.0546328	1.14356e-06
GO_NEGATIVE_REGULATION_OF_INTRACELLULAR_PROTEIN_TRANSPORT	-0.0543823	4.92652e-06
GO_REGULATION_OF_INTRINSIC_APOPTOTIC_SIGNALING_PATHWAY_BY_P53_CLASS_MEDIATOR	-0.0542451	0.00084905
GO_HEPATICOBILIARY_SYSTEM_DEVELOPMENT	-0.0540102	0.000233097
GO_REGULATION_OF_MEMBRANE_POTENTIAL	-0.053765	1.96104e-08
GO_CALCIUM_ION_TRANSPORT	-0.0537134	2.24088e-05
GO_GLYCEROLIPID_METABOLIC_PROCESS	-0.0535682	7.36402e-07
GO_METHYLTRANSFERASE_COMPLEX	-0.0534805	4.10519e-05
GO_REGULATION_OF_MEMBRANE_PERMEABILITY	-0.0533722	7.62424e-05
GO_REGULATION_OF_PROTEIN_UBIQUITINATION_INVOLVED_IN_UBIQUITIN_DEPENDENT_PROTEIN_CATABOLIC_PROCESS	-0.0532672	1.47392e-11
GO_POSITIVE_REGULATION_OF_PROTEIN_KINASE_B_SIGNALING	-0.0530541	0.0070722
GO_FILOPODIUM	-0.053021	0.00349747
GO_POSITIVE_REGULATION_OF_BINDING	-0.053004	6.12884e-05
GO_CELLULAR_RESPONSE_TO_BIOTIC_STIMULUS	-0.0528279	5.26634e-05
GO_CELLULAR_RESPONSE_TO_ALCOHOL	-0.0528192	0.00411316
GO_GOLGI_STACK	-0.0528032	0.000133116
GO_PHOSPHATIDYLINOSITOL_4_5_BISPHOSPHATE_BINDING	-0.0527058	0.00587833
GO_LYTIC_VACUOLE_MEMBRANE	-0.0526773	4.62594e-11
GO_EPITHELIAL_CELL_DEVELOPMENT	-0.0526709	1.05554e-06
GO_PASSIVE_TRANSMEMBRANE_TRANSPORTER_ACTIVITY	-0.0524131	0.00320703
GO_REGULATION_OF_EPITHELIAL_CELL_MIGRATION	-0.0523676	6.71102e-06
GO_GLAND_DEVELOPMENT	-0.0518659	3.15063e-08
GO_POSITIVE_REGULATION_OF_IMMUNE_SYSTEM_PROCESS	-0.0517656	7.91374e-16
GO_REGULATION_OF_NEUROTRANSMITTER_LEVELS	-0.0516456	0.000128319
GO_DEFENSE_RESPONSE_TO_VIRUS	-0.0516438	0.000684239
GO_NEURON_PROJECTION_TERMINUS	-0.0514646	4.34556e-05
GO_T_CELL_RECEPTOR_SIGNALING_PATHWAY	-0.0511718	2.23404e-07
GO_REGULATION_OF_CELLULAR_COMPONENT_SIZE	-0.050877	1.49934e-09
GO_PHAGOCYTOSIS	-0.0507481	9.9714e-05
GO_POSITIVE_REGULATION_OF_MULTI_ORGANISM_PROCESS	-0.0506784	6.49955e-07
GO_AMMONIUM_ION_METABOLIC_PROCESS	-0.0505814	0.000315919
GO_NEGATIVE_REGULATION_OF_RESPONSE_TO_DNA_DAMAGE_STIMULUS	-0.0505806	5.3172e-05
GO_NADH_DEHYDROGENASE_COMPLEX	-0.0505676	2.91144e-05
GO_RECYCLING_ENDOSOME	-0.0505112	0.00099104
GO_IMMUNE_EFFECTOR_PROCESS	-0.0504435	1.68747e-08
GO_GOLGI_MEMBRANE	-0.0503892	2.28157e-11
GO_REGULATION_OF_MITOCHONDRION_ORGANIZATION	-0.0502847	7.1771e-10
GO_LIGAND_DEPENDENT_NUCLEAR_RECEPTOR_TRANSCRIPTION_COACTIVATOR_ACTIVITY	-0.050262	0.00883977
GO_CELLULAR_RESPONSE_TO_OXIDATIVE_STRESS	-0.0502023	5.46213e-08
GO_CELL_REDOX_HOMEOSTASIS	-0.0501681	2.28329e-05
GO_PROTEIN_HOMOOLIGOMERIZATION	-0.049891	4.22768e-06
GO_ESTABLISHMENT_OF_LOCALIZATION_BY_MOVEMENT_ALONG_MICROTUBULE	-0.0498343	5.58558e-05
GO_REGULATION_OF_NUCLEOSIDE_METABOLIC_PROCESS	-0.0497954	0.001965
GO_REGULATION_OF_IMMUNE_RESPONSE	-0.049775	1.47946e-15
GO_CALMODULIN_BINDING	-0.0494788	3.32642e-05
GO_INTRINSIC_COMPONENT_OF_MITOCHONDRIAL_MEMBRANE	-0.0494426	0.000861477
GO_REGULATION_OF_INFLAMMATORY_RESPONSE	-0.0494231	1.25619e-05
GO_REGULATION_OF_PROTEIN_TARGETING_TO_MITOCHONDRION	-0.0494182	0.000355831
GO_UNSATURATED_FATTY_ACID_METABOLIC_PROCESS	-0.049258	0.00556703
GO_COATED_VESICLE_MEMBRANE	-0.0491848	2.80733e-05
GO_NEGATIVE_REGULATION_OF_INTRACELLULAR_SIGNAL_TRANSDUCTION	-0.0491804	4.69765e-10
GO_POSITIVE_REGULATION_OF_ION_TRANSPORT	-0.0491178	1.14633e-05
GO_POSITIVE_REGULATION_OF_INTRINSIC_APOPTOTIC_SIGNALING_PATHWAY	-0.0490516	0.0030498
GO_NEGATIVE_REGULATION_OF_PROTEOLYSIS	-0.0484264	2.0685e-10
GO_CELLULAR_RESPONSE_TO_EXTERNAL_STIMULUS	-0.0482731	1.9963e-07
GO_CYTOSOLIC_TRANSPORT	-0.048146	1.37109e-05
GO_GOLGI_VESICLE_TRANSPORT	-0.0481398	3.37537e-08
GO_RESPONSE_TO_RADIATION	-0.048126	2.86692e-07
GO_CELL_MATRIX_ADHESION	-0.0478109	0.000407503
GO_SYNAPTIC_SIGNALING	-0.0476802	3.09211e-05
GO_REGULATION_OF_VIRAL_TRANSCRIPTION	-0.0472599	0.0036146
GO_TRANSCRIPTIONAL_REPRESSOR_COMPLEX	-0.0472485	0.00324721
GO_RAS_PROTEIN_SIGNAL_TRANSDUCTION	-0.0472353	0.00142092
GO_CHROMATIN_SILENCING	-0.0472164	0.00024557
GO_POSITIVE_REGULATION_OF_IMMUNE_EFFECTOR_PROCESS	-0.047212	0.000455997
GO_ANTIGEN_PROCESSING_AND_PRESENTATION_OF_EXOGENOUS_PEPTIDE_ANTIGEN_VIA_MHC_CLASS_I	-0.0471781	3.65501e-06
GO_POSITIVE_REGULATION_OF_IMMUNE_RESPONSE	-0.0471457	9.72959e-11
GO_PROTEIN_MONOUBIQUITINATION	-0.0470066	0.00735687
GO_TRANSCRIPTION_ELONGATION_FACTOR_COMPLEX	-0.0469109	0.00124794
GO_POSITIVE_REGULATION_OF_CANONICAL_WNT_SIGNALING_PATHWAY	-0.0468083	2.22387e-07
GO_POSITIVE_REGULATION_OF_EXOCYTOSIS	-0.0466841	0.00504536
GO_CORTICAL_CYTOSKELETON	-0.0463112	0.00193291
GO_SMALL_GTPASE_MEDIATED_SIGNAL_TRANSDUCTION	-0.0461519	4.6369e-08
GO_REGULATION_OF_CYSTEINE_TYPE_ENDOPEPTIDASE_ACTIVITY	-0.046122	6.5156e-07
GO_EXTRINSIC_COMPONENT_OF_PLASMA_MEMBRANE	-0.0460686	0.000155123
GO_POSITIVE_REGULATION_OF_GENE_EXPRESSION_EPIGENETIC	-0.0459663	0.000303463
GO_WOUND_HEALING	-0.0459196	1.27586e-07
GO_POSITIVE_REGULATION_OF_CELL_CELL_ADHESION	-0.0456343	0.000938495
GO_RESPONSE_TO_ALCOHOL	-0.0455357	2.50355e-06
GO_CELL_JUNCTION_ASSEMBLY	-0.0452518	0.000333318
GO_APOPTOTIC_MITOCHONDRIAL_CHANGES	-0.0452029	0.00670035
GO_INCLUSION_BODY	-0.0449967	0.00512669
GO_REGULATION_OF_NUCLEAR_DIVISION	-0.0449461	0.000669809
GO_REGULATION_OF_IMMUNE_SYSTEM_PROCESS	-0.0448589	4.08105e-16
GO_PROTEIN_COMPLEX_SCAFFOLD	-0.0448569	0.00526548
GO_REGULATION_OF_CELLULAR_AMINO_ACID_METABOLIC_PROCESS	-0.0447572	3.51643e-07
GO_REGULATION_OF_CELL_CELL_ADHESION	-0.0447463	5.27574e-05
GO_NEGATIVE_REGULATION_OF_SEQUENCE_SPECIFIC_DNA_BINDING_TRANSCRIPTION_FACTOR_ACTIVITY	-0.04464	0.000238222
GO_NEGATIVE_REGULATION_OF_PROTEIN_SERINE_THREONINE_KINASE_ACTIVITY	-0.0446296	0.00121359
GO_REGULATION_OF_DEFENSE_RESPONSE	-0.0445408	1.28035e-11
GO_DIVALENT_INORGANIC_CATION_HOMEOSTASIS	-0.0444432	0.00010002
GO_EARLY_ENDOSOME_MEMBRANE	-0.0443256	0.00166827
GO_REGULATION_OF_CYTOKINE_PRODUCTION	-0.0441453	7.51356e-10
GO_POSITIVE_REGULATION_OF_ATPASE_ACTIVITY	-0.0438391	0.00161782
GO_ORGANELLE_LOCALIZATION	-0.0437749	3.79167e-09
GO_ROUGH_ENDOPLASMIC_RETICULUM	-0.0436648	0.000664564
GO_REGULATION_OF_CELL_DIVISION	-0.0436251	1.01946e-06
GO_ENDOSOMAL_PART	-0.043514	8.06219e-08
GO_NUCLEAR_MATRIX	-0.0433211	5.79778e-05
GO_TRNA_METABOLIC_PROCESS	-0.0433066	0.000622849
GO_LYTIC_VACUOLE	-0.0429274	4.2122e-08
GO_REGULATION_OF_CALCIUM_ION_TRANSPORT	-0.0429138	0.00654121
GO_MUSCLE_TISSUE_DEVELOPMENT	-0.0426523	0.000185496
GO_HEART_DEVELOPMENT	-0.0423931	4.85265e-05
GO_REGULATION_OF_MUSCLE_CONTRACTION	-0.0423894	0.00212131
GO_PEPTIDASE_INHIBITOR_ACTIVITY	-0.0423821	0.00204495
GO_MORPHOGENESIS_OF_AN_EPITHELIUM	-0.0422157	0.000232362
GO_REGULATION_OF_RNA_STABILITY	-0.0421539	1.00834e-07
GO_REGULATION_OF_PEPTIDASE_ACTIVITY	-0.0419756	1.78889e-08
GO_POSITIVE_REGULATION_OF_INNATE_IMMUNE_RESPONSE	-0.0418117	1.29773e-06
GO_RESPONSE_TO_VIRUS	-0.0416631	4.78708e-05
GO_SEX_DIFFERENTIATION	-0.0416055	0.000333631
GO_RESPONSE_TO_LIPID	-0.0415826	9.49299e-10
GO_REGULATION_OF_BODY_FLUID_LEVELS	-0.0414462	1.26001e-07
GO_RESPONSE_TO_PEPTIDE	-0.0412987	2.21436e-07
GO_TAXIS	-0.0412325	3.5842e-05
GO_RESPONSE_TO_WOUNDING	-0.0412006	2.20147e-08
GO_AMINE_METABOLIC_PROCESS	-0.0411415	0.00547731
GO_ACTIN_CYTOSKELETON	-0.0410583	1.31948e-06
GO_REGULATION_OF_CIRCADIAN_RHYTHM	-0.0410026	0.00237486
GO_CELL_CYCLE_ARREST	-0.0409975	0.000478018
GO_REGULATION_OF_HOMOTYPIC_CELL_CELL_ADHESION	-0.0408587	0.000508224
GO_RESPONSE_TO_OXYGEN_CONTAINING_COMPOUND	-0.0407552	6.79743e-13
GO_REGULATION_OF_NEURON_DEATH	-0.0407504	8.02523e-07
GO_PURINE_NTP_DEPENDENT_HELICASE_ACTIVITY	-0.0407345	0.00338855
GO_NEGATIVE_REGULATION_OF_CYTOPLASMIC_TRANSPORT	-0.0406525	8.51034e-05
GO_GOLGI_APPARATUS_PART	-0.0405846	5.41204e-09
GO_CELL_ACTIVATION	-0.0405165	1.64167e-06
GO_REGULATION_OF_NUCLEOTIDE_METABOLIC_PROCESS	-0.0404858	0.000789617
GO_TRANSCRIPTION_FACTOR_ACTIVITY_RNA_POLYMERASE_II_CORE_PROMOTER_PROXIMAL_REGION_SEQUENCE_SPECIFIC_BINDING	-0.0404107	0.00261743
GO_REGULATION_OF_CYTOSKELETON_ORGANIZATION	-0.040369	1.01975e-08
GO_ANATOMICAL_STRUCTURE_HOMEOSTASIS	-0.0400815	2.6869e-05
GO_ENDOSOME	-0.0400446	2.47216e-10
GO_IMMUNE_RESPONSE_REGULATING_CELL_SURFACE_RECEPTOR_SIGNALING_PATHWAY	-0.0398922	2.30918e-08
GO_KINETOCHORE	-0.039855	0.000369603
GO_ANTIGEN_RECEPTOR_MEDIATED_SIGNALING_PATHWAY	-0.0397314	1.02663e-05
GO_METAL_ION_TRANSMEMBRANE_TRANSPORTER_ACTIVITY	-0.0395784	0.00444692
GO_CELLULAR_RESPONSE_TO_ORGANIC_CYCLIC_COMPOUND	-0.0395456	4.85653e-06
GO_REGULATION_OF_CELL_DEATH	-0.039508	4.07184e-20
GO_RESPONSE_TO_TOXIC_SUBSTANCE	-0.0393849	1.46621e-06
GO_FC_RECEPTOR_SIGNALING_PATHWAY	-0.039384	2.24136e-07
GO_REGULATION_OF_MUSCLE_CELL_DIFFERENTIATION	-0.0393613	0.00137926
GO_DIVALENT_INORGANIC_CATION_TRANSPORT	-0.0393405	0.000657105
GO_REGULATION_OF_CELLULAR_AMINE_METABOLIC_PROCESS	-0.0393338	6.03841e-06
GO_CHANNEL_REGULATOR_ACTIVITY	-0.0392834	0.00999318
GO_REGULATION_OF_CELL_PROJECTION_ASSEMBLY	-0.0392563	0.00311249
GO_EXTRACELLULAR_STRUCTURE_ORGANIZATION	-0.039191	0.000666122
GO_NEGATIVE_REGULATION_OF_BINDING	-0.0390378	0.000667722
GO_RHYTHMIC_PROCESS	-0.0389597	0.00218666
GO_CELL_CELL_SIGNALING	-0.0389456	1.78816e-05
GO_CELL_CYCLE_PHASE_TRANSITION	-0.038913	2.39782e-05
GO_ORGANELLE_SUBCOMPARTMENT	-0.0386459	7.47731e-06
GO_NUCLEOLAR_PART	-0.0383762	0.0068128
GO_REGULATION_OF_PROTEIN_COMPLEX_ASSEMBLY	-0.0383573	1.88822e-07
GO_NEGATIVE_REGULATION_OF_CELL_DEATH	-0.038276	3.70861e-13
GO_PLASMA_MEMBRANE_PROTEIN_COMPLEX	-0.038194	9.67862e-05
GO_STRUCTURAL_CONSTITUENT_OF_CYTOSKELETON	-0.0379634	0.00906442
GO_CELLULAR_RESPONSE_TO_PEPTIDE	-0.0377714	2.96899e-05
GO_ENDOCYTIC_VESICLE_MEMBRANE	-0.0375894	0.00212644
GO_ACTIVATION_OF_IMMUNE_RESPONSE	-0.0374797	5.46112e-07
GO_RESPONSE_TO_BIOTIC_STIMULUS	-0.0374451	1.25072e-06
GO_SISTER_CHROMATID_SEGREGATION	-0.0373301	0.000108493
GO_POSITIVE_REGULATION_OF_HOMEOSTATIC_PROCESS	-0.0371909	0.00364747
GO_CELLULAR_RESPONSE_TO_STARVATION	-0.0370682	0.00128809
GO_EPITHELIUM_DEVELOPMENT	-0.0369769	1.77264e-08
GO_CELLULAR_RESPONSE_TO_NITROGEN_COMPOUND	-0.0367399	1.2827e-06
GO_REGULATION_OF_CELL_ACTIVATION	-0.0366511	0.000371725
GO_MUSCLE_STRUCTURE_DEVELOPMENT	-0.0364413	5.30204e-05
GO_ENZYME_ACTIVATOR_ACTIVITY	-0.0364027	5.40635e-05
GO_NEGATIVE_REGULATION_OF_CELL_CYCLE	-0.0363712	2.01165e-07
GO_ER_TO_GOLGI_VESICLE_MEDIATED_TRANSPORT	-0.0363322	0.00079184
GO_MUSCLE_CELL_DIFFERENTIATION	-0.0361137	0.000665649
GO_CELL_PROJECTION_MEMBRANE	-0.035727	0.00356624
GO_RESPONSE_TO_ABIOTIC_STIMULUS	-0.0356552	3.31541e-08
GO_CELLULAR_MODIFIED_AMINO_ACID_METABOLIC_PROCESS	-0.0354467	0.00409062
GO_POSITIVE_REGULATION_OF_I_KAPPAB_KINASE_NF_KAPPAB_SIGNALING	-0.0351973	0.00223864
GO_REGULATION_OF_TYPE_I_INTERFERON_PRODUCTION	-0.035095	0.000817462
GO_G_PROTEIN_COUPLED_RECEPTOR_BINDING	-0.0350885	0.00129145
GO_GOLGI_APPARATUS	-0.0350382	4.59003e-10
GO_REGULATION_OF_RESPONSE_TO_CYTOKINE_STIMULUS	-0.034953	0.00449324
GO_TRANSCRIPTION_COACTIVATOR_ACTIVITY	-0.0349463	5.85018e-05
GO_TRANS_GOLGI_NETWORK	-0.0348779	0.000780375
GO_HORMONE_RECEPTOR_BINDING	-0.0347961	0.000148521
GO_CELLULAR_RESPONSE_TO_OXYGEN_CONTAINING_COMPOUND	-0.0347527	3.15667e-08
GO_NEGATIVE_REGULATION_OF_PROTEIN_POLYMERIZATION	-0.0346754	0.00548297
GO_ENDOCYTOSIS	-0.034637	2.98299e-06
GO_PROTEIN_C_TERMINUS_BINDING	-0.0345445	0.000143123
GO_CELL_JUNCTION_ORGANIZATION	-0.0341667	0.00445716
GO_RESPONSE_TO_REACTIVE_OXYGEN_SPECIES	-0.0338535	0.000527403
GO_PEPTIDASE_REGULATOR_ACTIVITY	-0.0334588	0.00163693
GO_POSITIVE_REGULATION_OF_DEFENSE_RESPONSE	-0.0334371	3.7972e-05
GO_POSITIVE_REGULATION_OF_APOPTOTIC_SIGNALING_PATHWAY	-0.0331491	0.000594761
GO_REGULATION_OF_RESPONSE_TO_WOUNDING	-0.0330091	0.00268973
GO_NUCLEAR_MEMBRANE	-0.0329919	0.000392149
GO_GLYCEROPHOSPHOLIPID_METABOLIC_PROCESS	-0.0329534	0.00450683
GO_G_PROTEIN_COUPLED_RECEPTOR_SIGNALING_PATHWAY	-0.0327891	0.00264811
GO_NEGATIVE_REGULATION_OF_PROTEIN_MODIFICATION_BY_SMALL_PROTEIN_CONJUGATION_OR_REMOVAL	-0.0327435	1.82611e-05
GO_POSITIVE_REGULATION_OF_MITOCHONDRION_ORGANIZATION	-0.0327427	0.000686972
GO_RESPONSE_TO_LIGHT_STIMULUS	-0.032255	0.00114499
GO_RESPONSE_TO_ORGANIC_CYCLIC_COMPOUND	-0.0321939	1.82425e-07
GO_POSITIVE_REGULATION_OF_ORGANELLE_ORGANIZATION	-0.0321794	3.48214e-06
GO_CELLULAR_RESPONSE_TO_TOPOLOGICALLY_INCORRECT_PROTEIN	-0.0320888	0.000401055
GO_POSITIVE_REGULATION_OF_CELLULAR_COMPONENT_BIOGENESIS	-0.0320633	0.000138672
GO_CELLULAR_RESPONSE_TO_HORMONE_STIMULUS	-0.0320526	9.21036e-05
GO_ORGANONITROGEN_COMPOUND_CATABOLIC_PROCESS	-0.0319176	0.000267696
GO_RESPONSE_TO_ENDOPLASMIC_RETICULUM_STRESS	-0.0318287	4.87445e-05
GO_IMMUNE_SYSTEM_DEVELOPMENT	-0.0316804	7.29638e-05
GO_ACETYLTRANSFERASE_COMPLEX	-0.0316438	0.00935302
GO_CELL_DEATH	-0.0314777	8.24684e-12
GO_TRANSPORT_VESICLE	-0.0311282	0.000403255
GO_REGULATION_OF_CELL_ADHESION	-0.0308971	0.000252045
GO_PROTEIN_TRANSPORTER_ACTIVITY	-0.0307714	0.00631612
GO_SIDE_OF_MEMBRANE	-0.0305813	0.000333583
GO_PROTEIN_DIMERIZATION_ACTIVITY	-0.0305345	2.18807e-09
GO_POSITIVE_REGULATION_OF_WNT_SIGNALING_PATHWAY	-0.0304611	0.000230863
GO_NEGATIVE_REGULATION_OF_ESTABLISHMENT_OF_PROTEIN_LOCALIZATION	-0.0304142	0.00142976
GO_REGULATION_OF_I_KAPPAB_KINASE_NF_KAPPAB_SIGNALING	-0.0302718	0.00102855
GO_REGULATION_OF_ORGANELLE_ASSEMBLY	-0.0300123	0.00582755
GO_NEGATIVE_REGULATION_OF_PROTEIN_COMPLEX_ASSEMBLY	-0.0299389	0.00253162
GO_NEGATIVE_REGULATION_OF_CELLULAR_CATABOLIC_PROCESS	-0.029832	0.00484144
GO_CHROMOSOME_SEGREGATION	-0.0296263	0.000930287
GO_RESPONSE_TO_EXTERNAL_STIMULUS	-0.0296083	4.69877e-07
GO_REGULATION_OF_SYMBIOSIS_ENCOMPASSING_MUTUALISM_THROUGH_PARASITISM	-0.0295951	0.00429871
GO_RESPONSE_TO_NITROGEN_COMPOUND	-0.0293764	7.22916e-07
GO_REGULATION_OF_HYDROLASE_ACTIVITY	-0.0291494	1.05485e-09
GO_CELL_PROLIFERATION	-0.0291441	6.08521e-06
GO_POSITIVE_REGULATION_OF_VIRAL_PROCESS	-0.0291349	0.00878583
GO_DEPHOSPHORYLATION	-0.0289621	0.00196363
GO_RESPONSE_TO_EXTRACELLULAR_STIMULUS	-0.0289168	0.00164536
GO_PROTEIN_DOMAIN_SPECIFIC_BINDING	-0.0287216	2.44086e-05
GO_NUCLEAR_CHROMOSOME_SEGREGATION	-0.0285207	0.00323413
GO_LYMPHOCYTE_ACTIVATION	-0.028393	0.00879848
GO_CELL_SUBSTRATE_JUNCTION	-0.0283433	1.86607e-05
GO_NEGATIVE_REGULATION_OF_INTRACELLULAR_TRANSPORT	-0.0283376	0.00304826
GO_SIGNAL_TRANSDUCER_ACTIVITY	-0.0281992	0.00012333
GO_REGULATION_OF_MULTI_ORGANISM_PROCESS	-0.0281046	0.000135663
GO_VACUOLAR_MEMBRANE	-0.0280978	2.46223e-05
GO_METAL_ION_TRANSPORT	-0.0280091	0.000262917
GO_VESICLE_MEMBRANE	-0.0279442	5.35374e-05
GO_MALE_GAMETE_GENERATION	-0.0273092	0.00743441
GO_COATED_VESICLE	-0.0272037	0.00408488
GO_RESPONSE_TO_ACID_CHEMICAL	-0.0271903	0.00874757
GO_CALCIUM_ION_BINDING	-0.027081	0.00199855
GO_REGULATION_OF_MITOTIC_CELL_CYCLE	-0.0270417	1.09988e-05
GO_REGULATION_OF_PEPTIDE_TRANSPORT	-0.0270363	0.00328519
GO_MOVEMENT_OF_CELL_OR_SUBCELLULAR_COMPONENT	-0.0269742	2.67746e-07
GO_REGULATION_OF_ORGAN_MORPHOGENESIS	-0.0268314	0.000260237
GO_REGULATION_OF_NEURON_APOPTOTIC_PROCESS	-0.0267878	0.00421676
GO_REGULATION_OF_IMMUNE_EFFECTOR_PROCESS	-0.0267571	0.000251847
GO_AXON	-0.0267467	0.000852841
GO_NEGATIVE_REGULATION_OF_NEURON_DEATH	-0.0263406	0.00524664
GO_GAMETE_GENERATION	-0.0262415	0.00110232
GO_ACTIN_FILAMENT_BASED_PROCESS	-0.0260743	0.00531356
GO_CELLULAR_RESPONSE_TO_ORGANIC_SUBSTANCE	-0.0260363	6.28473e-06
GO_TUMOR_NECROSIS_FACTOR_MEDIATED_SIGNALING_PATHWAY	-0.0259743	0.00378603
GO_IMMUNE_SYSTEM_PROCESS	-0.0259143	1.32662e-07
GO_TISSUE_MORPHOGENESIS	-0.0258902	0.0084385
GO_POSITIVE_REGULATION_OF_CELL_DEATH	-0.0257675	2.37171e-05
GO_LEUKOCYTE_ACTIVATION	-0.0257608	0.00721677
GO_CELLULAR_RESPONSE_TO_LIPID	-0.025686	0.0028321
GO_NEGATIVE_REGULATION_OF_CATABOLIC_PROCESS	-0.0256519	0.00285715
GO_CELLULAR_RESPONSE_TO_ENDOGENOUS_STIMULUS	-0.0255487	7.40933e-05
GO_REGULATION_OF_CELL_CYCLE	-0.0253554	1.89194e-08
GO_NEGATIVE_REGULATION_OF_PROTEIN_CATABOLIC_PROCESS	-0.0251963	0.00523114
GO_NEGATIVE_REGULATION_OF_CELL_COMMUNICATION	-0.0251554	3.26269e-06
GO_TISSUE_DEVELOPMENT	-0.0247548	3.00359e-05
GO_ANCHORING_JUNCTION	-0.0241824	0.000225121
GO_GTPASE_ACTIVITY	-0.0241023	0.00279312
GO_TUBULIN_BINDING	-0.0239183	0.00618279
GO_VESICLE_MEDIATED_TRANSPORT	-0.02383	4.17079e-06
GO_MICROTUBULE_BASED_PROCESS	-0.0238194	0.000207773
GO_TRANSCRIPTION_FACTOR_ACTIVITY_PROTEIN_BINDING	-0.0237919	0.000269656
GO_RESPONSE_TO_HORMONE	-0.0236818	0.000301581
GO_HOMEOSTATIC_PROCESS	-0.0231261	2.53605e-06
GO_RESPONSE_TO_OXIDATIVE_STRESS	-0.0228838	0.00254928
GO_PROTEIN_HOMODIMERIZATION_ACTIVITY	-0.0226907	0.000399231
GO_REGULATION_OF_CELLULAR_COMPONENT_BIOGENESIS	-0.0224665	5.885e-05
GO_VACUOLE	-0.0219254	0.000142948
GO_NEGATIVE_REGULATION_OF_CATALYTIC_ACTIVITY	-0.0218051	2.17314e-05
GO_CYTOSKELETAL_PROTEIN_BINDING	-0.0214225	0.000315191
GO_REGULATION_OF_CELLULAR_KETONE_METABOLIC_PROCESS	-0.0213867	0.00914274
GO_ENDOPLASMIC_RETICULUM_PART	-0.0213823	6.93936e-05
GO_CELL_PROJECTION_PART	-0.021275	0.000240713
GO_NEGATIVE_REGULATION_OF_TRANSCRIPTION_FROM_RNA_POLYMERASE_II_PROMOTER	-0.0209943	0.0037349
GO_CELLULAR_HOMEOSTASIS	-0.0208526	0.000312957
GO_NEGATIVE_REGULATION_OF_RESPONSE_TO_STIMULUS	-0.020809	0.000219002
GO_NEGATIVE_REGULATION_OF_CELL_PROLIFERATION	-0.0204008	0.00160491
GO_VACUOLAR_PART	-0.0203816	0.00183568
GO_ENDOPLASMIC_RETICULUM	-0.0200501	3.94771e-05
GO_MULTICELLULAR_ORGANISM_REPRODUCTION	-0.0195218	0.0057335
GO_MEMBRANE_PROTEIN_COMPLEX	-0.0189918	0.000271209
GO_PROTEIN_COMPLEX_BINDING	-0.0188929	3.51741e-05
GO_CHEMICAL_HOMEOSTASIS	-0.018826	0.00249998
GO_NEURON_PROJECTION	-0.0187122	0.000155374
GO_IDENTICAL_PROTEIN_BINDING	-0.0186807	7.2801e-05
GO_NUCLEAR_OUTER_MEMBRANE_ENDOPLASMIC_RETICULUM_MEMBRANE_NETWORK	-0.0183665	0.00073631
GO_POSITIVE_REGULATION_OF_MOLECULAR_FUNCTION	-0.0181506	4.55033e-06
GO_INTRACELLULAR_SIGNAL_TRANSDUCTION	-0.0181375	8.97652e-05
GO_REGULATION_OF_ORGANELLE_ORGANIZATION	-0.0180585	5.93797e-05
GO_LIPID_BINDING	-0.0175819	0.00987004
GO_CYTOSKELETON_ORGANIZATION	-0.017388	0.00667552
GO_RESPONSE_TO_ENDOGENOUS_STIMULUS	-0.017333	0.00217711
GO_NEGATIVE_REGULATION_OF_MOLECULAR_FUNCTION	-0.0168964	0.000394346
GO_MACROMOLECULAR_COMPLEX_BINDING	-0.016725	4.21167e-05
GO_ENZYME_BINDING	-0.0159073	1.41869e-05
GO_REGULATION_OF_INTRACELLULAR_SIGNAL_TRANSDUCTION	-0.0158676	0.000765761
GO_NEURON_PART	-0.0158225	0.00051778
GO_MEMBRANE_REGION	-0.015777	0.00640129
GO_POSITIVE_REGULATION_OF_RESPONSE_TO_STIMULUS	-0.0152811	9.13261e-05
GO_RECEPTOR_BINDING	-0.0148023	0.00102273
GO_CELL_PROJECTION	-0.0148013	0.000494106
GO_POSITIVE_REGULATION_OF_CATALYTIC_ACTIVITY	-0.0111977	0.00779305

## Sheet: Breast cancer
S3 Table. Full list of significantly switched gene sets in each cancer type.
GO terms	Relative 3'UTR swithching	p.value
GO_NEURON_PROJECTION_EXTENSION	-0.223086	3.54605e-68
GO_DEVELOPMENTAL_CELL_GROWTH	-0.217838	2.83732e-80
GO_NITRIC_OXIDE_SYNTHASE_BINDING	-0.200249	6.5477e-62
GO_PROTEIN_K63_LINKED_UBIQUITINATION	-0.174183	5.72678e-69
GO_RESPONSE_TO_CADMIUM_ION	-0.145948	2.48016e-62
GO_REGULATION_OF_ADHERENS_JUNCTION_ORGANIZATION	-0.142413	3.6731e-41
GO_GLUTAMINE_FAMILY_AMINO_ACID_CATABOLIC_PROCESS	-0.137438	5.01864e-22
GO_POSITIVE_REGULATION_OF_EXTRINSIC_APOPTOTIC_SIGNALING_PATHWAY	-0.127282	5.21462e-22
GO_LATERAL_PLASMA_MEMBRANE	-0.123026	1.23287e-25
GO_DIGESTIVE_SYSTEM_DEVELOPMENT	-0.122954	2.01927e-20
GO_REGULATION_OF_EPITHELIAL_TO_MESENCHYMAL_TRANSITION	-0.121916	3.37062e-36
GO_ANION_CHANNEL_ACTIVITY	-0.115884	1.88583e-40
GO_NEGATIVE_REGULATION_OF_TRANSMEMBRANE_RECEPTOR_PROTEIN_SERINE_THREONINE_KINASE_SIGNALING_PATHWAY	-0.1149	4.08865e-47
GO_SKELETAL_SYSTEM_MORPHOGENESIS	-0.112803	4.2808e-43
GO_ACTIN_CYTOSKELETON_REORGANIZATION	-0.112336	1.08217e-47
GO_REGULATION_OF_LAMELLIPODIUM_ORGANIZATION	-0.110633	3.89106e-30
GO_SH3_SH2_ADAPTOR_ACTIVITY	-0.11002	7.57786e-15
GO_PASSIVE_TRANSMEMBRANE_TRANSPORTER_ACTIVITY	-0.107629	1.06887e-51
GO_CELL_GROWTH	-0.103168	9.19881e-53
GO_PROTEIN_TRANSMEMBRANE_TRANSPORT	-0.100024	4.75517e-45
GO_REGULATION_OF_MRNA_CATABOLIC_PROCESS	-0.0996603	6.54648e-19
GO_REGULATION_OF_NUCLEAR_TRANSCRIBED_MRNA_POLY_A_TAIL_SHORTENING	-0.0996603	6.54648e-19
GO_REGULATION_OF_NUCLEAR_TRANSCRIBED_MRNA_CATABOLIC_PROCESS_DEADENYLATION_DEPENDENT_DECAY	-0.0996603	6.54648e-19
GO_TRANSPORTER_COMPLEX	-0.099408	5.86485e-61
GO_TRANSFERASE_ACTIVITY_TRANSFERRING_ONE_CARBON_GROUPS	-0.0994072	1.47947e-33
GO_DERLIN_1_RETROTRANSLOCATION_COMPLEX	-0.0980985	3.14833e-25
GO_ORGANIC_HYDROXY_COMPOUND_TRANSPORT	-0.0972236	2.73849e-11
GO_MITOCHONDRIAL_TRANSMEMBRANE_TRANSPORT	-0.0971796	7.60981e-46
GO_VIRAL_LATENCY	-0.0970554	1.84479e-35
GO_SMAD_BINDING	-0.0967356	7.09733e-39
GO_DEVELOPMENTAL_GROWTH_INVOLVED_IN_MORPHOGENESIS	-0.0966898	1.59005e-16
GO_POSITIVE_REGULATION_OF_STRESS_ACTIVATED_PROTEIN_KINASE_SIGNALING_CASCADE	-0.0961515	5.06957e-36
GO_INOSITOL_LIPID_MEDIATED_SIGNALING	-0.095955	3.53632e-25
GO_SYNAPTIC_MEMBRANE	-0.0949869	8.18247e-13
GO_GATED_CHANNEL_ACTIVITY	-0.0931282	1.66389e-35
GO_ODONTOGENESIS_OF_DENTIN_CONTAINING_TOOTH	-0.092148	2.55532e-13
GO_REGULATION_OF_GLYCOPROTEIN_METABOLIC_PROCESS	-0.0921258	2.48597e-23
GO_STEROID_BINDING	-0.0903078	2.31239e-17
GO_GLUTAMATE_METABOLIC_PROCESS	-0.0899864	6.74356e-12
GO_NEURAL_NUCLEUS_DEVELOPMENT	-0.089819	9.398e-46
GO_UBIQUITIN_LIKE_PROTEIN_CONJUGATING_ENZYME_ACTIVITY	-0.0894438	9.27197e-38
GO_TOXIN_TRANSPORT	-0.0894057	1.89248e-13
GO_GLUTAMINE_FAMILY_AMINO_ACID_METABOLIC_PROCESS	-0.0886376	9.98008e-18
GO_ACTIN_NUCLEATION	-0.0884539	4.51186e-09
GO_ACTIN_FILAMENT_BINDING	-0.0884017	8.80718e-20
GO_ESTROGEN_RECEPTOR_BINDING	-0.0876414	1.15043e-29
GO_HYDROLASE_ACTIVITY_ACTING_ON_CARBON_NITROGEN_BUT_NOT_PEPTIDE_BONDS	-0.0871971	9.74858e-26
GO_MORPHOGENESIS_OF_EMBRYONIC_EPITHELIUM	-0.0865493	1.09502e-15
GO_SIGNALING_ADAPTOR_ACTIVITY	-0.0864076	6.01756e-11
GO_PROTEIN_K48_LINKED_UBIQUITINATION	-0.0854868	8.13314e-32
GO_ARP2_3_COMPLEX_MEDIATED_ACTIN_NUCLEATION	-0.0847928	3.24413e-08
GO_ARP2_3_PROTEIN_COMPLEX	-0.0847928	3.24413e-08
GO_REGULATION_OF_ACTIN_NUCLEATION	-0.0847156	3.14257e-11
GO_REGULATION_OF_ARP2_3_COMPLEX_MEDIATED_ACTIN_NUCLEATION	-0.0847156	3.14257e-11
GO_LIGASE_ACTIVITY_FORMING_CARBON_SULFUR_BONDS	-0.0845795	8.91748e-15
GO_HISTONE_METHYLTRANSFERASE_COMPLEX	-0.0845664	2.2005e-31
GO_ACTIN_POLYMERIZATION_OR_DEPOLYMERIZATION	-0.084364	2.34584e-11
GO_N_ACETYLTRANSFERASE_ACTIVITY	-0.0843107	3.42491e-41
GO_PLASMA_MEMBRANE_RAFT	-0.0834818	8.80286e-25
GO_SCF_DEPENDENT_PROTEASOMAL_UBIQUITIN_DEPENDENT_PROTEIN_CATABOLIC_PROCESS	-0.0831973	2.60349e-20
GO_PHOSPHOLIPID_TRANSPORT	-0.0829327	1.06528e-10
GO_POSITIVE_REGULATION_OF_DNA_TEMPLATED_TRANSCRIPTION_INITIATION	-0.0827143	1.79141e-13
GO_CELL_CELL_ADHESION	-0.0820315	2.21976e-78
GO_POSITIVE_REGULATION_OF_MRNA_3_END_PROCESSING	-0.0819951	1.4558e-15
GO_PROTEIN_METHYLTRANSFERASE_ACTIVITY	-0.081414	5.06021e-23
GO_REGULATION_OF_SULFUR_METABOLIC_PROCESS	-0.0810771	6.34573e-13
GO_ANION_TRANSMEMBRANE_TRANSPORT	-0.0810181	7.36833e-28
GO_CELLULAR_PIGMENTATION	-0.0804347	6.45779e-17
GO_REGULATION_OF_CELLULAR_RESPIRATION	-0.0800633	3.16224e-15
GO_GLAND_MORPHOGENESIS	-0.0795686	7.13083e-15
GO_REGULATION_OF_HISTONE_METHYLATION	-0.0787894	4.0131e-22
GO_ROUGH_ENDOPLASMIC_RETICULUM_MEMBRANE	-0.0785172	4.63712e-16
GO_MIDBRAIN_DEVELOPMENT	-0.0781336	1.17478e-42
GO_REGULATION_OF_CELLULAR_RESPONSE_TO_INSULIN_STIMULUS	-0.0779847	2.65362e-15
GO_REGULATION_OF_INSULIN_RECEPTOR_SIGNALING_PATHWAY	-0.0779847	2.65362e-15
GO_PLATELET_AGGREGATION	-0.0775288	3.08687e-22
GO_REGULATION_OF_PROTEIN_INSERTION_INTO_MITOCHONDRIAL_MEMBRANE_INVOLVED_IN_APOPTOTIC_SIGNALING_PATHWAY	-0.0766895	1.24608e-20
GO_HYDROLASE_ACTIVITY_ACTING_ON_CARBON_NITROGEN_BUT_NOT_PEPTIDE_BONDS_IN_LINEAR_AMIDES	-0.0766299	5.44656e-19
GO_CCR4_NOT_COMPLEX	-0.0763086	2.2458e-11
GO_DICARBOXYLIC_ACID_METABOLIC_PROCESS	-0.0756468	1.29837e-23
GO_KETONE_BIOSYNTHETIC_PROCESS	-0.0746612	8.4324e-10
GO_MICROVILLUS	-0.0746502	1.71555e-16
GO_RIBONUCLEOSIDE_DIPHOSPHATE_METABOLIC_PROCESS	-0.0742313	4.43519e-26
GO_MACROMOLECULE_TRANSMEMBRANE_TRANSPORTER_ACTIVITY	-0.0740666	1.48673e-08
GO_S_ADENOSYLMETHIONINE_DEPENDENT_METHYLTRANSFERASE_ACTIVITY	-0.0740227	4.48274e-20
GO_SUBSTANTIA_NIGRA_DEVELOPMENT	-0.0739531	1.53785e-31
GO_POLYAMINE_METABOLIC_PROCESS	-0.0738963	7.81767e-24
GO_TRANSITION_METAL_ION_HOMEOSTASIS	-0.0737903	1.06052e-22
GO_REGULATION_OF_OXIDATIVE_PHOSPHORYLATION	-0.0731128	2.35821e-09
GO_N_ACYLTRANSFERASE_ACTIVITY	-0.0730302	2.83416e-36
GO_PROTEIN_TYROSINE_KINASE_ACTIVITY	-0.0725082	1.38838e-14
GO_CONTRACTILE_ACTIN_FILAMENT_BUNDLE_ASSEMBLY	-0.0724323	1.74798e-18
GO_REGULATION_OF_CELL_SHAPE	-0.072425	3.75406e-26
GO_GLUTATHIONE_METABOLIC_PROCESS	-0.0721601	1.97701e-21
GO_REGULATION_OF_RHO_PROTEIN_SIGNAL_TRANSDUCTION	-0.0719388	3.70609e-15
GO_POSITIVE_REGULATION_OF_NUCLEAR_DIVISION	-0.0718503	5.49536e-14
GO_PROTEIN_K11_LINKED_UBIQUITINATION	-0.0714417	4.05467e-24
GO_REGULATION_OF_DNA_TEMPLATED_TRANSCRIPTION_INITIATION	-0.0712467	5.20406e-13
GO_PRERIBOSOME_LARGE_SUBUNIT_PRECURSOR	-0.0709711	2.64351e-07
GO_AMINO_ACID_BINDING	-0.0703094	4.0567e-22
GO_ACTIN_FILAMENT_ORGANIZATION	-0.0702175	8.94792e-28
GO_POSITIVE_REGULATION_OF_GLIAL_CELL_DIFFERENTIATION	-0.06997	3.00393e-10
GO_WATER_SOLUBLE_VITAMIN_METABOLIC_PROCESS	-0.0696204	2.6391e-16
GO_PROTEIN_TYROSINE_KINASE_BINDING	-0.0696108	1.37447e-17
GO_FC_GAMMA_RECEPTOR_SIGNALING_PATHWAY	-0.0691722	8.55777e-19
GO_REGULATION_OF_ALTERNATIVE_MRNA_SPLICING_VIA_SPLICEOSOME	-0.0689437	3.47278e-17
GO_ALCOHOL_BINDING	-0.0688444	9.3346e-09
GO_REGULATION_OF_CALCIUM_ION_IMPORT	-0.068679	8.40872e-17
GO_NEGATIVE_REGULATION_OF_TRANSFORMING_GROWTH_FACTOR_BETA_RECEPTOR_SIGNALING_PATHWAY	-0.0681541	3.71232e-18
GO_POSITIVE_REGULATION_OF_TELOMERE_MAINTENANCE	-0.0681332	3.32509e-11
GO_REGULATION_OF_CELL_PROJECTION_ASSEMBLY	-0.0679537	2.09151e-35
GO_ALPHA_AMINO_ACID_CATABOLIC_PROCESS	-0.0676721	9.47673e-12
GO_POSITIVE_REGULATION_OF_LAMELLIPODIUM_ORGANIZATION	-0.0675765	1.18979e-11
GO_PHAGOSOME_MATURATION	-0.0674219	2.12467e-30
GO_NUCLEOTIDE_PHOSPHORYLATION	-0.0672893	3.95497e-24
GO_REGULATION_OF_SISTER_CHROMATID_SEGREGATION	-0.0669226	7.55794e-25
GO_PIGMENTATION	-0.0667535	2.18195e-11
GO_GASTRULATION	-0.0665172	2.17707e-20
GO_CARDIAC_VENTRICLE_DEVELOPMENT	-0.0664631	3.63895e-09
GO_MATURATION_OF_LSU_RRNA	-0.0662121	2.95766e-08
GO_MAINTENANCE_OF_PROTEIN_LOCALIZATION_IN_ORGANELLE	-0.0660296	3.09685e-07
GO_NUCLEOSIDE_DIPHOSPHATE_METABOLIC_PROCESS	-0.0659412	1.16097e-23
GO_NUCLEOTIDE_EXCISION_REPAIR_DNA_INCISION	-0.0658988	6.7574e-14
GO_MOLTING_CYCLE	-0.0654585	1.56661e-12
GO_MONOSACCHARIDE_BIOSYNTHETIC_PROCESS	-0.0646451	2.66566e-26
GO_SINGLE_ORGANISM_CELL_ADHESION	-0.0644445	2.85588e-52
GO_CARDIAC_CHAMBER_MORPHOGENESIS	-0.0644109	6.44273e-09
GO_REGULATION_OF_ION_HOMEOSTASIS	-0.0643398	1.316e-17
GO_PLATELET_ACTIVATION	-0.0642536	5.32453e-27
GO_CARDIAC_CHAMBER_DEVELOPMENT	-0.0638486	7.71512e-09
GO_POLYOL_METABOLIC_PROCESS	-0.0638123	8.70885e-16
GO_TUBE_FORMATION	-0.0632572	1.29177e-13
GO_CELLULAR_AMINO_ACID_CATABOLIC_PROCESS	-0.0630577	2.42803e-13
GO_SPLICEOSOMAL_COMPLEX_ASSEMBLY	-0.0624956	1.24138e-22
GO_NEGATIVE_REGULATION_OF_CELLULAR_RESPONSE_TO_GROWTH_FACTOR_STIMULUS	-0.0623403	1.91786e-17
GO_HISTONE_H4_ACETYLATION	-0.0622112	4.10674e-17
GO_IRON_ION_BINDING	-0.0617865	4.05783e-11
GO_CARBOHYDRATE_BIOSYNTHETIC_PROCESS	-0.0616755	3.17712e-31
GO_LEUKOCYTE_CELL_CELL_ADHESION	-0.0616033	2.50359e-29
GO_MONOSACCHARIDE_METABOLIC_PROCESS	-0.0612055	5.24253e-36
GO_EPHRIN_RECEPTOR_SIGNALING_PATHWAY	-0.0610141	5.82411e-16
GO_RESPONSE_TO_EXOGENOUS_DSRNA	-0.0608275	2.19805e-10
GO_N_METHYLTRANSFERASE_ACTIVITY	-0.0606668	1.02104e-09
GO_CYTOPLASMIC_DYNEIN_COMPLEX	-0.0604857	1.58354e-16
GO_POSITIVE_REGULATION_OF_SEQUENCE_SPECIFIC_DNA_BINDING_TRANSCRIPTION_FACTOR_ACTIVITY	-0.0600693	9.57308e-34
GO_ORGAN_REGENERATION	-0.059884	1.60533e-11
GO_ADP_METABOLIC_PROCESS	-0.0598217	3.98736e-17
GO_FORMATION_OF_PRIMARY_GERM_LAYER	-0.0598143	2.74986e-13
GO_REGULATION_OF_FIBROBLAST_APOPTOTIC_PROCESS	-0.0593357	4.7149e-08
GO_NEGATIVE_REGULATION_OF_EPITHELIAL_CELL_MIGRATION	-0.0590885	5.85466e-15
GO_PROTEASE_BINDING	-0.0590006	7.20692e-24
GO_KINASE_REGULATOR_ACTIVITY	-0.0587965	1.54299e-21
GO_REGULATION_OF_CELL_CYCLE_ARREST	-0.0584835	1.37995e-20
GO_ACTIN_BINDING	-0.0584147	2.96408e-34
GO_R_SMAD_BINDING	-0.0583293	1.05876e-05
GO_NEGATIVE_REGULATION_OF_MITOTIC_CELL_CYCLE	-0.0582982	3.74907e-37
GO_GLUTAMINE_METABOLIC_PROCESS	-0.0579765	8.95295e-06
GO_POSITIVE_REGULATION_OF_I_KAPPAB_KINASE_NF_KAPPAB_SIGNALING	-0.057953	3.96652e-34
GO_ORGANOPHOSPHATE_ESTER_TRANSPORT	-0.0579068	3.90152e-08
GO_SIGNAL_TRANSDUCTION_IN_RESPONSE_TO_DNA_DAMAGE	-0.0578954	2.24615e-17
GO_POSITIVE_REGULATION_OF_CELL_CYCLE_PHASE_TRANSITION	-0.0576002	6.45734e-15
GO_MESODERM_MORPHOGENESIS	-0.0575676	4.15459e-09
GO_GLUTAMINE_FAMILY_AMINO_ACID_BIOSYNTHETIC_PROCESS	-0.0573742	2.52003e-05
GO_SKIN_EPIDERMIS_DEVELOPMENT	-0.057334	1.47889e-07
GO_CYSTEINE_TYPE_ENDOPEPTIDASE_INHIBITOR_ACTIVITY	-0.0571893	8.23351e-08
GO_TRANSMEMBRANE_RECEPTOR_PROTEIN_SERINE_THREONINE_KINASE_SIGNALING_PATHWAY	-0.0568301	1.92338e-26
GO_HORMONE_METABOLIC_PROCESS	-0.0568254	1.22982e-08
GO_ACTOMYOSIN_STRUCTURE_ORGANIZATION	-0.0565441	9.12128e-22
GO_RESPONSE_TO_TRANSFORMING_GROWTH_FACTOR_BETA	-0.0564914	2.70127e-23
GO_MODIFIED_AMINO_ACID_BINDING	-0.0564602	5.44335e-08
GO_ATP_GENERATION_FROM_ADP	-0.0564593	1.04366e-15
GO_RESPONSE_TO_DSRNA	-0.0564341	3.30269e-17
GO_DYNEIN_COMPLEX	-0.0561101	2.17661e-15
GO_VOLTAGE_GATED_ION_CHANNEL_ACTIVITY	-0.0560272	1.22827e-11
GO_POSITIVE_REGULATION_OF_NF_KAPPAB_TRANSCRIPTION_FACTOR_ACTIVITY	-0.0555741	4.07619e-18
GO_BLOOD_MICROPARTICLE	-0.055375	1.45014e-19
GO_REGULATION_OF_TRANSMEMBRANE_RECEPTOR_PROTEIN_SERINE_THREONINE_KINASE_SIGNALING_PATHWAY	-0.0550225	9.9455e-20
GO_ACETYLTRANSFERASE_ACTIVITY	-0.0549885	3.04946e-19
GO_POSITIVE_REGULATION_OF_CALCIUM_ION_TRANSPORT	-0.0548271	5.17619e-11
GO_REGULATION_OF_MITOCHONDRIAL_MEMBRANE_POTENTIAL	-0.0545066	1.36827e-15
GO_PROTEIN_KINASE_COMPLEX	-0.0541261	3.79081e-17
GO_TRANSFORMING_GROWTH_FACTOR_BETA_RECEPTOR_SIGNALING_PATHWAY	-0.053931	1.92394e-20
GO_DNA_DIRECTED_RNA_POLYMERASE_III_COMPLEX	-0.0539145	1.12011e-09
GO_RESPONSE_TO_XENOBIOTIC_STIMULUS	-0.0538187	8.16814e-09
GO_MONOSACCHARIDE_CATABOLIC_PROCESS	-0.0533304	2.33557e-14
GO_HEXOSE_CATABOLIC_PROCESS	-0.0533304	2.33557e-14
GO_REGULATION_OF_SPROUTING_ANGIOGENESIS	-0.0527667	6.79928e-08
GO_ORGANIC_ACID_CATABOLIC_PROCESS	-0.0521609	1.05001e-15
GO_CELLULAR_HORMONE_METABOLIC_PROCESS	-0.0521491	1.73851e-06
GO_PROTEIN_EXPORT_FROM_NUCLEUS	-0.0518687	5.60641e-07
GO_NUCLEAR_UBIQUITIN_LIGASE_COMPLEX	-0.0515385	1.94928e-07
GO_POSITIVE_REGULATION_OF_ACTIN_FILAMENT_POLYMERIZATION	-0.0515238	9.12237e-08
GO_REGULATION_OF_STEM_CELL_DIFFERENTIATION	-0.0514782	2.58986e-14
GO_CARBON_CARBON_LYASE_ACTIVITY	-0.0514344	2.36363e-10
GO_PEPTIDYL_TYROSINE_MODIFICATION	-0.0514035	3.594e-07
GO_REGULATION_OF_CELLULAR_RESPONSE_TO_TRANSFORMING_GROWTH_FACTOR_BETA_STIMULUS	-0.0513866	1.89857e-17
GO_REGULATION_OF_NUCLEAR_DIVISION	-0.0513666	5.35126e-20
GO_MITOCHONDRIAL_PROTEIN_COMPLEX	-0.051331	8.86471e-39
GO_POSITIVE_REGULATION_OF_MRNA_PROCESSING	-0.0512395	1.21538e-11
GO_POSITIVE_REGULATION_OF_MRNA_METABOLIC_PROCESS	-0.0512395	1.21538e-11
GO_HOMOTYPIC_CELL_CELL_ADHESION	-0.051057	8.17383e-11
GO_RIBOSOME_BINDING	-0.0509981	1.71731e-15
GO_ADP_BINDING	-0.0506653	1.15545e-06
GO_PLASMA_MEMBRANE_RECEPTOR_COMPLEX	-0.0506261	4.71284e-14
GO_REGULATION_OF_ESTABLISHMENT_OF_PROTEIN_LOCALIZATION_TO_MITOCHONDRION	-0.0506172	1.49563e-26
GO_NUCLEOSOME_BINDING	-0.0506114	3.53341e-17
GO_CELLULAR_KETONE_METABOLIC_PROCESS	-0.0505549	3.85916e-11
GO_NEGATIVE_REGULATION_OF_CELL_MORPHOGENESIS_INVOLVED_IN_DIFFERENTIATION	-0.0503177	1.08905e-16
GO_NUCLEOID	-0.050105	1.1811e-12
GO_REGULATION_OF_VACUOLAR_TRANSPORT	-0.0500756	4.28977e-09
GO_METHYLTRANSFERASE_COMPLEX	-0.0500475	2.04585e-19
GO_HEXOSE_METABOLIC_PROCESS	-0.0499727	5.73544e-20
GO_REGULATION_OF_ERAD_PATHWAY	-0.0497414	1.73624e-11
GO_RECEPTOR_SIGNALING_PROTEIN_ACTIVITY	-0.0496957	9.70755e-12
GO_PTERIDINE_CONTAINING_COMPOUND_BIOSYNTHETIC_PROCESS	-0.0496036	1.29848e-05
GO_ACROSOMAL_VESICLE	-0.0495528	1.38975e-08
GO_INNER_MITOCHONDRIAL_MEMBRANE_PROTEIN_COMPLEX	-0.0495523	6.35283e-35
GO_DNA_DIRECTED_RNA_POLYMERASE_II_CORE_COMPLEX	-0.0495172	7.94544e-06
GO_NADH_METABOLIC_PROCESS	-0.0493468	1.05158e-16
GO_CELLULAR_RESPONSE_TO_MECHANICAL_STIMULUS	-0.0493007	2.94713e-09
GO_NEGATIVE_REGULATION_OF_BLOOD_VESSEL_ENDOTHELIAL_CELL_MIGRATION	-0.049067	6.15429e-07
GO_ACETYLTRANSFERASE_COMPLEX	-0.0490472	1.50418e-21
GO_REGULATION_OF_PROTEIN_TYROSINE_KINASE_ACTIVITY	-0.0488746	0.00183423
GO_NEGATIVE_REGULATION_OF_CHROMOSOME_SEGREGATION	-0.0487436	5.59928e-05
GO_POSITIVE_REGULATION_OF_MAPK_CASCADE	-0.0486601	2.81224e-35
GO_GLUCOSE_CATABOLIC_PROCESS	-0.0484744	3.535e-12
GO_UBIQUITIN_LIKE_PROTEIN_CONJUGATING_ENZYME_BINDING	-0.0484685	4.15716e-09
GO_REGULATION_OF_OSTEOBLAST_DIFFERENTIATION	-0.0484227	2.06277e-11
GO_PROTEIN_IMPORT	-0.0483568	1.97712e-24
GO_VIRION_ASSEMBLY	-0.048279	2.08592e-14
GO_PROTEIN_ALKYLATION	-0.0482319	1.9841e-15
GO_PROTEIN_UBIQUITINATION_INVOLVED_IN_UBIQUITIN_DEPENDENT_PROTEIN_CATABOLIC_PROCESS	-0.0480785	1.27822e-22
GO_REGULATION_OF_PRI_MIRNA_TRANSCRIPTION_FROM_RNA_POLYMERASE_II_PROMOTER	-0.0480517	5.03462e-05
GO_PROTEIN_REFOLDING	-0.0478925	5.34403e-11
GO_RECEPTOR_COMPLEX	-0.0478036	1.29748e-17
GO_PHAGOCYTOSIS	-0.0477712	9.59168e-18
GO_APICAL_JUNCTION_ASSEMBLY	-0.0476977	1.03628e-07
GO_ADHERENS_JUNCTION_ORGANIZATION	-0.0470945	3.17956e-06
GO_ROUGH_ENDOPLASMIC_RETICULUM	-0.0470666	7.48687e-18
GO_RNA_POLYMERASE_ACTIVITY	-0.0468606	1.32219e-08
GO_PTERIDINE_CONTAINING_COMPOUND_METABOLIC_PROCESS	-0.0468463	6.38919e-06
GO_POSITIVE_REGULATION_OF_GENE_EXPRESSION_EPIGENETIC	-0.0468099	6.37095e-18
GO_PEPTIDASE_INHIBITOR_ACTIVITY	-0.0467484	1.85702e-15
GO_POSITIVE_REGULATION_OF_PROTEIN_POLYMERIZATION	-0.0466554	2.53161e-09
GO_PROTEIN_TARGETING_TO_MITOCHONDRION	-0.0466134	1.0267e-12
GO_NEURON_NEURON_SYNAPTIC_TRANSMISSION	-0.0465643	6.61208e-09
GO_DNA_DAMAGE_RESPONSE_DETECTION_OF_DNA_DAMAGE	-0.0462684	3.61577e-12
GO_PRP19_COMPLEX	-0.0461794	8.2956e-05
GO_REGULATION_OF_EXTRINSIC_APOPTOTIC_SIGNALING_PATHWAY_VIA_DEATH_DOMAIN_RECEPTORS	-0.046113	6.19898e-08
GO_NEGATIVE_REGULATION_OF_CELLULAR_CATABOLIC_PROCESS	-0.0460659	3.69359e-25
GO_SIGNAL_PEPTIDE_PROCESSING	-0.045984	3.54866e-06
GO_STEROL_METABOLIC_PROCESS	-0.0459416	1.56756e-09
GO_NEURON_PROJECTION_GUIDANCE	-0.0458133	2.77415e-11
GO_RNA_CAPPING	-0.045661	2.84151e-07
GO_OXIDOREDUCTASE_ACTIVITY_ACTING_ON_NAD_P_H	-0.0455824	1.69787e-16
GO_SECRETORY_GRANULE_MEMBRANE	-0.0455392	1.8677e-10
GO_NEGATIVE_REGULATION_OF_CELL_CYCLE_PROCESS	-0.0454594	2.15495e-29
GO_ACTIN_FILAMENT_BASED_PROCESS	-0.0454005	1.2817e-31
GO_DENDRITE_DEVELOPMENT	-0.0452204	3.47081e-09
GO_NEGATIVE_REGULATION_OF_ACTIN_FILAMENT_POLYMERIZATION	-0.045206	1.00935e-12
GO_REGULATION_OF_PROTEIN_TARGETING_TO_MITOCHONDRION	-0.0451225	3.11294e-14
GO_MAINTENANCE_OF_CELL_NUMBER	-0.0450543	2.61797e-16
GO_INORGANIC_ION_TRANSMEMBRANE_TRANSPORT	-0.0450273	3.42706e-35
GO_PROTEIN_ACYLATION	-0.0448918	3.74675e-19
GO_MITOCHONDRIAL_TRANSPORT	-0.044829	1.55689e-30
GO_NEGATIVE_REGULATION_OF_AXONOGENESIS	-0.0447556	2.65735e-05
GO_CULLIN_RING_UBIQUITIN_LIGASE_COMPLEX	-0.044501	7.25339e-15
GO_REGULATION_OF_CELL_JUNCTION_ASSEMBLY	-0.0443887	9.72935e-08
GO_HISTONE_DEACETYLASE_BINDING	-0.0443841	5.04368e-13
GO_BIOLOGICAL_ADHESION	-0.0443191	2.1477e-39
GO_NEGATIVE_REGULATION_OF_CELL_CYCLE_PHASE_TRANSITION	-0.0442193	4.7049e-23
GO_PROTEIN_ACETYLATION	-0.0441783	2.57525e-18
GO_REGULATION_OF_ACTIN_FILAMENT_LENGTH	-0.0441691	4.58955e-16
GO_ATPASE_BINDING	-0.0440848	3.99113e-22
GO_POSITIVE_REGULATION_OF_AUTOPHAGY	-0.0438486	1.82532e-13
GO_INTRAMOLECULAR_OXIDOREDUCTASE_ACTIVITY	-0.0437958	6.36564e-09
GO_NCRNA_TRANSCRIPTION	-0.0436473	3.29925e-11
GO_TRANSFERASE_ACTIVITY_TRANSFERRING_ACYL_GROUPS	-0.0436453	5.56011e-19
GO_REGULATION_OF_FILOPODIUM_ASSEMBLY	-0.0436313	9.19459e-09
GO_TRANSMEMBRANE_TRANSPORTER_ACTIVITY	-0.0433441	2.92666e-48
GO_REGULATION_OF_TELOMERE_MAINTENANCE	-0.04333	1.03995e-09
GO_REGULATION_OF_CALCIUM_ION_TRANSPORT	-0.0433212	1.98695e-10
GO_STEROID_METABOLIC_PROCESS	-0.0431182	2.83759e-12
GO_POSITIVE_REGULATION_OF_GLIOGENESIS	-0.042919	4.80083e-05
GO_ATPASE_REGULATOR_ACTIVITY	-0.0426968	2.8532e-08
GO_SPINDLE_CHECKPOINT	-0.0426267	0.000447118
GO_NEGATIVE_REGULATION_OF_MITOTIC_NUCLEAR_DIVISION	-0.0426267	0.000447118
GO_MITOCHONDRIAL_MEMBRANE_PART	-0.0425926	6.88245e-33
GO_REGULATION_OF_GLIAL_CELL_DIFFERENTIATION	-0.042148	5.76613e-07
GO_MUSCLE_CONTRACTION	-0.042117	1.29293e-13
GO_BETA_AMYLOID_BINDING	-0.0420827	1.09781e-06
GO_MATERNAL_PROCESS_INVOLVED_IN_FEMALE_PREGNANCY	-0.0420697	4.174e-06
GO_ENDOTHELIAL_CELL_DEVELOPMENT	-0.0419528	6.4951e-08
GO__DE_NOVO_PROTEIN_FOLDING	-0.0418232	4.0295e-06
GO_CELLULAR_AMINO_ACID_BIOSYNTHETIC_PROCESS	-0.0417602	8.71321e-09
GO_TRANSMEMBRANE_TRANSPORT	-0.0417303	2.84061e-52
GO_REGULATION_OF_MRNA_SPLICING_VIA_SPLICEOSOME	-0.0413911	5.22282e-14
GO_ALPHA_AMINO_ACID_METABOLIC_PROCESS	-0.0407563	2.00898e-13
GO_MICROBODY_MEMBRANE	-0.040756	8.47762e-05
GO_ACETYL_COA_METABOLIC_PROCESS	-0.0404811	2.49714e-05
GO_ACETYL_COA_BIOSYNTHETIC_PROCESS	-0.0404811	2.49714e-05
GO_SYNAPTIC_SIGNALING	-0.0403514	1.8616e-16
GO_TRANSFERASE_ACTIVITY_TRANSFERRING_ACYL_GROUPS_OTHER_THAN_AMINO_ACYL_GROUPS	-0.0402796	1.60901e-15
GO_ION_CHANNEL_BINDING	-0.0402489	1.47158e-13
GO_POSITIVE_REGULATION_OF_PROTEIN_COMPLEX_ASSEMBLY	-0.0402439	2.12669e-15
GO_UBIQUITIN_LIGASE_COMPLEX	-0.0402034	3.70516e-23
GO_RECEPTOR_METABOLIC_PROCESS	-0.0401131	6.17339e-08
GO_RETROGRADE_TRANSPORT_ENDOSOME_TO_GOLGI	-0.0400429	8.0877e-12
GO_CHROMOSOME_TELOMERIC_REGION	-0.0399881	1.61813e-16
GO_CIS_GOLGI_NETWORK	-0.03998	0.000360573
GO_ANION_TRANSMEMBRANE_TRANSPORTER_ACTIVITY	-0.039945	2.39722e-14
GO_VESICLE_LUMEN	-0.0398655	2.28535e-06
GO_REGULATION_OF_CELL_MORPHOGENESIS	-0.0397021	3.15076e-27
GO_HEPATICOBILIARY_SYSTEM_DEVELOPMENT	-0.0396451	4.35567e-10
GO_RAC_GTPASE_BINDING	-0.0395797	6.04964e-06
GO_CELL_CELL_ADHERENS_JUNCTION	-0.0394874	0.000312834
GO_NEGATIVE_REGULATION_OF_MRNA_SPLICING_VIA_SPLICEOSOME	-0.039179	0.000503503
GO_PIGMENT_METABOLIC_PROCESS	-0.039156	1.40467e-05
GO_NEGATIVE_REGULATION_OF_TELOMERE_MAINTENANCE	-0.0391455	9.65072e-05
GO_SPERM_PART	-0.0391149	1.15866e-08
GO_NUCLEOSOMAL_DNA_BINDING	-0.0391126	7.4602e-10
GO_IRON_ION_TRANSPORT	-0.0390707	6.41604e-12
GO_LIPID_LOCALIZATION	-0.0390686	2.52342e-07
GO_CEREBRAL_CORTEX_DEVELOPMENT	-0.0389209	8.92777e-07
GO_OXIDOREDUCTASE_ACTIVITY_ACTING_ON_A_SULFUR_GROUP_OF_DONORS	-0.0388102	1.9616e-08
GO_ACTIVE_TRANSMEMBRANE_TRANSPORTER_ACTIVITY	-0.0387783	3.39835e-21
GO_VITAMIN_METABOLIC_PROCESS	-0.0387723	1.21915e-08
GO_SCF_UBIQUITIN_LIGASE_COMPLEX	-0.0387178	4.92461e-06
GO_REGULATION_OF_CELLULAR_RESPONSE_TO_GROWTH_FACTOR_STIMULUS	-0.0386522	3.56214e-12
GO_PYRUVATE_METABOLIC_PROCESS	-0.0385174	2.65268e-13
GO_LEARNING	-0.0384179	1.88995e-09
GO_TRANSCRIPTION_ELONGATION_FROM_RNA_POLYMERASE_II_PROMOTER	-0.0383939	5.07227e-14
GO_POSITIVE_REGULATION_OF_CELL_CYCLE_G1_S_PHASE_TRANSITION	-0.0383912	0.00053301
GO_POSITIVE_REGULATION_OF_LIPID_METABOLIC_PROCESS	-0.0382671	5.30612e-06
GO_VASCULAR_ENDOTHELIAL_GROWTH_FACTOR_RECEPTOR_SIGNALING_PATHWAY	-0.0381406	1.10397e-09
GO_REGULATION_OF_CALCIUM_MEDIATED_SIGNALING	-0.0380652	1.66355e-06
GO_CYTOPLASMIC_SEQUESTERING_OF_PROTEIN	-0.0379597	2.70046e-06
GO_APICAL_JUNCTION_COMPLEX	-0.037878	1.31403e-06
GO_RUFFLE_MEMBRANE	-0.0378494	4.18023e-10
GO_NEGATIVE_REGULATION_OF_ION_TRANSPORT	-0.0378357	4.97848e-07
GO_REGULATION_OF_NEURAL_PRECURSOR_CELL_PROLIFERATION	-0.0377369	0.000165389
GO_INTRA_GOLGI_VESICLE_MEDIATED_TRANSPORT	-0.0377182	0.000537161
GO_NEGATIVE_REGULATION_OF_CELLULAR_PROTEIN_CATABOLIC_PROCESS	-0.0376052	1.04946e-14
GO_MICROBODY_PART	-0.0374947	1.91975e-05
GO_ION_TRANSMEMBRANE_TRANSPORT	-0.037365	2.21625e-31
GO_POSITIVE_REGULATION_OF_CELL_CYCLE_ARREST	-0.0373382	2.72751e-08
GO_EXON_EXON_JUNCTION_COMPLEX	-0.0372716	0.000376661
GO_NUCLEOSIDE_MONOPHOSPHATE_METABOLIC_PROCESS	-0.037204	8.59861e-25
GO_RESPONSE_TO_AXON_INJURY	-0.0370539	0.000213232
GO_POSITIVE_REGULATION_OF_TUMOR_NECROSIS_FACTOR_SUPERFAMILY_CYTOKINE_PRODUCTION	-0.0369472	0.000357996
GO_TRANSFERASE_COMPLEX	-0.0368215	5.01258e-48
GO_MOTOR_ACTIVITY	-0.0368076	1.35051e-09
GO_GLUCOSE_METABOLIC_PROCESS	-0.0367541	2.51361e-11
GO_REGULATION_OF_MITOCHONDRIAL_OUTER_MEMBRANE_PERMEABILIZATION_INVOLVED_IN_APOPTOTIC_SIGNALING_PATHWAY	-0.0366934	7.77625e-08
GO_SWI_SNF_SUPERFAMILY_TYPE_COMPLEX	-0.0366857	4.29672e-07
GO_UBIQUITIN_SPECIFIC_PROTEASE_BINDING	-0.0366527	1.76562e-05
GO_STEROID_BIOSYNTHETIC_PROCESS	-0.0365789	5.87048e-06
GO_APICAL_PLASMA_MEMBRANE	-0.0365193	5.20616e-14
GO_REGULATION_OF_GLIOGENESIS	-0.0360669	2.64005e-06
GO_SULFUR_COMPOUND_BIOSYNTHETIC_PROCESS	-0.0358543	1.19772e-10
GO_PRESPLICEOSOME	-0.035802	4.82451e-08
GO_NEGATIVE_REGULATION_OF_CELL_CYCLE_G1_S_PHASE_TRANSITION	-0.03578	3.344e-10
GO_LIPID_MODIFICATION	-0.0357537	1.50493e-06
GO_ESTABLISHMENT_OF_PROTEIN_LOCALIZATION_TO_VACUOLE	-0.0357333	3.53099e-06
GO_U2_TYPE_SPLICEOSOMAL_COMPLEX	-0.0357262	8.06123e-09
GO_RECEPTOR_SIGNALING_PROTEIN_SERINE_THREONINE_KINASE_ACTIVITY	-0.0355863	0.000644083
GO_DNA_DEPENDENT_ATPASE_ACTIVITY	-0.0355182	5.35689e-05
GO_ORGANELLAR_LARGE_RIBOSOMAL_SUBUNIT	-0.0353816	1.21997e-08
GO_DNA_GEOMETRIC_CHANGE	-0.0353319	1.02501e-06
GO_CELL_JUNCTION_ORGANIZATION	-0.0352792	9.05354e-12
GO_DNA_INTEGRITY_CHECKPOINT	-0.0351328	1.47255e-11
GO_OXIDOREDUCTASE_COMPLEX	-0.0351316	1.30689e-15
GO_WATER_HOMEOSTASIS	-0.0349944	0.000120721
GO_POSITIVE_REGULATION_OF_RESPONSE_TO_WOUNDING	-0.0349185	8.81018e-06
GO_CELL_CYCLE_CHECKPOINT	-0.0347938	6.58548e-14
GO_PLASMA_MEMBRANE_REGION	-0.0347512	4.05877e-24
GO_NEGATIVE_REGULATION_OF_ENDOTHELIAL_CELL_MIGRATION	-0.0347003	8.90832e-05
GO_HYDROGEN_ION_TRANSMEMBRANE_TRANSPORT	-0.0345976	5.89522e-17
GO_ORGANELLE_INNER_MEMBRANE	-0.0345495	6.15731e-34
GO_PLATELET_DEGRANULATION	-0.0345057	5.5121e-09
GO_POSITIVE_REGULATION_OF_LIPASE_ACTIVITY	-0.0342868	0.000516048
GO_METHYLATION	-0.0340408	1.43005e-11
GO_LYMPHOCYTE_DIFFERENTIATION	-0.0340219	4.70961e-05
GO_CATALYTIC_COMPLEX	-0.0340126	2.924e-62
GO_POSITIVE_REGULATION_OF_ERK1_AND_ERK2_CASCADE	-0.0339777	1.49107e-06
GO_BASOLATERAL_PLASMA_MEMBRANE	-0.0339553	5.28692e-08
GO_CYTOPLASMIC_MRNA_PROCESSING_BODY_ASSEMBLY	-0.0338919	0.00184338
GO_REGULATED_EXOCYTOSIS	-0.0335996	5.05299e-10
GO_PROTEIN_FOLDING_IN_ENDOPLASMIC_RETICULUM	-0.03352	0.000158128
GO_POSITIVE_REGULATION_OF_VIRAL_GENOME_REPLICATION	-0.0334306	4.60553e-05
GO_PURINE_CONTAINING_COMPOUND_BIOSYNTHETIC_PROCESS	-0.0333597	1.58863e-05
GO_SNRNA_METABOLIC_PROCESS	-0.0332213	1.46525e-05
GO_CYTOSOLIC_TRANSPORT	-0.0331411	4.34699e-12
GO_LEUKOCYTE_CHEMOTAXIS	-0.0329938	0.000315132
GO_CELL_ADHESION_MOLECULE_BINDING	-0.0329421	2.57378e-09
GO_ISOMERASE_ACTIVITY	-0.0328204	2.09015e-11
GO_HISTONE_DEACETYLASE_COMPLEX	-0.0327421	6.47642e-05
GO_REGULATION_OF_LAMELLIPODIUM_ASSEMBLY	-0.0327373	0.000686552
GO_NEGATIVE_REGULATION_OF_RNA_SPLICING	-0.0326435	0.00111136
GO_TRIVALENT_INORGANIC_CATION_TRANSPORT	-0.0323476	4.04748e-08
GO_RUFFLE	-0.032172	9.78545e-14
GO_REGULATION_OF_EXTRINSIC_APOPTOTIC_SIGNALING_PATHWAY	-0.0321716	7.42249e-08
GO_POSITIVE_REGULATION_OF_EXOCYTOSIS	-0.032152	9.14317e-06
GO_STRUCTURE_SPECIFIC_DNA_BINDING	-0.0319926	7.04577e-11
GO_NEGATIVE_REGULATION_OF_NUCLEAR_DIVISION	-0.0319203	0.00073785
GO_LEADING_EDGE_MEMBRANE	-0.0317094	1.3016e-08
GO_OXIDOREDUCTASE_ACTIVITY_ACTING_ON_THE_ALDEHYDE_OR_OXO_GROUP_OF_DONORS	-0.0316918	0.00476816
GO_PROTEINACEOUS_EXTRACELLULAR_MATRIX	-0.0314573	2.69918e-05
GO_CORTICAL_CYTOSKELETON	-0.0313811	1.36589e-06
GO_SPLICEOSOMAL_TRI_SNRNP_COMPLEX	-0.0313802	3.12276e-05
GO_MITOCHONDRIAL_RESPIRATORY_CHAIN_COMPLEX_ASSEMBLY	-0.0312892	9.48096e-12
GO_REGULATION_OF_RAS_PROTEIN_SIGNAL_TRANSDUCTION	-0.0310732	1.07515e-05
GO_ERBB_SIGNALING_PATHWAY	-0.0310079	5.1692e-05
GO_POSITIVE_REGULATION_OF_DNA_REPLICATION	-0.0310006	4.66689e-05
GO_POSITIVE_REGULATION_OF_LEUKOCYTE_MIGRATION	-0.0308122	0.000584695
GO_CALCIUM_ION_TRANSMEMBRANE_TRANSPORT	-0.0306477	0.00143553
GO_REGULATION_OF_PROTEIN_POLYMERIZATION	-0.0306425	1.00677e-09
GO_POSITIVE_REGULATION_OF_CELL_CYCLE_PROCESS	-0.0305391	1.11889e-12
GO_LIPID_OXIDATION	-0.0304694	0.000775946
GO_HINDBRAIN_DEVELOPMENT	-0.0304617	0.000356602
GO_AMINE_METABOLIC_PROCESS	-0.0304291	2.30392e-06
GO_DENDRITE_MORPHOGENESIS	-0.0304233	0.00365697
GO_MITOCHONDRIAL_MEMBRANE_ORGANIZATION	-0.0304214	1.90251e-10
GO_REGULATION_OF_CELL_MORPHOGENESIS_INVOLVED_IN_DIFFERENTIATION	-0.030188	2.9183e-13
GO_ENDOSOME_ORGANIZATION	-0.0301654	1.47806e-06
GO_POSITIVE_REGULATION_OF_PROTEIN_BINDING	-0.0301149	0.000333743
GO_ATPASE_ACTIVITY_COUPLED_TO_MOVEMENT_OF_SUBSTANCES	-0.0300349	1.64949e-09
GO_CELLULAR_TRANSITION_METAL_ION_HOMEOSTASIS	-0.0298035	0.000176792
GO_CATION_TRANSPORTING_ATPASE_ACTIVITY	-0.0298024	2.40088e-08
GO_CYTOCHROME_COMPLEX	-0.0297851	7.5941e-05
GO_ATPASE_COUPLED_ION_TRANSMEMBRANE_TRANSPORTER_ACTIVITY	-0.0295362	2.65329e-08
GO_COFACTOR_BINDING	-0.0294561	1.13267e-13
GO_MITOCHONDRIAL_RESPIRATORY_CHAIN_COMPLEX_I_BIOGENESIS	-0.0294335	1.42892e-08
GO_HYDROGEN_TRANSPORT	-0.0294037	2.3101e-13
GO_AU_RICH_ELEMENT_BINDING	-0.0293755	0.00773355
GO_APICAL_PART_OF_CELL	-0.0293453	2.90667e-11
GO_REGULATION_OF_CHROMOSOME_SEGREGATION	-0.0292225	1.81508e-07
GO_ALCOHOL_BIOSYNTHETIC_PROCESS	-0.0291157	0.00011033
GO_RNA_SECONDARY_STRUCTURE_UNWINDING	-0.0290688	0.000133099
GO_LEUKOCYTE_MIGRATION	-0.0289952	3.19891e-09
GO_SULFUR_COMPOUND_METABOLIC_PROCESS	-0.0289392	1.13426e-11
GO_REGULATION_OF_SYNAPSE_ORGANIZATION	-0.0288265	0.00301359
GO_SEX_DIFFERENTIATION	-0.0288197	1.01457e-08
GO_PROTEIN_LOCALIZATION_TO_MITOCHONDRION	-0.0288177	9.90295e-06
GO_CELL_CELL_SIGNALING	-0.0287971	1.84762e-13
GO_IRON_ION_HOMEOSTASIS	-0.0287511	0.000331842
GO_MONOCARBOXYLIC_ACID_TRANSPORT	-0.0287292	0.00309816
GO_REGULATION_OF_I_KAPPAB_KINASE_NF_KAPPAB_SIGNALING	-0.0285607	5.94836e-13
GO_MRNA_SPLICE_SITE_SELECTION	-0.0285603	0.000967334
GO_REGULATION_OF_PHOSPHOLIPID_METABOLIC_PROCESS	-0.0284599	0.000375873
GO_MEMBRANE_MICRODOMAIN	-0.0284262	6.71519e-17
GO_FIBROBLAST_GROWTH_FACTOR_RECEPTOR_SIGNALING_PATHWAY	-0.0283921	2.17987e-08
GO_NEGATIVE_REGULATION_OF_GLYCOPROTEIN_METABOLIC_PROCESS	-0.0283766	0.00677061
GO_U2_TYPE_PRESPLICEOSOME	-0.0283643	6.56041e-05
GO_ATPASE_ACTIVITY_COUPLED_TO_TRANSMEMBRANE_MOVEMENT_OF_IONS_PHOSPHORYLATIVE_MECHANISM	-0.0283191	2.32024e-05
GO_CORTICAL_ACTIN_CYTOSKELETON	-0.0281713	0.000298438
GO_POSITIVE_REGULATION_OF_CYTOPLASMIC_TRANSPORT	-0.0280903	1.4542e-10
GO_REGULATION_OF_PROTEIN_ACTIVATION_CASCADE	-0.0280331	0.00217462
GO_NADH_DEHYDROGENASE_COMPLEX	-0.0279178	1.16433e-07
GO_THIOESTER_BIOSYNTHETIC_PROCESS	-0.0278716	0.000201708
GO_ANDROGEN_RECEPTOR_BINDING	-0.0277645	0.000822252
GO_LIGASE_ACTIVITY_FORMING_CARBON_NITROGEN_BONDS	-0.0277298	0.00163122
GO_CELL_ACTIVATION	-0.0277296	2.77769e-14
GO_AMINE_BIOSYNTHETIC_PROCESS	-0.0277006	0.000159763
GO_REGULATION_OF_SUBSTRATE_ADHESION_DEPENDENT_CELL_SPREADING	-0.0276267	0.00064639
GO_POSITIVE_REGULATION_OF_PROTEIN_LOCALIZATION_TO_NUCLEUS	-0.0276111	6.91659e-07
GO_STEROID_HORMONE_RECEPTOR_BINDING	-0.0276104	2.70049e-08
GO_REGULATION_OF_TYPE_I_INTERFERON_PRODUCTION	-0.0275285	1.31606e-09
GO_INTRACELLULAR_RECEPTOR_SIGNALING_PATHWAY	-0.0274343	8.59902e-09
GO_DETOXIFICATION	-0.0273842	2.21106e-07
GO_REGULATION_OF_PEPTIDYL_TYROSINE_PHOSPHORYLATION	-0.0273708	6.94895e-06
GO_FATTY_ACID_BETA_OXIDATION	-0.0273654	0.00335188
GO_FATTY_ACID_CATABOLIC_PROCESS	-0.0272659	0.00327778
GO_MONOCARBOXYLIC_ACID_CATABOLIC_PROCESS	-0.0272659	0.00327778
GO_REGULATION_OF_SMALL_GTPASE_MEDIATED_SIGNAL_TRANSDUCTION	-0.0271679	1.94425e-06
GO_POSITIVE_REGULATION_OF_INTRACELLULAR_PROTEIN_TRANSPORT	-0.0271609	1.56687e-12
GO_NEGATIVE_REGULATION_OF_SIGNAL_TRANSDUCTION_BY_P53_CLASS_MEDIATOR	-0.0271508	5.42559e-05
GO_NEGATIVE_REGULATION_OF_CELLULAR_PROTEIN_LOCALIZATION	-0.0268973	1.45404e-08
GO_AUTOPHAGOSOME_MEMBRANE	-0.0268558	8.20026e-05
GO_SODIUM_ION_TRANSMEMBRANE_TRANSPORT	-0.0268162	0.00553335
GO_POSITIVE_REGULATION_OF_INTRACELLULAR_TRANSPORT	-0.0268021	3.58949e-17
GO_RESPONSE_TO_FIBROBLAST_GROWTH_FACTOR	-0.0267357	4.93766e-09
GO_SITE_OF_POLARIZED_GROWTH	-0.0267348	0.000505749
GO_OXIDOREDUCTASE_ACTIVITY_ACTING_ON_NAD_P_H_QUINONE_OR_SIMILAR_COMPOUND_AS_ACCEPTOR	-0.0266743	8.13135e-07
GO_REGULATION_OF_RNA_SPLICING	-0.0266472	2.8076e-08
GO_MITOTIC_CELL_CYCLE_CHECKPOINT	-0.0266237	1.07083e-08
GO_PHOSPHOLIPID_METABOLIC_PROCESS	-0.0265002	3.38952e-08
GO_G1_DNA_DAMAGE_CHECKPOINT	-0.0264782	1.21363e-05
GO_CELL_PROJECTION_MEMBRANE	-0.0263968	7.23269e-07
GO_NAD_METABOLIC_PROCESS	-0.0263751	6.90552e-06
GO_TRANSITION_METAL_ION_TRANSPORT	-0.0263569	2.26761e-06
GO_GOLGI_ASSOCIATED_VESICLE_MEMBRANE	-0.0262696	0.00502716
GO_CIRCADIAN_REGULATION_OF_GENE_EXPRESSION	-0.026257	0.00734157
GO_ACTIN_CYTOSKELETON	-0.0262072	9.43221e-13
GO_POSITIVE_REGULATION_OF_TYPE_I_INTERFERON_PRODUCTION	-0.0261941	2.95936e-06
GO_REGULATION_OF_CELLULAR_COMPONENT_SIZE	-0.0261231	9.5444e-13
GO_REGULATION_OF_LIPID_METABOLIC_PROCESS	-0.0260753	2.40633e-10
GO_RESPIRATORY_CHAIN	-0.026014	1.02957e-11
GO_ANION_TRANSPORT	-0.0259992	2.1926e-09
GO_U4_U6_X_U5_TRI_SNRNP_COMPLEX	-0.0259938	0.00877843
GO_ATP_HYDROLYSIS_COUPLED_TRANSMEMBRANE_TRANSPORT	-0.0257899	1.53329e-05
GO_REGULATION_OF_PROTEIN_EXPORT_FROM_NUCLEUS	-0.0257404	0.00467398
GO_CHAPERONE_MEDIATED_PROTEIN_FOLDING	-0.0257285	0.000134222
GO_POSITIVE_REGULATION_OF_MITOCHONDRION_ORGANIZATION	-0.0256921	7.44369e-10
GO_NEGATIVE_REGULATION_OF_CATABOLIC_PROCESS	-0.025657	4.15964e-12
GO_PEPTIDE_N_ACETYLTRANSFERASE_ACTIVITY	-0.0254199	2.82747e-05
GO_STRIATED_MUSCLE_CONTRACTION	-0.02537	0.000654866
GO_MULTI_ORGANISM_LOCALIZATION	-0.0252914	5.4227e-08
GO_BLOOD_VESSEL_MORPHOGENESIS	-0.0252578	1.04318e-09
GO_COENZYME_BIOSYNTHETIC_PROCESS	-0.0252362	2.55867e-05
GO_NEGATIVE_REGULATION_OF_ERAD_PATHWAY	-0.0251857	0.00208751
GO_COENZYME_BINDING	-0.0251697	2.84229e-07
GO_REGULATION_OF_OSSIFICATION	-0.0251158	8.30211e-05
GO_CELL_CELL_JUNCTION_ASSEMBLY	-0.0250086	0.0009922
GO_EMBRYONIC_MORPHOGENESIS	-0.0249522	1.39602e-08
GO_INTRINSIC_COMPONENT_OF_MITOCHONDRIAL_MEMBRANE	-0.0249141	0.000120941
GO_REGULATION_OF_TELOMERE_MAINTENANCE_VIA_TELOMERE_LENGTHENING	-0.0248389	0.00703555
GO_NUCLEOTIDE_SUGAR_METABOLIC_PROCESS	-0.0247495	0.00271834
GO_REGULATION_OF_ERK1_AND_ERK2_CASCADE	-0.0247388	1.16919e-05
GO_ACTION_POTENTIAL	-0.0245453	0.00891128
GO_NUCLEAR_IMPORT	-0.0245452	3.91637e-08
GO_HEMOSTASIS	-0.0245388	8.47183e-10
GO_TRANSPORTER_ACTIVITY	-0.0244793	1.23211e-27
GO_NUCLEOSIDE_TRIPHOSPHATE_METABOLIC_PROCESS	-0.0244602	1.99227e-13
GO_SPINDLE_POLE	-0.0243467	7.36864e-06
GO_PLATELET_ALPHA_GRANULE	-0.0242939	0.000148249
GO_CELL_CELL_JUNCTION	-0.0242675	2.39803e-07
GO_POSITIVE_REGULATION_OF_PROTEIN_SERINE_THREONINE_KINASE_ACTIVITY	-0.0242357	7.43712e-08
GO_OXIDOREDUCTION_COENZYME_METABOLIC_PROCESS	-0.024215	5.25429e-07
GO_MITOTIC_DNA_INTEGRITY_CHECKPOINT	-0.0241493	5.12519e-06
GO_MITOCHONDRIAL_PART	-0.0241172	1.21262e-24
GO_MITOCHONDRIAL_MATRIX	-0.0240505	3.48214e-13
GO_NEGATIVE_REGULATION_OF_MRNA_METABOLIC_PROCESS	-0.0240405	0.00204983
GO_PHAGOSOME_ACIDIFICATION	-0.0240389	1.35039e-05
GO_CELLULAR_MODIFIED_AMINO_ACID_METABOLIC_PROCESS	-0.0240155	7.8816e-06
GO_CONNECTIVE_TISSUE_DEVELOPMENT	-0.0240116	0.0013192
GO_REGULATION_OF_INTRACELLULAR_TRANSPORT	-0.0240052	1.24103e-24
GO_POSITIVE_REGULATION_OF_PEPTIDYL_TYROSINE_PHOSPHORYLATION	-0.0240046	0.00142193
GO_REGULATION_OF_HUMORAL_IMMUNE_RESPONSE	-0.0239924	0.00429799
GO_NUCLEAR_CHROMOSOME_TELOMERIC_REGION	-0.0239317	1.0249e-06
GO_PROTEIN_STABILIZATION	-0.0238813	7.45205e-08
GO_MULTI_ORGANISM_ORGANELLE_ORGANIZATION	-0.0238729	0.00516333
GO_ALPHA_AMINO_ACID_BIOSYNTHETIC_PROCESS	-0.0238366	0.00193206
GO_POSITIVE_REGULATION_OF_MAP_KINASE_ACTIVITY	-0.023831	0.000164069
GO_REGULATION_OF_CELLULAR_PROTEIN_LOCALIZATION	-0.0237601	4.1428e-21
GO_PH_REDUCTION	-0.0237515	1.6832e-05
GO_BETA_TUBULIN_BINDING	-0.023661	0.0088082
GO_SYNAPSE	-0.023604	2.62484e-16
GO_POSITIVE_REGULATION_OF_CHROMOSOME_ORGANIZATION	-0.0235198	3.35822e-05
GO_REGULATION_OF_PLASMA_MEMBRANE_ORGANIZATION	-0.0235195	0.00299634
GO_PROTEIN_LOCALIZATION_TO_NUCLEUS	-0.0235157	2.69492e-07
GO_MEMBRANE_PROTEIN_COMPLEX	-0.0234364	9.07577e-27
GO_ERAD_PATHWAY	-0.0232381	3.84212e-05
GO_NEGATIVE_REGULATION_OF_INTRACELLULAR_TRANSPORT	-0.0231435	2.35978e-08
GO_ELECTRON_TRANSPORT_CHAIN	-0.0231418	1.06852e-08
GO_EXOCYTOSIS	-0.0231204	6.16239e-07
GO_POSITIVE_REGULATION_OF_CELLULAR_COMPONENT_BIOGENESIS	-0.0230219	2.60072e-10
GO_REGULATION_OF_BLOOD_VESSEL_ENDOTHELIAL_CELL_MIGRATION	-0.022911	0.00244155
GO_REGULATION_OF_CYTOPLASMIC_TRANSPORT	-0.022836	4.04326e-17
GO_CELL_JUNCTION_ASSEMBLY	-0.0227119	3.73113e-05
GO_MACROMOLECULE_METHYLATION	-0.022666	2.59825e-05
GO_NUCLEAR_TRANSCRIBED_MRNA_CATABOLIC_PROCESS_EXONUCLEOLYTIC	-0.0225786	0.00865931
GO_MITOCHONDRIAL_ENVELOPE	-0.0225546	1.66043e-22
GO_PROTON_TRANSPORTING_TWO_SECTOR_ATPASE_COMPLEX	-0.0223449	2.40266e-06
GO_SMALL_MOLECULE_CATABOLIC_PROCESS	-0.0223093	2.23004e-06
GO_REGULATION_OF_PROTEASOMAL_UBIQUITIN_DEPENDENT_PROTEIN_CATABOLIC_PROCESS	-0.0223018	7.54944e-09
GO_COFACTOR_BIOSYNTHETIC_PROCESS	-0.0222306	1.05388e-05
GO_OXIDOREDUCTASE_ACTIVITY_ACTING_ON_A_HEME_GROUP_OF_DONORS	-0.0221552	0.000328236
GO_EARLY_ENDOSOME	-0.0217573	1.74852e-08
GO_DNA_TEMPLATED_TRANSCRIPTION_ELONGATION	-0.0217567	2.10354e-06
GO_INORGANIC_CATION_TRANSMEMBRANE_TRANSPORTER_ACTIVITY	-0.0216912	2.93795e-09
GO_DNA_REPLICATION	-0.0216534	0.000108895
GO_CELLULAR_PROTEIN_COMPLEX_DISASSEMBLY	-0.0215968	9.06046e-09
GO_REGULATION_OF_G_PROTEIN_COUPLED_RECEPTOR_PROTEIN_SIGNALING_PATHWAY	-0.0215516	0.000998744
GO_REGULATION_OF_SEQUENCE_SPECIFIC_DNA_BINDING_TRANSCRIPTION_FACTOR_ACTIVITY	-0.0215412	2.90617e-08
GO_NEGATIVE_REGULATION_OF_PROTEIN_MODIFICATION_BY_SMALL_PROTEIN_CONJUGATION_OR_REMOVAL	-0.0214595	8.97183e-11
GO_PURINE_NUCLEOSIDE_BIOSYNTHETIC_PROCESS	-0.0214515	0.00353827
GO_ENZYME_LINKED_RECEPTOR_PROTEIN_SIGNALING_PATHWAY	-0.0214392	1.5105e-14
GO_POSITIVE_REGULATION_OF_CYTOSKELETON_ORGANIZATION	-0.0214278	0.000326218
GO_POSITIVE_REGULATION_OF_ORGANELLE_ORGANIZATION	-0.0213108	1.16377e-12
GO_INTRACELLULAR_STEROID_HORMONE_RECEPTOR_SIGNALING_PATHWAY	-0.0213051	0.00112247
GO_ORGANELLE_ENVELOPE_LUMEN	-0.0212636	0.000333552
GO_NEGATIVE_REGULATION_OF_CYTOPLASMIC_TRANSPORT	-0.0212142	2.59474e-06
GO_VACUOLAR_TRANSPORT	-0.0212116	2.82764e-09
GO_TRANSCRIPTION_COUPLED_NUCLEOTIDE_EXCISION_REPAIR	-0.0211931	1.35173e-05
GO_LOCALIZATION_WITHIN_MEMBRANE	-0.02117	1.01268e-05
GO_ATPASE_ACTIVITY	-0.021036	7.47335e-12
GO_MITOCHONDRION_ORGANIZATION	-0.0209899	1.48687e-17
GO_OXIDATIVE_PHOSPHORYLATION	-0.0208837	4.77963e-07
GO_CARBOHYDRATE_CATABOLIC_PROCESS	-0.0208675	0.000743783
GO_REGULATION_OF_CELL_CYCLE_G1_S_PHASE_TRANSITION	-0.0206872	2.5153e-05
GO_MULTIVESICULAR_BODY_ORGANIZATION	-0.0205539	0.00210335
GO_MUSCLE_SYSTEM_PROCESS	-0.020397	9.47891e-05
GO_REGULATION_OF_METAL_ION_TRANSPORT	-0.0203776	5.4085e-06
GO_TRANSMEMBRANE_RECEPTOR_PROTEIN_TYROSINE_KINASE_SIGNALING_PATHWAY	-0.0203747	5.74299e-11
GO_SMALL_GTPASE_MEDIATED_SIGNAL_TRANSDUCTION	-0.0203288	3.7276e-08
GO_REGULATION_OF_CELL_CYCLE_G2_M_PHASE_TRANSITION	-0.0202609	0.0087946
GO_POSITIVE_REGULATION_OF_CELL_CYCLE	-0.0202479	5.00171e-08
GO_DEVELOPMENTAL_MATURATION	-0.0201963	0.00458327
GO_MITOCHONDRION	-0.0200361	1.52542e-22
GO_CELL_SUBSTRATE_ADHESION	-0.0199499	0.000249119
GO_NEGATIVE_REGULATION_OF_CELL_CYCLE	-0.0198955	6.03804e-11
GO_AMMONIUM_ION_METABOLIC_PROCESS	-0.0198129	0.00127474
GO_TRICARBOXYLIC_ACID_METABOLIC_PROCESS	-0.0197774	0.00652768
GO_MALE_SEX_DIFFERENTIATION	-0.0197278	0.00130376
GO_REGULATION_OF_INTRACELLULAR_PROTEIN_TRANSPORT	-0.0196815	9.10667e-12
GO_POSITIVE_REGULATION_OF_PHOSPHORUS_METABOLIC_PROCESS	-0.0196758	6.74909e-14
GO_RECEPTOR_MEDIATED_ENDOCYTOSIS	-0.0196173	1.81561e-05
GO_ATPASE_ACTIVITY_COUPLED	-0.019518	6.05845e-09
GO_POSITIVE_REGULATION_OF_PROTEIN_IMPORT	-0.0191906	0.00420326
GO_RNA_HELICASE_ACTIVITY	-0.0191327	0.00478504
GO_NEURON_SPINE	-0.0190229	0.000495757
GO_COFACTOR_METABOLIC_PROCESS	-0.0190028	2.48905e-08
GO_HYDROGEN_PEROXIDE_METABOLIC_PROCESS	-0.0189531	0.00778718
GO_SENSORY_PERCEPTION_OF_MECHANICAL_STIMULUS	-0.0189228	0.00148586
GO_CYTOSKELETON_ORGANIZATION	-0.0189074	7.13784e-12
GO_POSITIVE_REGULATION_OF_MUSCLE_CELL_DIFFERENTIATION	-0.0188402	0.00357023
GO_OXIDATION_REDUCTION_PROCESS	-0.0188041	1.04027e-15
GO_ESTABLISHMENT_OF_PROTEIN_LOCALIZATION_TO_ORGANELLE	-0.0187465	1.86998e-13
GO_GLYCOSYL_COMPOUND_METABOLIC_PROCESS	-0.0185986	6.7418e-09
GO_RIBOSOMAL_LARGE_SUBUNIT_BIOGENESIS	-0.0185604	0.00673049
GO_EXCITATORY_SYNAPSE	-0.0183407	0.00651114
GO_MYELIN_SHEATH	-0.0183003	5.34398e-10
GO_SYNAPSE_PART	-0.0182175	9.40693e-09
GO_REGULATION_OF_MRNA_METABOLIC_PROCESS	-0.0181541	5.72604e-05
GO_REGULATION_OF_ACTIN_FILAMENT_BASED_PROCESS	-0.0181248	1.96189e-05
GO_VACUOLE_ORGANIZATION	-0.0181049	1.196e-05
GO_PHAGOCYTIC_VESICLE_MEMBRANE	-0.0180302	0.00694963
GO_POSITIVE_REGULATION_OF_CELLULAR_PROTEIN_LOCALIZATION	-0.0177832	1.84044e-08
GO_TRANSLATIONAL_TERMINATION	-0.0177586	3.24732e-05
GO_NEGATIVE_REGULATION_OF_RESPONSE_TO_ENDOPLASMIC_RETICULUM_STRESS	-0.0177459	0.00180384
GO_GLIAL_CELL_DIFFERENTIATION	-0.0177062	0.00421935
GO_ORGANELLAR_RIBOSOME	-0.0176647	5.79783e-05
GO_CATION_TRANSMEMBRANE_TRANSPORTER_ACTIVITY	-0.0176005	7.22543e-07
GO_NEGATIVE_REGULATION_OF_EXTRINSIC_APOPTOTIC_SIGNALING_PATHWAY	-0.0175709	0.00630221
GO_NEGATIVE_REGULATION_OF_INTRACELLULAR_PROTEIN_TRANSPORT	-0.0175358	0.000798008
GO_ESTABLISHMENT_OF_PROTEIN_LOCALIZATION	-0.0175312	2.81081e-23
GO_MACROMOLECULAR_COMPLEX_DISASSEMBLY	-0.0174805	2.2064e-07
GO_GOLGI_ORGANIZATION	-0.0173817	0.00819223
GO_NEGATIVE_REGULATION_OF_PROTEIN_CATABOLIC_PROCESS	-0.0173802	9.64991e-06
GO_REGULATION_OF_PROTEIN_COMPLEX_ASSEMBLY	-0.0173772	6.66478e-08
GO_NUCLEAR_TRANSCRIBED_MRNA_CATABOLIC_PROCESS_NONSENSE_MEDIATED_DECAY	-0.0173607	3.39151e-05
GO_LAMELLIPODIUM	-0.017149	0.000624062
GO_PURINE_NTP_DEPENDENT_HELICASE_ACTIVITY	-0.017107	0.00492208
GO_LEUKOCYTE_DIFFERENTIATION	-0.0170304	0.00254519
GO_POSITIVE_REGULATION_OF_KINASE_ACTIVITY	-0.0169906	3.1089e-06
GO_PROTEIN_HETEROOLIGOMERIZATION	-0.0169895	0.00308307
GO_RETROMER_COMPLEX	-0.0169682	0.00361229
GO_REGULATION_OF_ANION_TRANSMEMBRANE_TRANSPORT	-0.0169436	0.00998814
GO_REGULATION_OF_CELL_PROJECTION_ORGANIZATION	-0.0169273	5.02853e-08
GO_RIBONUCLEOPROTEIN_COMPLEX_BINDING	-0.0168921	0.00062278
GO_PROTEIN_C_TERMINUS_BINDING	-0.0168213	2.2446e-05
GO_POSITIVE_REGULATION_OF_CELLULAR_COMPONENT_ORGANIZATION	-0.0167987	1.71275e-14
GO_POSITIVE_REGULATION_OF_CATABOLIC_PROCESS	-0.0167361	3.8971e-11
GO_POSITIVE_REGULATION_OF_PROTEIN_MODIFICATION_PROCESS	-0.0165901	1.51362e-15
GO_NUCLEOSIDE_TRIPHOSPHATASE_REGULATOR_ACTIVITY	-0.0165521	0.000874724
GO_VESICLE_TARGETING	-0.0164251	0.00797165
GO_ORGANELLE_LOCALIZATION	-0.016151	7.45885e-07
GO_CELL_SUBSTRATE_JUNCTION	-0.0161482	2.08185e-08
GO_ANCHORING_JUNCTION	-0.0159809	1.9704e-08
GO_REGULATION_OF_PROTEASOMAL_PROTEIN_CATABOLIC_PROCESS	-0.0159382	1.80409e-06
GO_ENDOCYTOSIS	-0.0158614	9.83414e-07
GO_REGULATION_OF_MITOCHONDRION_ORGANIZATION	-0.0157012	1.27845e-05
GO_REGULATION_OF_HOMEOSTATIC_PROCESS	-0.015696	0.000159553
GO_WOUND_HEALING	-0.0156885	4.01873e-05
GO_REGULATION_OF_PROTEIN_TARGETING	-0.0156406	6.80908e-06
GO_CELL_JUNCTION	-0.0156126	8.55549e-10
GO_IRE1_MEDIATED_UNFOLDED_PROTEIN_RESPONSE	-0.0155962	0.00497181
GO_POSTSYNAPSE	-0.0155412	0.00071151
GO_VESICLE_LOCALIZATION	-0.0155345	0.000619879
GO_NEGATIVE_REGULATION_OF_PEPTIDASE_ACTIVITY	-0.0154127	0.000224564
GO_NEGATIVE_REGULATION_OF_PROTEOLYSIS	-0.0151931	6.16313e-06
GO_NEGATIVE_REGULATION_OF_CHROMOSOME_ORGANIZATION	-0.014989	0.00277701
GO_ANATOMICAL_STRUCTURE_HOMEOSTASIS	-0.0149669	0.000348209
GO_PROTEIN_TARGETING	-0.014923	1.56414e-10
GO_MEMBRANE_REGION	-0.0148908	2.65707e-09
GO_CHAPERONE_BINDING	-0.0147884	0.00852932
GO_TRANSFERASE_COMPLEX_TRANSFERRING_PHOSPHORUS_CONTAINING_GROUPS	-0.0143692	0.000380861
GO_TUBULIN_BINDING	-0.0143544	0.000165483
GO_REGULATION_OF_ANATOMICAL_STRUCTURE_SIZE	-0.0142104	1.90377e-05
GO_CELL_LEADING_EDGE	-0.0140288	4.26575e-05
GO_ORGANOPHOSPHATE_METABOLIC_PROCESS	-0.014027	1.35433e-08
GO_REGULATION_OF_CELLULAR_COMPONENT_BIOGENESIS	-0.0140092	8.05098e-09
GO_COENZYME_METABOLIC_PROCESS	-0.0139359	0.000184355
GO_SPINDLE	-0.013862	4.39753e-05
GO_ION_HOMEOSTASIS	-0.0138476	1.53962e-05
GO_ACTIVE_ION_TRANSMEMBRANE_TRANSPORTER_ACTIVITY	-0.0137938	0.00520204
GO_NEGATIVE_REGULATION_OF_APOPTOTIC_SIGNALING_PATHWAY	-0.0136923	0.00124967
GO_INTRINSIC_COMPONENT_OF_ENDOPLASMIC_RETICULUM_MEMBRANE	-0.0136497	0.00888694
GO_REGULATION_OF_BODY_FLUID_LEVELS	-0.0133904	0.000103635
GO_OXIDOREDUCTASE_ACTIVITY	-0.0133784	1.80961e-07
GO_PURINE_CONTAINING_COMPOUND_METABOLIC_PROCESS	-0.0129935	2.85197e-05
GO_ION_TRANSPORT	-0.01298	8.09034e-08
GO_ER_TO_GOLGI_VESICLE_MEDIATED_TRANSPORT	-0.0128773	0.00664164
GO_ADENYL_NUCLEOTIDE_BINDING	-0.0126229	1.31279e-07
GO_PROTEASOMAL_PROTEIN_CATABOLIC_PROCESS	-0.0124372	2.3803e-06
GO_ANGIOGENESIS	-0.012227	0.00402098
GO_MONOVALENT_INORGANIC_CATION_TRANSMEMBRANE_TRANSPORTER_ACTIVITY	-0.0119675	0.00254106
GO_CHROMOSOME_SEGREGATION	-0.0119512	0.00228173
GO_REGULATION_OF_TRANSMEMBRANE_TRANSPORT	-0.0119426	0.00327832
GO_POSITIVE_REGULATION_OF_INTRACELLULAR_SIGNAL_TRANSDUCTION	-0.0118812	8.56276e-07
GO_PROTEIN_LOCALIZATION	-0.0118589	1.15182e-13
GO_HORMONE_RECEPTOR_BINDING	-0.0117592	0.00346238
GO_REGULATION_OF_NUCLEOCYTOPLASMIC_TRANSPORT	-0.0117112	0.0022317
GO_CHROMOSOMAL_REGION	-0.0117081	0.000169604
GO_PROTEIN_HETERODIMERIZATION_ACTIVITY	-0.0116991	0.000381811
GO_INTRACELLULAR_PROTEIN_TRANSPORT	-0.011596	1.64364e-09
GO_FC_RECEPTOR_SIGNALING_PATHWAY	-0.0115536	0.000558875
GO_EMBRYO_DEVELOPMENT_ENDING_IN_BIRTH_OR_EGG_HATCHING	-0.0114549	0.00115689
GO_REGULATION_OF_MEMBRANE_POTENTIAL	-0.0112552	0.00781758
GO_REGULATION_OF_PROTEIN_LOCALIZATION_TO_NUCLEUS	-0.0109335	0.00968837
GO_CELL_BODY	-0.0108999	0.000457695
GO_POSITIVE_REGULATION_OF_ESTABLISHMENT_OF_PROTEIN_LOCALIZATION	-0.0108513	0.000148163
GO_ESTABLISHMENT_OF_LOCALIZATION_IN_CELL	-0.0106615	1.36436e-11
GO_VESICLE_MEDIATED_TRANSPORT	-0.0106411	2.60199e-06
GO_GOLGI_MEMBRANE	-0.0106381	0.00146849
GO_REGULATION_OF_CYTOSKELETON_ORGANIZATION	-0.0103089	0.000922954
GO_KINASE_BINDING	-0.0102924	0.000138315
GO_CELLULAR_RESPIRATION	-0.0102639	0.0082092
GO_REGULATION_OF_ORGANELLE_ORGANIZATION	-0.010246	1.67496e-07
GO_REPRODUCTIVE_SYSTEM_DEVELOPMENT	-0.0102225	0.0053673
GO_ENVELOPE	-0.0100284	4.09466e-07
GO_ESTABLISHMENT_OF_PROTEIN_LOCALIZATION_TO_ENDOPLASMIC_RETICULUM	-0.00987298	0.00653435
GO_SMALL_MOLECULE_BIOSYNTHETIC_PROCESS	-0.00979868	0.00496755
GO_RIBONUCLEOPROTEIN_COMPLEX_SUBUNIT_ORGANIZATION	-0.00975597	0.00255112
GO_ENZYME_BINDING	-0.00963284	1.41543e-09
GO_POSITIVE_REGULATION_OF_CELL_DIFFERENTIATION	-0.00939305	0.000766729
GO_RESPONSE_TO_TOXIC_SUBSTANCE	-0.00935276	0.00942462
GO_REGULATION_OF_ION_TRANSPORT	-0.00932016	0.00721131
GO_REGULATION_OF_MITOTIC_CELL_CYCLE	-0.0091057	0.000743789
GO_CELLULAR_MACROMOLECULE_LOCALIZATION	-0.00900688	9.27127e-08
GO_PROTEIN_POLYUBIQUITINATION	-0.0086167	0.00214346
GO_SINGLE_ORGANISM_CELLULAR_LOCALIZATION	-0.00823965	7.77895e-06
GO_REPRODUCTION	-0.00810586	0.000226221
GO_GENERATION_OF_PRECURSOR_METABOLITES_AND_ENERGY	-0.00788547	0.00489576
GO_PROTEIN_LOCALIZATION_TO_ORGANELLE	-0.00761837	0.000457354
GO_POSITIVE_REGULATION_OF_CELL_COMMUNICATION	-0.00733399	2.0674e-05
GO_SINGLE_ORGANISM_BIOSYNTHETIC_PROCESS	-0.00729389	0.000743589
GO_PROTEIN_COMPLEX_BINDING	-0.00616137	0.00211033
