# Supplementary material for: Alternative polyadenylation of single cells delineates cell types and serves as a prognostic marker in early stage breast cancer
Source: PLoS One. 2019 May 17;14(5):e0217196. doi: 10.1371/journal.pone.0217196 (PMC6524824; doi:10.1371/journal.pone.0217196)
Supplement: S4 Table — (XLSX) [file pone.0217196.s007.xlsx]

## Sheet: DaPars
S4 Table. Correlation and odds ratio results for 53 cell type-specific gene signatures
Gene Symbol	Index	Cell types satisfied with significance	B cells				Myeloid cells				Stromal cells				T cells				Tumor cells
			PCC	PCC p.value	OR	OR p.value	PCC	PCC p.value	OR	OR p.value	PCC	PCC p.value	OR	OR p.value	PCC	PCC p.value	OR	OR p.value	PCC	PCC p.value	OR	OR p.value
GGCT	NM_001199817|GGCT|chr7|-	Tumor	-0.26542	0.10501	0.377815	0.991586	0.243179	0.28085	0.635204	0.836139	-0.235125	0.27126	0.419722	0.931999	0.101239	0.39776	0.0001	1	-0.128179	0.039799	3.32386	0.000324275
NME1	NM_198175|NME1|chr17|+	Tumor	-0.605144	5.8792e-05	0.468571	0.988173	-0.74288	0.027872	0.853731	0.713726	-0.514158	0.14836	0.420588	0.927705	-0.679963	0.00067985	0.554903	0.929276	-0.508121	1.0658e-14	2.1696	0.00396989
MYL12B	NM_001144945|MYL12B|chr18|+	Tumor	-0.502565	6.2835e-05	0.0968841	1	-0.59732	0.00080886	0.348802	0.9933	-0.669406	0.0022822	2.6864	0.0477293	-0.608073	4.1788e-05	0.7232	0.856573	-0.50748	0	2.98969	1.2723e-06
HSP90AB1	NM_007355|HSP90AB1|chr6|+	Tumor	-0.582206	8.1757e-07	0.726659	0.88345	-0.472591	0.0085258	0.228492	0.99878	-0.344431	0.12457	0.15035	0.996517	-0.585484	7.044e-05	0.671642	0.890285	-0.494646	1.6245e-12	2.28372	0.000268451
TSTA3	NM_003313|TSTA3|chr8|-	Tumor	-0.177588	0.29041	0.0001	1	-1	na	1.64815	0.616379	-0.391262	0.25742	0.398148	0.911782	-0.928875	0.035563	0.537037	0.855363	-0.355335	3.4093e-05	4.95238	0.00514113
SET	NM_003011|SET|chr9|+	Tumor	0.374733	0.011152	0.291667	0.998517	-0.769032	0.22074	0.0001	1	na	na	na	0.364407	-0.356155	0.14118	0.628125	0.839099	-0.3319	0.0034569	3.50802	0.00182026
H3F3A	NM_002107|H3F3A|chr1|+	Tumor	-0.396568	0.00093704	1.18283	0.333495	-0.246758	0.12253	0.360861	0.98792	-0.105313	0.34895	0.132836	0.99834	-0.125057	0.2337	0.230396	0.999669	-0.320657	2.5541e-08	2.17241	0.000668403
PABPC1	NM_002568|PABPC1|chr8|-	Tumor	-0.428536	0.00035437	0.632858	0.943654	-0.433345	0.017198	0.521825	0.940161	-0.312681	0.1382	0.159763	0.995619	-0.356676	0.015119	0.476075	0.97727	-0.2781	1.6679e-06	2.37714	0.00022909
CHCHD2	NM_016139|CHCHD2|chr7|-	Tumor	-0.11311	0.20327	0.63369	0.934223	-0.174152	0.21914	0.221088	0.996639	-0.104121	0.36749	1.09899	0.545269	0.12949	0.23999	0.482759	0.969144	-0.150447	0.0070215	2.16994	0.00159472
NR4A1	NM_001202233|NR4A1|chr12|+	Tumor	0.254567	0.10474	0.34375	0.998248	0.443751	0.13537	0.608333	0.848884	0.0919532	0.47069	0.0001	1	-0.316548	0.27052	1.78571	0.337925	-0.340527	0.0072401	2.65982	0.00364667
ZNF706	NM_001042510|ZNF706|chr8|-	Tumor	-0.0429311	0.40183	0.314	0.998335	0.051538	0.4336	0.775599	0.756271	-0.222969	0.26789	0.74896	0.767521	0.0477052	0.42085	0.419118	0.969224	-0.124029	0.035422	2.59671	0.000945194
SOD1	NM_000454|SOD1|chr21|+	Tumor	0.12782	0.17619	0.197917	0.999952	0.309901	0.091809	0.482818	0.931638	0.216952	0.23824	0.893814	0.673157	0.140589	0.20673	0.996337	0.572724	-0.158	0.0048565	2.37582	0.00101495
ALDOA	NM_000034|ALDOA|chr16|+	Tumor	-0.524397	2.3492e-05	0.407895	0.997805	-0.68051	6.5243e-05	0.650788	0.879093	-0.55249	0.025114	0.534043	0.898243	-0.37971	0.016036	0.376812	0.993392	-0.439739	7.1609e-15	2.69151	2.66302e-05
RHOA	NM_001664|RHOA|chr3|-	Myeloid&Tcell	-0.180462	0.091602	1.90179	0.023866	-0.449358	0.015734	3.21579	0.0068209	-0.739559	0.0012508	0.903846	0.66698	-0.370344	0.015542	3.75	0.000309904	-0.147212	0.013975	0.284092	1
B2M	NM_004048|B2M|chr15|+	Myeloid&Tcell	-0.238406	0.03841	0.794383	0.807675	-0.415616	0.015541	23.7526	3.73165e-11	-0.341289	0.10658	5.72	0.00103179	-0.324908	0.026589	16.3611	7.27904e-13	-0.337874	7.4656e-09	0.122927	1
DDX5	NM_004396|DDX5|chr17|-	Bcell&Tcell	-0.272894	0.018257	7.34284	2.25551e-11	-0.305516	0.078145	1.37778	0.299634	-0.279948	0.17713	0.665789	0.818869	-0.445137	0.0041698	6.52903	6.20608e-07	-0.153214	0.0077641	0.131107	1
LAP3	NM_015907|LAP3|chr4|+	Bcell&Tcell	-0.748323	9.2935e-09	3.19363	0.00131626	-0.509118	0.006548	1.58493	0.209464	-0.544364	0.064847	4.29747	0.0553584	-0.646744	0.00023833	5.69697	0.000275657	-0.243924	0.012235	0.11509	1
SH3BGRL3	NM_031286|SH3BGRL3|chr1|+	Tcell	-0.0704083	0.30995	0.702384	0.876335	-0.475961	0.0093617	2.97727	0.0101927	-0.314176	0.14792	0.816495	0.721899	-0.483359	0.0012205	5.54731	1.81642e-06	-0.0928114	0.072509	0.406817	0.999941
GABARAP	NM_007278|GABARAP|chr17|-	Tcell	-0.191529	0.086885	0.908108	0.670934	-0.276633	0.090342	2.22255	0.0450173	-0.648951	0.0044285	2.71295	0.0520045	-0.445489	0.0099362	3.67309	0.00128263	-0.0587737	0.17401	0.442142	0.999833
TMEM126B	NM_001193537|TMEM126B|chr11|+	Tcell	0.139182	0.29089	2.25532	0.099818	0.32448	0.18016	0.397959	0.952816	0.722781	0.083868	0.654971	0.817912	-0.719136	0.0063125	11.8367	0.00416661	0.0691651	0.28047	0.479718	0.982157
RPL23A	NM_000984|RPL23A|chr17|+	Tcell	0.147193	0.13296	1.34923	0.240295	0.226467	0.13296	0.363014	0.965504	-0.361486	0.084455	0.0001	1	-0.302776	0.034264	3.18318	0.00219426	0.0924367	0.063809	0.742045	0.896726
CFL1	NM_005507|CFL1|chr11|-	Tcell	-0.618689	2.2954e-06	0.861538	0.738679	-0.663874	0.00096927	1.87464	0.107026	-0.726993	0.0036945	1.40278	0.360407	-0.515043	0.0025188	3.06977	0.00240604	-0.586129	1.6245e-12	0.575719	0.995013
PSMC2	NM_002803|PSMC2|chr7|+	Tcell	-0.317323	0.049943	1.20561	0.393214	-0.734248	0.0078019	1.81304	0.275841	-0.879345	0.0045459	3.03879	0.160757	-0.37921	0.033811	5.14118	0.000540196	-0.187276	0.0044644	0.370763	0.999857
WAC	NM_100486|WAC|chr10|+	Tcell	0.0814898	0.3183	1.30897	0.298976	0.50459	0.12407	1.89055	0.326691	-0.710986	0.14451	1.3913	0.560572	-0.676232	0.011169	6.96774	0.00696235	-0.153392	0.053992	0.440104	0.996151
CTSB	NM_001908|CTSB|chr8|-	Tcell	-0.183502	0.25635	0.721519	0.800902	0.269495	0.09633	1.42308	0.269018	0.292958	0.17772	0.917722	0.663317	-0.428684	0.042997	3.96667	0.00884182	-0.0863911	0.15955	0.601604	0.968457
HSP90AA1	NM_005348|HSP90AA1|chr14|-	Tcell	-0.14674	0.13585	4.56522	2.20846e-07	-0.256156	0.15245	0.648447	0.846013	-0.562104	0.028571	0.185734	0.991456	-0.361494	0.015145	2.54455	0.00718773	-0.231851	6.4033e-05	0.338777	0.999999
CLIC1	NM_001288|CLIC1|chr6|-	Tcell	-0.523428	2.4402e-05	0.734732	0.86934	-0.444731	0.016739	1.66917	0.147747	-0.799212	0.0027684	2.31	0.141879	-0.400409	0.010471	7.05446	5.65097e-07	-0.468574	2.2926e-14	0.440877	0.999885
TMEM59	NM_004872|TMEM59|chr1|-	Stromal	-0.311142	0.038992	1.35474	0.267028	0.103863	0.35094	1.22353	0.44587	-0.578328	0.019204	4.86364	0.00731098	-0.319571	0.059711	2.55674	0.0189962	-0.299739	1.3763e-06	0.420266	0.999755
TSC22D1	NM_183422|TSC22D1|chr13|-	Stromal	-0.995751	0.029353	1.72093	0.539872	-0.461681	0.34725	7.09524	0.129487	-0.833028	0.0099779	9.48718	0.00719503	-1	na	3.46512	0.403077	0.0334107	0.33794	0.162037	0.99982
ATP6V0E1	NM_003945|ATP6V0E1|chr5|+	Myeloid	-0.779209	3.4405e-11	1.03561	0.518773	-0.703435	6.2878e-05	3.48571	0.0033254	-0.642901	0.0048667	1.54088	0.293234	-0.269593	0.064604	0.984655	0.585563	-0.364515	2.2081e-09	0.623836	0.982413
HLA-A	NM_001242758|HLA-A|chr6|+	Myeloid	-0.353981	0.0085264	1.60127	0.0986926	-0.576064	0.0008317	3.5	0.00248585	-0.590805	0.016745	2.57021	0.0861096	-0.430377	0.0039203	2.26852	0.0172366	0.00446107	0.48007	0.242017	1
2017-09-15	NM_203341|SEP15|chr1|-	Myeloid	-0.501122	0.00057793	0.509091	0.980457	-0.509315	0.018389	5.77982	0.00243562	0.14966	0.33993	0.932203	0.660773	-0.456901	0.018661	1.02172	0.570057	-0.530485	5.0182e-14	0.964286	0.606606
HNRNPK	NM_031262|HNRNPK|chr9|-	Bcell	-0.329795	0.0144	3.8237	0.000166961	0.20601	0.31226	0.83662	0.721794	0.0965039	0.42785	0.271233	0.962599	-0.0514689	0.42224	1.66154	0.228048	-0.244786	0.0065766	0.354125	0.999761
	NM_002140|HNRNPK|chr9|-	Bcell	-0.349794	0.01158	2.75	0.00545618	0.274828	0.27543	0.943548	0.672724	-0.531417	0.32166	0.625	0.829254	0.0283734	0.45696	1.01053	0.588842	-0.26393	0.011537	0.454737	0.994067
MMADHC	NM_015702|MMADHC|chr2|-	Bcell	-0.277008	0.032725	3.70488	7.61992e-05	-0.0556624	0.41889	1.46667	0.310827	-0.521249	0.061166	3.5	0.0598351	-0.0595828	0.39876	1.08173	0.518948	-0.202012	0.0031212	0.323167	0.999996
UBB	NM_018955|UBB|chr17|+	Bcell	-0.265453	0.022009	5.06282	2.28167e-08	-0.216725	0.13878	1.52273	0.202318	-0.18411	0.24744	1.30476	0.397254	-0.0504209	0.38348	3.16892	0.000861926	-0.315244	4.3857e-08	0.21005	1
ARPC2	NM_005731|ARPC2|chr2|+	Bcell	-0.340645	0.004145	3.41379	2.10764e-05	-0.291113	0.078998	2.98971	0.00781662	-0.165037	0.28644	0.862069	0.695567	-0.454505	0.003045	1.50314	0.174458	-0.264838	1.3382e-05	0.299679	1
HNRNPA1	NM_002136|HNRNPA1|chr12|+	Bcell	-0.253712	0.028433	8.46588	9.68567e-13	-0.33781	0.053215	1.18349	0.431349	-0.117933	0.33776	1.17857	0.482717	-0.100758	0.28536	1.86765	0.0624578	0.000745449	0.49526	0.200474	1
EIF4A2	NM_001967|EIF4A2|chr3|+	Bcell	-0.635118	9.5273e-08	3.57312	1.87071e-05	-0.690324	0.0021949	0.858696	0.699262	-0.693179	0.0090126	1.50311	0.343708	-0.367868	0.020872	1.34503	0.280695	-0.451894	9.0339e-13	0.396572	0.999975
SUMO2	NM_006937|SUMO2|chr17|-	Bcell	-0.241553	0.035133	2.18842	0.00590895	-0.218554	0.1706	0.340336	0.98425	-0.390773	0.083563	0.850847	0.703344	-0.0471618	0.39885	2.01209	0.0466107	-0.264661	8.9096e-06	0.600724	0.990016
BRK1	NM_018462|BRK1|chr3|+	Bcell	-0.374061	0.005682	2.67165	0.00194581	0.446693	0.06298	2.69256	0.0616981	-0.150961	0.3386	0.472477	0.908694	0.00240195	0.49577	1.10957	0.493882	-0.179361	0.0034317	0.469626	0.999034
EIF2S1	NM_004094|EIF2S1|chr14|+	Bcell	-0.464936	0.0027988	2.74432	0.00845263	na	na	1.09302	0.728917	-0.86654	0.06673	0.356589	0.928014	-0.420923	0.046232	1.25481	0.423588	-0.212791	0.0085971	0.497958	0.989948
GSPT1	NM_001130007|GSPT1|chr16|-	Bcell	-0.318508	0.037811	2.9661	0.00494281	0.124801	0.40689	7.83784	0.0399912	-0.334005	0.333	4.57895	0.180369	-0.430569	0.04797	2.02041	0.138049	0.026066	0.38076	0.248311	0.999996
GPBP1L1	NM_021639|GPBP1L1|chr1|-	Bcell	-0.450004	0.013676	5.19024	0.00108147	-0.614284	0.28945	2.06897	0.49375	-1	na	1.01695	0.747934	-0.469988	0.21221	1.55263	0.49212	-0.16892	0.058902	0.242308	0.999807
CSNK1A1	NM_001892|CSNK1A1|chr5|-	Bcell	-0.546874	0.00027905	3.18452	0.00448303	0.65224	0.11645	2.25225	0.332048	-0.367564	0.27138	0.815789	0.740357	-0.127838	0.34608	1.71429	0.296767	-0.156404	0.052178	0.302372	0.999639
PFN1	NM_005022|PFN1|chr17|-	Bcell	-0.274347	0.019452	2.46923	0.0020173	-0.380073	0.036812	1.10127	0.493372	-0.628129	0.025904	2.89697	0.0759074	-0.163586	0.17021	2.28768	0.0169618	-0.125084	0.034894	0.332569	0.999999
LTV1	NM_032860|LTV1|chr6|+	Bcell	-0.478871	0.012075	4.34444	0.00354341	-0.97523	0.070995	na	0.114852	-0.577771	0.15382	1.58824	0.480334	-0.599701	0.077319	1.41294	0.476895	-0.238892	0.0066044	0.25463	0.999857
CLK1	NM_004071|CLK1|chr2|-	Bcell	-0.362244	0.0028113	14.6003	1.26427e-15	-0.370929	0.033967	0.879464	0.691067	-0.305498	0.19534	0.668831	0.816248	-0.39506	0.010379	2.29565	0.0160852	-0.344027	9.4312e-08	0.183633	1
ACTG1	NM_001199954|ACTG1|chr17|-	Bcell	-0.537237	2.8768e-05	4.2689	7.98531e-07	-0.396444	0.033878	0.301349	0.992647	-0.730447	0.00099205	1.95833	0.148645	-0.461084	0.0039536	1.42904	0.212777	-0.254222	4.1975e-05	0.419222	0.999962
YWHAZ	NM_001135699|YWHAZ|chr8|-	Bcell	-0.299854	0.021455	3.2795	0.00471957	0.0171612	0.48124	0.0001	1	na	na	0.0001	1	0.00464146	0.49225	2.73373	0.0478236	0.0357521	0.34611	0.366401	0.997946
FKBP1A	NM_000801|FKBP1A|chr20|-	Bcell	-0.304121	0.026608	3.78	0.000129156	-0.0918338	0.36759	2.12903	0.113208	-0.581835	0.11287	1.59596	0.430217	-0.120814	0.30595	1.31965	0.356731	-0.280939	7.9406e-05	0.3125	0.999995
SNAP23	NM_130798|SNAP23|chr15|+	Bcell	-0.394694	0.038308	3.92982	0.00081191	1	na	1.38596	0.530857	na	na	0.0001	1	0.168523	0.4461	2.10526	0.397561	-0.607728	0.0048289	0.248276	0.999895
ACTB	NM_001101|ACTB|chr7|-	Bcell	-0.562108	5.3552e-05	33.15	1.81691e-25	0.00255797	0.49872	0.470175	0.917009	1	na	0.396552	0.915963	-0.388889	0.084682	2.94391	0.0076455	0.260353	0.28642	0.0355323	1
TAF9	NM_016283|TAF9|chr5|-	Bcell	-0.387031	0.013037	3.02778	0.00332056	-0.939403	0.0088714	5.71429	0.10147	-0.315547	0.24529	3.58434	0.114121	-0.521312	0.033852	1.91667	0.183763	-0.166153	0.022894	0.263846	0.999995
